# Supplementary material for: A system wide approach to managing zoo collections for visitor attendance and in situ conservation
Source: Nat Commun. 2020 Feb 4;11:584. doi: 10.1038/s41467-020-14303-2 (PMC7000708; doi:10.1038/s41467-020-14303-2)
Supplement: Supplementary file 5 — Supplementary Data 1 [file 41467_2020_14303_MOESM5_ESM.csv]

Annonymous.ID	Country	Zoo.Area.ha	Attendance	Sp.Richness	Total.Animals	Mam.Sp.Richness	Prop.Mam.Sp	Total.Mammals	Prop.Mam.Abdun	Threatened.Sp	Prop.Threat.Sp	Threatened.Abund	Prop.Threat.Abund	Total.Sp.BodyMass	Mean.Sp.BodyMass	Total.Sp.BodyMassXAbund	Mean.Sp.BodyMassXAbund	Brillouin.Index	Mean.Jaccard.Dissim.P.A.	Mean.Raup.Crick	GDP(Millions)_WBank2015	Nat_Pop _WB2015	50km_Pop	10km_Pop
INS1001	United States	44	363421	162	653	54	33.33333333	185	28.33078101	39	24.07407407	93	14.24196018	6727786.774	41529.54799	21796190.1	33378.54533	3.916403435	0.907766923	0.281098266	18036648	321418820	757762.6438	92204.22821
INS1002	United States	4	623848	96	235	27	28.125	93	39.57446809	8	8.333333333	28	11.91489362	827232.74	8617.007708	1934074.4	8230.10383	3.705823418	0.950913362	0.645589595	18036648	321418820	1305389.527	74829.59931
INS1003	Thailand	194	263909	61	328	43	70.49180328	271	82.62195122	22	36.06557377	153	46.64634146	3917360.97	64219.0323	24684756.66	75258.40445	3.36750368	0.925733927	0.214292871	395168.03	67959359	1279587.76	134994.833
INS1004	South Africa	54	527152	285	1665	99	34.73684211	812	48.76876877	49	17.19298246	242	14.53453453	20150074.52	70702.01585	114449521.2	68738.45117	4.666745859	0.911703044	0.424894027	314571.95	55011976.68	10557221.5	1172116.441
INS1005	United States	16	148000	115	318	39	33.91304348	133	41.82389937	22	19.13043478	52	16.35220126	5279841	45911.66087	12206691.94	38385.82371	3.785090653	0.913066572	0.214323699	18036648	321418820	509749.363	148741.0798
INS1006	Germany	11	866661	257	2346	83	32.29571984	1293	55.11508951	60	23.3463035	296	12.6172208	7676453.347	29869.46828	19262791.59	8210.908606	3.567643955	0.935633014	0.720007707	3363446.82	81679769	3184828.026	534782.7511
INS1007	Nepal	6	1000000	82	441	32	39.02439024	155	35.14739229	23	28.04878049	48	10.88435374	10211217.44	124527.042	21919225.74	49703.45973	3.595609749	0.944767713	0.535845857	21194.89	28513700	5423856.596	3459118.332
INS1008	Moldova	24.3	299000	157	1011	59	37.57961783	399	39.46587537	23	14.64968153	61	6.033630069	6605357.467	42072.34056	17887083.91	17692.46677	3.797895616	0.900740349	0.258289017	6568.29	3554108	1120522.245	221736.1427
INS1009	India	250	100000	11	39	3	27.27272727	12	30.76923077	4	36.36363636	16	41.02564103	511840.36	46530.94182	2135179.62	54748.19538	1.880371627	0.982432248	0.496568401	2088841.35	1311050527	4108939.173	392100.8582
INS1010	New Zealand	25.77	120000	94	638	33	35.10638298	166	26.01880878	33	35.10638298	185	28.9968652	6061302.473	64481.9412	29909377.49	46879.90202	3.836506395	0.936283025	0.387524085	173754.08	4595700	246833.2121	117066.2545
INS1011	United Kingdom	34.4	451430	297	2139	67	22.55892256	316	14.77325853	107	36.02693603	696	32.53856942	10766082.36	36249.43556	26336069.22	12312.32783	4.772834792	0.91018495	0.38544894	2861090.73	65128861	692356.8237	124059.7902
INS1012	United States	54	881776	227	890	51	22.46696035	228	25.61797753	61	26.8722467	219	24.60674157	15409623.88	67883.80566	25964819.81	29173.95485	4.411614833	0.909553056	0.37105395	18036648	321418820	1131135.803	354048.439
INS1013	United Kingdom	36	300000	60	416	58	96.66666667	410	98.55769231	34	56.66666667	244	58.65384615	16839639.85	280660.6642	76947476.98	184969.8966	3.299899457	0.953835836	0.387057803	2861090.73	65128861	1002991.369	79267.9617
INS1014	Italy	17	495498	173	949	53	30.63583815	304	32.0337197	52	30.05780347	241	25.39515279	13584004.85	78520.25924	38972905.06	41067.33937	4.249377074	0.890546303	0.169206166	1821496.96	60730582	3589765.112	555479.9606
INS1015	Argentina	29	523557	220	1008	39	17.72727273	296	29.36507937	30	13.63636364	180	17.85714286	4994836.66	22703.803	18681714.18	18533.44661	4.176142314	0.931243999	0.620086705	584711.49	43416755	6701132.286	247560.9908
INS1016	United States	28	206000	174	457	57	32.75862069	145	31.72866521	29	16.66666667	76	16.63019694	14471827.76	83171.42393	26704291.16	58433.8975	4.163813813	0.888757285	0.199655106	18036648	321418820	439870.3116	132064.4428
INS1017	Germany	21	336635	208	941	87	41.82692308	356	37.83209352	41	19.71153846	192	20.40382572	12869540.65	61872.7916	25970912.24	27599.26912	4.506747233	0.928276693	0.514936416	3363446.82	81679769	581000.0751	134020.2657
INS1018	United States	29	449230	148	699	49	33.10810811	174	24.89270386	35	23.64864865	83	11.87410587	5966760.616	40315.95011	13842591.97	19803.42199	3.62865991	0.908404629	0.214568401	18036648	321418820	3556139.341	832510.6799
INS1019	Germany	15	200940	97	486	44	45.36082474	288	59.25925926	16	16.49484536	58	11.93415638	8447970.975	87092.48428	28580428.25	58807.46553	3.642892856	0.913792701	0.203755299	3363446.82	81679769	1364766.459	128916.7792
INS1020	United States	243	150000	110	558	68	61.81818182	325	58.2437276	24	21.81818182	71	12.72401434	21309532.71	193723.0246	89831274.71	160987.9475	3.540712964	0.896614528	0.16661657	18036648	321418820	104561.4054	16338.96853
INS1021	Sweden	0.5	400000	51	317	29	56.8627451	168	52.99684543	11	21.56862745	44	13.88012618	175250.68	3436.287843	1211767.8	3822.611356	3.062155284	0.96987695	0.639953757	495694.36	9799186	1288635.088	494759.8177
INS1022	United States	12.14	121971	76	182	32	42.10526316	80	43.95604396	21	27.63157895	44	24.17582418	2014189.261	26502.49027	3254092.272	17879.62787	3.447444142	0.923291326	0.233229287	18036648	321418820	317886.9967	46488.0128
INS1023	France	18	705901	127	1604	76	59.84251969	731	45.57356608	56	44.09448819	362	22.56857855	15074820.17	118699.3714	57051370.92	35568.18636	3.440332162	0.885752998	0.153186898	2418835.53	66538391	296347.1378	17033.22282
INS1024	France	55	90000	117	533	82	70.08547009	353	66.22889306	29	24.78632479	89	16.69793621	13139525.7	112303.6385	37518251.38	70390.71553	3.922083011	0.885804161	0.17027553	2418835.53	66538391	354032.2544	65294.05133
INS1025	Israel	5.3	245876	156	769	62	39.74358974	310	40.31209363	35	22.43589744	168	21.84655397	9238808.176	59223.12933	27165652.4	35325.94591	4.189744268	0.906260012	0.260747592	299415.71	8380100	2563705.587	320211.809
INS1026	France	120	270000	88	1204	35	39.77272727	281	23.33887043	13	14.77272727	59	4.900332226	3174605.92	36075.06727	29149626.24	24210.65302	3.017988488	0.933531892	0.419346821	2418835.53	66538391	663578.3967	5028.294242
INS1027	Germany	4.5	212864	88	468	36	40.90909091	180	38.46153846	20	22.72727273	110	23.5042735	2729270.834	31014.4413	11166414.94	23859.86098	3.765323703	0.923442398	0.231905588	3363446.82	81679769	2272383.059	59124.69249
INS1028	United States	298	182000	39	202	26	66.66666667	183	90.59405941	1	2.564102564	2	0.99009901	2223572.05	57014.66795	27746057.15	137356.7186	2.530613703	0.966785745	0.581589595	18036648	321418820	813983.7298	12124.20089
INS1029	Croatia	7	294872	262	1345	73	27.86259542	478	35.53903346	48	18.32061069	178	13.23420074	6181178.06	23592.28267	14925241.41	11096.83376	4.532491769	0.90140526	0.294256262	48732	4203604	1149643.65	275355.9894
INS1030	Canada	40	78000	59	131	27	45.76271186	62	47.32824427	1	1.694915254	1	0.763358779	3196756.07	54182.30627	6979201.04	53276.34382	3.301247433	0.941741951	0.369755299	1552807.65	35848610	125587.7363	5998.403683
INS1031	Slovakia	41	294622	216	789	78	36.11111111	368	46.64131812	54	25	204	25.85551331	11375942.02	52666.39822	41362177.4	52423.5455	4.551914424	0.91044817	0.355084778	87263.62	5423801	770795.2132	58625.91848
INS1032	Czech Republic	80	464165	312	1978	106	33.97435897	938	47.42163802	50	16.02564103	272	13.7512639	25730447.91	82469.38432	189292709.6	95699.04427	4.929835074	0.928675161	0.658238921	185156.36	10546059	832254.7474	21789.80176
INS1033	Taiwan	165	4222083	283	2226	129	45.58303887	912	40.9703504	71	25.08833922	480	21.56334232	22847892.99	80734.60422	129517659.1	58184.03375	4.651837598	0.907959994	0.372104046	523006	23381038	10724748.36	2623537.816
INS1034	United Kingdom	17	463644	120	548	69	57.5	284	51.82481752	39	32.5	192	35.03649635	6940348.517	57836.23764	27439285.5	50071.68888	4.013479634	0.916331282	0.278974952	2861090.73	65128861	4482823.701	58533.90876
INS1035	Australia	19	638045	156	940	57	36.53846154	304	32.34042553	37	23.71794872	403	42.87234043	11814826.3	75736.06599	21314121.58	22674.59742	3.958057145	0.938041848	0.583707129	1339140.53	23789752	1510414.366	400913.1568
INS1036	Thailand	140	550669	175	1152	57	32.57142857	431	37.41319444	55	31.42857143	515	44.70486111	14633538.56	83620.22033	65777652.7	57098.65686	4.280732669	0.921514532	0.453292871	395168.03	67959359	1359761.367	223001.3694
INS1037	Ukraine	18.5	252289	277	1692	97	35.01805054	472	27.89598109	51	18.41155235	184	10.87470449	12651135.05	45671.9677	44518374.22	26311.09587	4.780068827	0.886122324	0.25144316	90615.02	45154029	531150.2337	324906.0286
INS1038	United States	75	2089519	360	2687	104	28.88888889	521	19.38965389	77	21.38888889	400	14.88649051	8749002.952	24302.78598	33367400.89	12418.08742	3.963705201	0.912507197	0.485576108	18036648	321418820	6783082.861	623063.7944
INS1039	Hungary	30	255538	107	516	55	51.40186916	249	48.25581395	16	14.95327103	77	14.92248062	10522218.01	98338.48605	41783681.87	80976.12765	3.76357639	0.895886906	0.164375723	121715.2	9843028	491914.9254	48779.658
INS1040	United States	37	1260505	275	1202	73	26.54545455	182	15.14143095	60	21.81818182	388	32.27953411	11511044.58	41858.34393	17875373.07	14871.35862	4.445776551	0.906232375	0.324439306	18036648	321418820	2006125.544	363186.2172
INS1041	United States	17	672124	208	845	41	19.71153846	102	12.07100592	54	25.96153846	224	26.50887574	13142567.69	63185.42158	25204827.75	29828.19852	4.388627422	0.910105134	0.297287091	18036648	321418820	1039690.325	358689.6636
INS1042	Poland	30	298960	229	1440	85	37.11790393	431	29.93055556	45	19.65065502	314	21.80555556	6208904.197	27113.11877	22873434.63	15884.32961	4.773459521	0.894585209	0.256235067	477066.45	37986412	622300.1888	104908.7199
INS1043	Germany	32.65	3256231	462	2438	159	34.41558442	780	31.99343724	91	19.6969697	460	18.86792453	25439066.59	55062.91469	110889030.6	45483.60565	5.253978408	0.920379051	0.618073218	3363446.82	81679769	3144484.602	842102.8968
INS1044	United Kingdom	24	250994	135	692	58	42.96296296	282	40.75144509	36	26.66666667	154	22.25433526	8157444.051	60425.51149	31640728.99	45723.5968	4.064197366	0.913034027	0.243487476	2861090.73	65128861	797452.3444	248185.8552
INS1045	United Kingdom	1.8	97000	42	161	3	7.142857143	12	7.453416149	11	26.19047619	44	27.32919255	166068.125	3954.002976	785985.36	4881.896646	2.93153447	0.961917947	0.428200385	2861090.73	65128861	2552213.62	248642.4688
INS1046	Ukraine	11.6	188100	98	344	68	69.3877551	212	61.62790698	13	13.26530612	31	9.011627907	6761757.436	68997.52486	18777718.76	54586.39174	3.795368649	0.89888055	0.177776493	90615.02	45154029	504903.391	161054.7467
INS1047	Chile	11	850000	215	886	65	30.23255814	333	37.58465011	31	14.41860465	112	12.64108352	7877993.463	36641.83006	25320761.33	28578.73739	4.595722666	0.894548957	0.215539499	240796.39	17948141	7136885.959	227175.1291
INS1048	United States	26	1483264	163	652	54	33.12883436	250	38.34355828	33	20.24539877	178	27.3006135	14380219.89	88222.20794	36017143.48	55241.01761	4.032989707	0.92260151	0.393350674	18036648	321418820	1804523.008	398823.4594
INS1049	United States	32	175910	144	405	59	40.97222222	191	47.16049383	40	27.77777778	90	22.22222222	6207298.528	43106.23978	11037793.89	27253.81208	3.939965687	0.906544854	0.226626204	18036648	321418820	418942.7682	130100.1636
INS1050	United States	44.5	944543	433	2100	94	21.70900693	334	15.9047619	99	22.86374134	602	28.66666667	12992429.81	30005.61156	70807050.92	33717.64329	5.023164679	0.910310963	0.475244701	18036648	321418820	5127276.163	367269.3103
INS1051	France	15	1500000	159	1784	53	33.33333333	318	17.82511211	36	22.64150943	630	35.31390135	7302929.34	45930.37321	29262437.04	16402.71135	3.620559212	0.93487306	0.524354528	2418835.53	66538391	8909842.646	3005275.563
INS1052	France	40	210000	141	1007	42	29.78723404	500	49.65243297	36	25.53191489	174	17.27904667	8078374.13	57293.43355	27092396.28	26904.06781	3.755816851	0.911060472	0.292379576	2418835.53	66538391	573028.3526	19856.73917
INS1053	Russian Federation	16.4	370831	167	517	51	30.53892216	198	38.29787234	33	19.76047904	86	16.6344294	11894898.37	71226.93635	27497885.6	53187.39962	4.386970023	0.904927121	0.291044316	1365865.25	144096870	447399.5001	242149.2742
INS1054	France	30	900000	414	2981	108	26.08695652	649	21.77121771	111	26.8115942	709	23.78396511	19780407.72	47778.76262	93784276.6	31460.67648	5.160003986	0.89852878	0.314337187	2418835.53	66538391	344040.4651	11442.05303
INS1055	United States	76.5	1000185	311	1042	75	24.11575563	335	32.14971209	74	23.79421222	196	18.80998081	15681150.6	50421.70611	44683044.37	42882.00036	4.614998799	0.909944933	0.479265896	18036648	321418820	1168283.395	191411.6497
INS1056	United States	3.4	190000	301	1041	49	16.27906977	321	30.83573487	59	19.6013289	154	14.79346782	2581396.621	8576.068507	6472872.343	6217.936929	4.36962855	0.914216548	0.457080925	18036648	321418820	12301284.66	765380.6036
INS1057	Russian Federation	62	1707547	338	1619	145	42.89940828	804	49.66028413	73	21.59763314	312	19.27115503	6662413.99	19711.28399	25456059.63	15723.32281	5.075214594	0.90236954	0.35844894	1365865.25	144096870	1102579.946	389674.3129
INS1058	United Kingdom	14.5	385000	207	1252	73	35.26570048	415	33.14696486	47	22.70531401	226	18.05111821	9154080.684	44222.612	28056717.62	22409.51887	4.518789178	0.883852808	0.150880539	2861090.73	65128861	2294857.721	175550.4355
INS1059	India	76	2035363	69	1161	39	56.52173913	658	56.67527993	23	33.33333333	228	19.63824289	13853793.82	200779.6206	68226552.85	58765.33407	3.103142686	0.952524734	0.590344894	2088841.35	1311050527	30783930.52	4783637.35
INS1060	Germany	23.5	982000	158	1085	80	50.63291139	513	47.28110599	30	18.98734177	217	20	14498754.24	91764.26733	40661320.94	37475.87184	4.246059071	0.900477101	0.206603083	3363446.82	81679769	1620879.951	154081.0856
INS1061	New Zealand	13	232131	92	403	39	42.39130435	195	48.38709677	30	32.60869565	104	25.80645161	2421778.673	26323.68123	8999413.875	22331.0518	3.817281017	0.927517485	0.276252408	173754.08	4595700	303398.1598	109764.2232
INS1062	United States	45.7	1751596	290	1931	108	37.24137931	454	23.51113413	89	30.68965517	521	26.98083894	13854958.56	47775.71916	45337419.72	23478.7259	4.046826592	0.920201175	0.521876686	18036648	321418820	11105283.94	953684.5931
INS1063	Mexico	57	1000000	259	1698	87	33.59073359	541	31.86101296	52	20.07722008	277	16.31330978	19464635.17	75153.03155	98770828.84	58168.92158	4.434284795	0.899880412	0.303001927	1143793.18	127017224	5665994.38	1784834.549
INS1064	Australia	3.5	150000	61	186	8	13.1147541	36	19.35483871	5	8.196721311	13	6.989247312	645677.46	10584.87639	2177234.35	11705.56102	3.40214873	0.968353416	0.721210019	1339140.53	23789752	97100.72067	51866.20441
INS1065	United States	6.5	250000	101	393	38	37.62376238	98	24.93638677	17	16.83168317	101	25.69974555	2593187.654	25675.12529	6255522.06	15917.35893	3.507365537	0.916326629	0.289277457	18036648	321418820	4782986.728	203725.304
INS1066	Germany	24	160000	74	379	47	63.51351351	233	61.47757256	8	10.81081081	65	17.15039578	5107394.08	69018.83892	16076287.29	42417.64456	3.633907579	0.929290914	0.292533719	3363446.82	81679769	1288137.015	66033.96888
INS1067	France	71	300000	82	434	61	74.3902439	322	74.19354839	30	36.58536585	218	50.23041475	3076019.07	37512.42768	14224374.51	32775.05647	3.575312613	0.948997876	0.435202312	2418835.53	66538391	4542731.142	22406.49211
INS1068	Portugal	90	70000	65	411	31	47.69230769	312	75.91240876	9	13.84615385	63	15.32846715	4611480.957	70945.86088	35388840.74	86104.23539	3.191483116	0.923934311	0.234231214	199112.62	10358076	79570.58791	18075.41146
INS1069	Germany	9.2	330000	193	1085	57	29.53367876	350	32.25806452	35	18.13471503	192	17.69585253	8799294.169	45592.19777	41874793.72	38594.27993	4.270400182	0.90693096	0.282687861	3363446.82	81679769	1228422.473	170976.6671
INS1070	United Kingdom	122	450003	85	584	49	57.64705882	426	72.94520548	19	22.35294118	158	27.05479452	12852009.35	151200.11	86150654.15	147518.2434	3.549906448	0.90103434	0.147044316	2861090.73	65128861	2933903.016	102934.1129
INS1071	United States	12.1	90432	89	201	36	40.4494382	88	43.78109453	25	28.08988764	62	30.84577114	2825635.36	31748.71191	5605833.69	27889.71985	3.690060446	0.908324955	0.186026975	18036648	321418820	314978.2445	94988.34687
INS1072	United Kingdom	20	76000	33	130	24	72.72727273	99	76.15384615	8	24.24242424	26	20	4270098.91	129396.9367	13160937.91	101237.9839	2.85627089	0.926728935	0.149208092	2861090.73	65128861	191169.1125	16366.64025
INS1073	Netherlands	140	875000	159	1386	82	51.57232704	672	48.48484848	46	28.93081761	270	19.48051948	20536875.61	129162.7397	156919549.8	113217.5684	4.187586902	0.911731594	0.33171869	750283.91	16939923	2626913.654	153424.2347
INS1074	United States	48	1426799	264	2068	52	19.6969697	178	8.607350097	58	21.96969697	605	29.25531915	10959302.95	41512.51118	26864364.39	12990.50502	4.19156257	0.926368269	0.577425819	18036648	321418820	3482920.677	446678.7727
INS1075	Japan	8	1155387	150	850	67	44.66666667	322	37.88235294	39	26	124	14.58823529	10400521.2	69336.80799	26304049.01	30945.94001	3.783229774	0.903876993	0.200493256	4383076.3	126958472	12797421.92	773957.9645
INS1076	France	80	700000	115	1204	61	53.04347826	911	75.66445183	33	28.69565217	139	11.5448505	9763398.779	84899.11981	34508501.85	28661.54639	2.530384003	0.923329152	0.297895954	2418835.53	66538391	1049708.17	344129.1624
INS1077	United Kingdom	15	153612	115	653	29	25.2173913	326	49.92343032	23	20	104	15.92649311	2263451.149	19682.18391	9156471.891	14022.16216	3.558610951	0.917154892	0.241974952	2861090.73	65128861	377965.5329	49843.28966
INS1078	France	14	160000	138	578	55	39.85507246	291	50.34602076	35	25.36231884	121	20.93425606	12828303.7	92958.72246	27262072.9	47166.21609	3.890453765	0.885606975	0.124895954	2418835.53	66538391	695374.4359	18757.54728
INS1079	Switzerland	27	1420000	242	2247	65	26.85950413	423	18.82510013	46	19.00826446	387	17.22296395	8015804.795	33123.16031	49288549.36	21935.26896	4.473874006	0.913135472	0.370855491	670789.93	8281430	2639977.89	545957.548
INS1080	Canada	500	160000	80	430	46	57.5	317	73.72093023	5	6.25	21	4.88372093	6513894.82	81423.68525	59257856.71	137808.9691	3.491717459	0.934451239	0.392803468	1552807.65	35848610	42494.71622	8008.117481
INS1081	Hungary	45	179371	183	713	92	50.27322404	419	58.7657784	49	26.77595628	139	19.49509116	5549207.025	30323.53566	17217546.98	24148.03222	4.326287971	0.889279404	0.199186898	121715.2	9843028	511680.1141	101069.0332
INS1082	United Kingdom	19	264000	186	862	70	37.6344086	404	46.86774942	53	28.49462366	281	32.59860789	4022511.955	21626.40836	12870470.49	14930.94024	4.232721439	0.892629149	0.18482659	2861090.73	65128861	3458594.758	657773.3007
INS1083	United States	5.6	522000	158	582	45	28.48101266	89	15.29209622	24	15.18987342	58	9.965635739	2390265.181	15128.26064	5252577.838	9025.047832	3.557661537	0.912854579	0.330651252	18036648	321418820	928317.1527	252285.9906
INS1084	India	603	2212131	144	2043	42	29.16666667	450	22.02643172	31	21.52777778	418	20.46010768	14498433.51	100683.566	97827890.87	47884.43019	3.504425829	0.932596275	0.561441233	2088841.35	1311050527	13728839.14	871078.5538
INS1085	Colombia	3.2	130000	103	437	46	44.66019417	190	43.47826087	16	15.53398058	90	20.59496568	3268332.48	31731.3833	9305040.87	21292.9997	3.780987989	0.944066997	0.540125241	292080.16	48228704	8246509.075	279606.4239
INS1086	United Kingdom	0.16	42761	55	229	3	5.454545455	8	3.493449782	14	25.45454545	55	24.01746725	1504912.575	27362.04682	9631034.655	42056.91989	3.119486698	0.955615947	0.412104046	2861090.73	65128861	1231141.039	50328.67132
INS1087	Colombia	20	500000	187	1408	50	26.73796791	456	32.38636364	27	14.43850267	187	13.28125	2664897.691	14250.78979	19144904.82	13597.23353	4.139908426	0.93288913	0.583321773	292080.16	48228704	4333385.705	1465979.83
INS1088	Czech Republic	52	585118	183	1009	50	27.32240437	252	24.97522299	44	24.04371585	191	18.9296333	11955539.81	65330.81866	37111798.63	36780.77168	4.422126992	0.919890861	0.398233141	185156.36	10546059	795823.527	68981.03112
INS1089	Germany	13.5	315000	140	471	48	34.28571429	175	37.15498938	28	20	83	17.62208068	4565934.372	32613.81695	13680343.52	29045.31532	4.152399964	0.901135871	0.186649326	3363446.82	81679769	1502756.604	125098.7248
INS1090	Spain	1.67	241887	39	194	6	15.38461538	22	11.34020619	6	15.38461538	19	9.793814433	983873.11	25227.51564	4433069.08	22850.87155	2.703255761	0.963776072	0.415105973	1192901.19	46443994	1330494.933	245252.723
INS1091	United States	22	828152	297	1287	69	23.23232323	179	13.90831391	61	20.53872054	315	24.47552448	12038440.26	40533.46888	29316625.79	22779.04101	4.642328995	0.910843648	0.442712909	18036648	321418820	857272.6536	406317.3813
INS1092	India	149	3004086	107	1049	50	46.72897196	497	47.37845567	33	30.8411215	202	19.2564347	12071533.37	112818.0688	82017633.6	78186.49533	3.532640886	0.933362479	0.478909441	2088841.35	1311050527	11450420.46	3589092.438
INS1093	United Kingdom	24	158754	77	518	50	64.93506494	342	66.02316602	25	32.46753247	145	27.99227799	6593127.008	85625.02608	27936866.64	53932.17497	3.543532429	0.93343851	0.327406551	2861090.73	65128861	516359.4422	65161.39377
INS1094	Canada	113	1447622	112	580	50	44.64285714	224	38.62068966	26	23.21428571	170	29.31034483	9533414.563	85119.77289	22602543.99	38969.90343	3.759796578	0.920455515	0.274387283	1552807.65	35848610	993206.9554	352007.0534
INS1095	Brazil	82.4	1684073	290	2282	93	32.06896552	499	21.86678352	65	22.4137931	528	23.1375986	19420993.95	66968.94465	57373244.98	25141.64986	4.24714251	0.925404059	0.587672447	1803652.65	207847528	22265388.1	3486331.901
INS1096	Australia	10	55000	75	325	21	28	132	40.61538462	4	5.333333333	41	12.61538462	286630.91	3821.745467	1574986.63	4846.112708	3.475258427	0.972265145	0.819574181	1339140.53	23789752	1774870.61	82471.61483
INS1097	Austria	23	181000	78	523	51	65.38461538	334	63.8623327	15	19.23076923	49	9.369024857	5361044.49	68731.33962	21362431.62	40845.94956	3.30873919	0.91963613	0.228506744	376950.25	8638366	742412.8071	21899.01423
INS1098	United States	58.6	247006	194	517	63	32.4742268	170	32.88201161	41	21.13402062	97	18.76208897	9355439.054	48223.91265	21238307.27	41079.89802	4.38481839	0.901720003	0.26922736	18036648	321418820	806206.9156	110301.6557
INS1099	Australia	35	100000	113	1274	25	22.12389381	551	43.24960754	8	7.079646018	40	3.139717425	388578.5695	3438.748402	6741741.909	5291.791138	3.699925797	0.971874791	0.914420039	1339140.53	23789752	1120303.384	224250.9682
INS1100	United States	20	218507	106	213	43	40.56603774	91	42.72300469	25	23.58490566	54	25.35211268	5463405.329	51541.55971	10196932.22	47872.92122	3.874586877	0.926802963	0.310431599	18036648	321418820	44478.06884	33814.15948
INS1101	Poland	20	342780	218	1196	92	42.20183486	454	37.95986622	41	18.80733945	167	13.9632107	10876409.9	49891.78853	40284900.12	33683.02686	4.559128399	0.877083807	0.153314066	477066.45	37986412	1629285.963	291676.0774
INS1102	Slovenia	20	260000	113	505	53	46.90265487	291	57.62376238	16	14.15929204	39	7.722772277	8597016.791	76079.79461	24389140.9	48295.32852	3.965248289	0.89451064	0.164583815	87263.62	2063531	735252.2293	224585.4288
INS1103	United States	8.1	622367	139	831	54	38.84892086	148	17.80986763	18	12.94964029	71	8.543922984	6538182.045	47037.2809	14475103.18	17418.89673	2.488674473	0.905804585	0.235242775	18036648	321418820	12220089.32	618191.7271
INS1104	Germany	24	600000	251	1119	75	29.88047809	399	35.65683646	53	21.11553785	231	20.64343164	10661217.26	42474.96916	55757996.58	49828.41517	4.704304853	0.923112586	0.513759152	3363446.82	81679769	6679454.308	346245.0051
INS1105	Hungary	17.4	184000	130	698	47	36.15384615	274	39.25501433	29	22.30769231	127	18.19484241	7531111.555	57931.62735	24476236	35066.24068	3.951696439	0.895469038	0.172680154	121715.2	9843028	619871.3395	104319.233
INS1106	Turkey	8	380000	195	1110	72	36.92307692	342	30.81081081	44	22.56410256	165	14.86486486	6714003.806	34430.78875	19112297.91	17218.28641	4.361967681	0.886823289	0.198601156	717879.79	78665830	6194005.878	259558.4002
INS1107	United States	54	691567	146	2071	57	39.04109589	227	10.96088846	35	23.97260274	112	5.408015451	9020985.932	61787.57487	45655602.76	22045.19689	2.036636805	0.903766707	0.222023121	18036648	321418820	628363.7655	98507.47942
INS1108	Czech Republic	7.5	160170	52	152	32	61.53846154	94	61.84210526	16	30.76923077	47	30.92105263	3222824.103	61977.3866	8982810.637	59097.4384	3.108842503	0.945890544	0.312894027	185156.36	10546059	705192.8834	52877.40055
INS1109	United States	9.7	498000	122	405	26	21.31147541	67	16.54320988	32	26.2295082	94	23.20987654	5472299.37	44854.91287	13562887.11	33488.61015	3.733579392	0.922603109	0.279	18036648	321418820	694054.1984	119048.2834
INS1110	United States	100	527941	381	2116	89	23.35958005	452	21.3610586	86	22.57217848	469	22.16446125	21010254.86	55145.02589	74603265.38	35256.74167	4.961557795	0.914834391	0.507824663	18036648	321418820	613164.0762	232542.8425
INS1111	Australia	1500	123892	49	485	37	75.51020408	435	89.69072165	15	30.6122449	209	43.09278351	8066938.235	164631.3926	67119293.09	138390.295	3.141454504	0.955524097	0.41632948	1339140.53	23789752	1003413.496	5568.94733
INS1112	United States	2	150000	71	133	21	29.57746479	35	26.31578947	2	2.816901408	5	3.759398496	2439413.609	34357.93815	3446516.829	25913.66037	3.407403072	0.94737037	0.418524085	18036648	321418820	6672153.091	272171.6131
INS1113	Slovakia	288	209297	181	682	64	35.35911602	270	39.58944282	34	18.78453039	106	15.54252199	8301894.194	45866.81875	36500552.45	53519.87162	4.509079367	0.889857143	0.200450867	87263.62	5423801	693365.3087	149464.0398
INS1114	Japan	80	727404	204	1359	73	35.78431373	734	54.01030169	49	24.01960784	244	17.95437822	4455609.908	21841.22504	20427882.05	15031.55412	4.414160021	0.918750094	0.39305395	4383076.3	126958472	9487338.596	320824.7127
INS1115	Armenia	35	250000	15	54	11	73.33333333	39	72.22222222	4	26.66666667	10	18.51851852	3967683.46	264512.2307	5741623.76	106326.3659	2.091161122	0.974915508	0.377333333	10529.18	3017712	1563199.721	835078.7141
INS1116	India	221	1152951	79	1708	39	49.36708861	1350	79.03981265	20	25.3164557	556	32.55269321	9408642.834	119096.7447	219049782.8	128249.2873	2.458494896	0.935264847	0.416452794	2088841.35	1311050527	14235094.67	253149.404
INS1117	United States	3	120000	130	433	0	0	0	0	10	7.692307692	47	10.85450346	176068.9572	1354.376594	509376.1172	1176.388261	4.02818241	0.95389756	0.737834297	18036648	321418820	1467357.977	270932.5675
INS1118	United States	2	59694	104	282	20	19.23076923	41	14.53900709	35	33.65384615	120	42.55319149	811564.8059	7803.507749	1423869.305	5049.181934	3.725422812	0.939035961	0.431373796	18036648	321418820	234374.3235	30916.57081
INS1119	Denmark	8	412000	100	807	52	52	302	37.42255266	28	28	139	17.22428748	9538544.409	95385.44409	35852197.26	44426.51457	3.552132018	0.913153017	0.201969171	301307.83	5683483	298847.6796	96212.44425
INS1120	United States	11.3	358166	169	419	49	28.99408284	138	32.93556086	41	24.26035503	93	22.19570406	8273844.756	48957.66128	17649112.56	42121.98702	4.318302834	0.916601018	0.346955684	18036648	321418820	2206113.952	642434.1123
INS1121	Thailand	88	1105665	224	1405	101	45.08928571	645	45.90747331	76	33.92857143	640	45.55160142	19522082.12	87152.15233	78454444.39	55839.4622	4.580567991	0.921404298	0.508493256	395168.03	67959359	1291435.147	131807.6425
INS1122	United Kingdom	7	95000	147	817	5	3.401360544	26	3.182374541	32	21.76870748	215	26.31578947	230900.4708	1570.751502	1271256.002	1556.004898	4.134561581	0.941276139	0.635057803	2861090.73	65128861	225945.4104	32094.47761
INS1123	Slovakia	96	306806	169	698	90	53.25443787	335	47.99426934	26	15.38461538	73	10.45845272	9816027.798	58083.00472	37746157.46	54077.58948	4.296245667	0.885763957	0.183472062	87263.62	5423801	1295844.881	282567.9245
INS1124	United States	4	311000	133	491	43	32.33082707	167	34.01221996	24	18.04511278	80	16.29327902	1897641.901	14267.98422	5238225.294	10668.48329	3.997554902	0.917952297	0.271177264	18036648	321418820	12725465.16	2822828.935
INS1125	France	80	312000	125	927	82	65.6	561	60.51779935	36	28.8	246	26.53721683	21036390.17	168291.1213	91088205.8	98261.27919	3.858413702	0.884052939	0.137853565	2418835.53	66538391	1291172.352	48728.90801
INS1126	United States	17.4	241726	97	223	40	41.2371134	98	43.94618834	12	12.37113402	34	15.24663677	3064382.828	31591.57555	6465789.725	28994.57276	3.696658694	0.914908794	0.242194605	18036648	321418820	321748.6493	17686.54559
INS1127	United States	26	848798	316	1255	88	27.84810127	288	22.94820717	74	23.41772152	408	32.50996016	17279059.9	54680.56931	69523361.1	55397.10048	4.802164142	0.907945754	0.422477842	18036648	321418820	2922460.13	449006.7637
INS1128	United Kingdom	22	60000	54	142	2	3.703703704	4	2.816901408	7	12.96296296	29	20.42253521	296090.33	5483.154259	675191.86	4754.872254	3.10115932	0.969025925	0.675244701	2861090.73	65128861	1551681.966	55639.02724
INS1129	United Kingdom	64	344883	237	1638	77	32.48945148	619	37.78998779	47	19.83122363	264	16.11721612	8026710.54	33867.97696	28341833.46	17302.70663	4.507478763	0.899819217	0.25644894	2861090.73	65128861	1269715.233	27447.4281
INS1130	Poland	14	240867	177	758	41	23.16384181	161	21.24010554	43	24.29378531	159	20.9762533	7319164.952	41351.21442	18173284.64	23975.30955	4.403531432	0.914489481	0.316695568	477066.45	37986412	499865.5318	96969.61975
INS1131	South Africa	100	150000	78	363	23	29.48717949	158	43.5261708	13	16.66666667	87	23.96694215	1462794.433	18753.77478	7391121.823	20361.21714	3.406518437	0.932095568	0.252880539	314571.95	55011976.68	180806.76	72185.01397
INS1132	United Kingdom	8	48000	145	539	58	40	185	34.32282004	34	23.44827586	119	22.07792208	1477467.611	10189.4318	3677735.571	6823.257088	4.279216362	0.919877472	0.329978805	2861090.73	65128861	372818.7313	6106.215753
INS1133	United States	166	1200309	232	998	81	34.9137931	439	43.98797595	43	18.53448276	157	15.73146293	8499161.268	36634.31581	37213053.74	37287.629	4.507942009	0.913875923	0.383797688	18036648	321418820	2177394.117	201294.5144
INS1134	Switzerland	5.5	220000	89	326	32	35.95505618	141	43.25153374	18	20.2247191	57	17.48466258	2821321.765	31700.24455	12778151.88	39196.78492	3.74413273	0.920483725	0.187597303	670789.93	8281430	1766995.122	116768.3868
INS1135	Portugal	26	587773	268	1657	94	35.07462687	499	30.11466506	78	29.10447761	397	23.95896198	20298524.83	75740.76429	102784530.1	62030.49496	4.45187179	0.889892189	0.220159923	199112.62	10358076	2713965.792	1131331.44
INS1136	United States	25	932583	385	5660	65	16.88311688	217	3.833922261	78	20.25974026	361	6.378091873	16432680.74	42682.28762	43653225.04	7712.58393	2.257232057	0.923543526	0.65449711	18036648	321418820	733400.7107	234375.9356
INS1137	Brazil	16.5	600000	154	1374	1	0.649350649	2	0.145560408	20	12.98701299	155	11.28093159	426196.71	2767.511104	2017451.42	1468.305255	4.115518931	0.960016367	0.865830443	1803652.65	207847528	1057517.892	17044.95533
INS1138	France	25	400931	181	1002	79	43.64640884	361	36.02794411	68	37.56906077	291	29.04191617	5244761.651	28976.58371	18776258.63	18738.78106	4.213873064	0.91164967	0.324982659	2418835.53	66538391	1752463.162	209022.0882
INS1139	Russian Federation	268.6	2565300	733	5446	167	22.78308322	1453	26.68013221	116	15.82537517	656	12.04553801	15849778.86	21623.16352	66762520.14	12259.00113	5.480648851	0.923402231	0.680404624	1365865.25	144096870	10215870.28	2325195.331
INS1140	United Kingdom	0.4	82000	39	179	5	12.82051282	13	7.262569832	10	25.64102564	83	46.36871508	182626.9496	4682.742298	497578.2227	2779.766608	2.710431221	0.974482854	0.637911368	2861090.73	65128861	2080694.959	47135.78047
INS1141	United States	12.5	517000	266	1268	85	31.95488722	473	37.30283912	71	26.69172932	464	36.59305994	11721024.33	44064.00124	45624634.58	35981.57301	4.670902373	0.903695054	0.329468208	18036648	321418820	1165648.073	528902.7723
INS1142	United States	50.5	957228	234	793	84	35.8974359	278	35.05674653	53	22.64957265	187	23.5813367	12271899.93	52444.01678	27359968.17	34501.85141	4.404945576	0.893568389	0.23526975	18036648	321418820	4000275.798	542495.456
INS1143	Czech Republic	6	109758	120	317	54	45	144	45.42586751	30	25	74	23.34384858	3172634.124	26438.6177	8784006.298	27709.79905	4.049172828	0.927680062	0.390034682	185156.36	10546059	1108121.974	46510.66089
INS1144	India	82	704822	77	627	24	31.16883117	252	40.19138756	13	16.88311688	72	11.48325359	1679520.831	21811.95885	17298740.69	27589.69807	3.501473145	0.954734802	0.628732177	2088841.35	1311050527	2761539.617	561960.0732
INS1145	New Zealand	1	110000	30	79	8	26.66666667	30	37.97468354	2	6.666666667	5	6.329113924	226673.056	7555.768533	528049.656	6684.172861	2.788072308	0.961132871	0.307707129	173754.08	4595700	74586.47508	44685.68054
INS1146	Thailand	800	937658	246	2201	102	41.46341463	851	38.66424353	74	30.08130081	762	34.62062699	17593105.36	71516.68844	120005359.6	54523.10749	4.657598697	0.920033179	0.500431599	395168.03	67959359	2212264.355	157413.1787
INS1147	Switzerland	34	388884	95	655	33	34.73684211	296	45.19083969	5	5.263157895	32	4.885496183	3679810.46	38734.84695	21431626.68	32720.04073	3.717872629	0.943178696	0.517716763	670789.93	8281430	1946471.223	52739.54186
INS1148	Japan	12	773277	107	534	25	23.36448598	192	35.95505618	10	9.345794393	56	10.48689139	4057158.347	37917.36773	5907334.647	11062.42443	3.650271297	0.963833817	0.788919075	4383076.3	126958472	29555656.99	3748118.396
INS1149	Israel	3.5	186342	127	623	49	38.58267717	328	52.64847512	18	14.17322835	143	22.95345104	3318096.155	26126.74138	8765433.205	14069.71622	3.875263722	0.904108507	0.201766859	299415.71	8380100	2310065.171	224213.0482
INS1150	Australia	22	1100000	186	1360	50	26.88172043	197	14.48529412	52	27.95698925	844	62.05882353	7601716.147	40869.44165	36535938.31	26864.66052	3.45458971	0.927922899	0.504229287	1339140.53	23789752	3356751.73	742860.1572
INS1151	United Kingdom	40	363309	114	768	60	52.63157895	293	38.15104167	40	35.0877193	218	28.38541667	8493955.222	74508.37914	39644090.55	51619.90957	3.773693247	0.926159954	0.347134875	2861090.73	65128861	1822774.859	173894.5967
INS1152	United States	15	520613	147	592	52	35.37414966	185	31.25	22	14.96598639	76	12.83783784	4410545.472	30003.71069	13797545.98	23306.66551	3.871041439	0.911987735	0.243641618	18036648	321418820	543975.1834	173568.2047
INS1153	United States	4.3	120000	120	231	33	27.5	64	27.70562771	6	5	21	9.090909091	1272056.78	10600.47317	2071437	8967.25974	3.950998639	0.963286955	0.792292871	18036648	321418820	736845.842	34522.18962
INS1154	Cyprus	10	130000	263	1125	46	17.4904943	293	26.04444444	43	16.34980989	209	18.57777778	8244727.154	31348.77245	27372321.94	24330.95283	4.628855122	0.906321025	0.345314066	19559.94	1165300	124208.1401	7509.354682
INS1155	United States	20	224805	260	801	47	18.07692308	100	12.48439451	36	13.84615385	152	18.97627965	5729316.539	22035.83284	11411339.26	14246.36612	4.57753679	0.920476826	0.534641618	18036648	321418820	156878.4646	91111.04316
INS1156	United States	33	420000	388	2560	118	30.41237113	793	30.9765625	74	19.07216495	374	14.609375	10277123.63	26487.43203	50054108.29	19552.38605	5.084639738	0.89993925	0.323934489	18036648	321418820	3310053.144	128857.1392
INS1157	Canada	287	1462910	274	1883	88	32.11678832	476	25.27881041	71	25.91240876	691	36.69676049	15871068.22	57923.60663	72700550.83	38608.89582	4.54281482	0.901049606	0.301510597	1552807.65	35848610	3881982.591	509080.9195
INS1158	France	18.5	562557	290	1507	97	33.44827586	500	33.17850033	65	22.4137931	285	18.91174519	18216660.61	62816.07107	62865025.91	41715.34566	4.79806942	0.881334093	0.174289017	2418835.53	66538391	1229067.043	131171.2218
INS1159	Germany	12.9	887000	273	1734	82	30.03663004	720	41.52249135	50	18.31501832	188	10.84198385	10845577.19	39727.38898	38922202.24	22446.48342	4.535823651	0.921718065	0.509069364	3363446.82	81679769	1222751.034	285326.1849
INS1160	United States	10.5	195240	81	581	37	45.67901235	409	70.39586919	17	20.98765432	48	8.2616179	2773391.373	34239.39966	4728961.283	8139.348163	2.13763	0.934529609	0.324157996	18036648	321418820	3513333.675	550405.3366
INS1161	Germany	18	119700	50	175	27	54	109	62.28571429	8	16	37	21.14285714	2727887.56	54557.7512	8044441.06	45968.23463	3.243315163	0.925854145	0.170144509	3363446.82	81679769	282547.0163	12553.20166
INS1162	France	9	2500000	68	382	30	44.11764706	127	33.2460733	32	47.05882353	127	33.2460733	2939502.113	43227.97225	10799417.8	28270.72723	3.294372834	0.947130033	0.388236994	2418835.53	66538391	2188495.625	952402.7128
INS1163	United Arab Emirates	364	966566	188	3950	77	40.95744681	2481	62.81012658	46	24.46808511	1414	35.79746835	11980848.45	63727.91731	282612118.8	71547.37185	4.091627287	0.907481072	0.311032755	370296.26	9156963	206501.3612	24365.88515
INS1164	United States	107	1919469	670	6324	167	24.92537313	1379	21.8058191	157	23.43283582	845	13.36179633	20232788.94	30198.19245	117933546.8	18648.56843	4.346750174	0.915456765	0.570855491	18036648	321418820	12729630.44	2051748.904
INS1165	United States	12	450000	130	706	43	33.07692308	163	23.0878187	24	18.46153846	56	7.932011331	5236109.629	40277.76638	15971473.15	22622.48321	3.583502538	0.897094692	0.165982659	18036648	321418820	551005.0448	136126.5964
INS1166	Netherlands	15	335000	268	2020	10	3.731343284	31	1.534653465	47	17.53731343	246	12.17821782	504724.0248	1883.2986	2594254.744	1284.284527	4.480875799	0.928924381	0.653533719	750283.91	16939923	4756095.586	147616.5639
INS1167	United States	21	231893	228	705	49	21.49122807	220	31.20567376	33	14.47368421	79	11.20567376	10940192.7	47983.30129	25192578.82	35734.15435	4.335086235	0.912937342	0.43282659	18036648	321418820	283526.545	130741.2915
INS1168	Switzerland	6.5	160000	19	48	18	94.73684211	46	95.83333333	7	36.84210526	16	33.33333333	1368544.538	72028.6599	6113099.046	127356.2301	2.320117518	0.961431449	0.251431599	670789.93	8281430	1106536.921	130808.9292
INS1169	Czech Republic	100	430886	242	1183	82	33.88429752	454	38.37700761	86	35.53719008	372	31.4454776	15112985.01	62450.35128	58750633.69	49662.41225	4.754377401	0.919529486	0.44828131	185156.36	10546059	1720144.422	219517.4276
INS1170	Australia	850	200000	83	644	54	65.06024096	521	80.90062112	28	33.73493976	234	36.33540373	21186353.17	255257.2671	124347860.5	193086.7398	3.452043071	0.927940662	0.299788054	1339140.53	23789752	51483.60901	27007.89252
INS1171	United States	52.6	1719925	557	7709	146	26.21184919	1648	21.37761059	119	21.36445242	1044	13.54261253	16346935.02	29348.17777	66816469	8667.332857	4.042653655	0.916717249	0.594354528	18036648	321418820	786250.1417	263059.7826
INS1172	India	175	603073	25	366	18	72	344	93.98907104	14	56	261	71.31147541	7019733.688	280789.3475	88833087.63	242713.3542	1.943558817	0.979769575	0.690965318	2088841.35	1311050527	4321920.958	886515.6498
INS1173	United Kingdom	43	1432867	298	3680	85	28.52348993	1198	32.55434783	116	38.9261745	1268	34.45652174	13807578.36	46334.15556	75724314.93	20577.25949	4.468229416	0.935756096	0.762165703	2861090.73	65128861	2785508.856	131613.0184
INS1174	Germany	56	632337	190	1080	83	43.68421053	368	34.07407407	39	20.52631579	142	13.14814815	7828684.07	41203.60037	28208667.98	26119.13702	4.338049234	0.904706354	0.267853565	3363446.82	81679769	351503.5819	96547.78846
INS1175	United States	12	192000	100	227	31	31	73	32.15859031	19	19	45	19.82378855	13108409.77	131084.0977	23217495.57	102279.7162	3.632002168	0.927103438	0.338213873	18036648	321418820	309452.2698	128047.7555
INS1176	United States	3.2	82220	73	160	18	24.65753425	39	24.375	15	20.54794521	40	25	1873623.56	25666.07616	3712471.46	23202.94662	3.45824037	0.931535813	0.284292871	18036648	321418820	43883.71378	21662.34988
INS1177	Lithuania	15.9	152071	160	840	54	33.75	247	29.4047619	19	11.875	97	11.54761905	7314407.05	45715.04406	17785247.93	21172.9142	4.311153512	0.910292745	0.301976879	41400.14	2904910	388333.4284	184838.6445
INS1178	United States	23	207000	143	380	65	45.45454545	189	49.73684211	35	24.47552448	78	20.52631579	5214843.081	36467.43413	11161167.21	29371.49265	4.077597474	0.893030347	0.176967245	18036648	321418820	681311.6056	158744.514
INS1179	Australia	31	450000	163	1316	30	18.40490798	265	20.13677812	16	9.81595092	355	26.97568389	598764.5769	3673.402312	3119371.337	2370.342961	4.16707032	0.969203722	0.940433526	1339140.53	23789752	890443.5718	11423.93252
INS1180	Netherlands	14	1292541	237	2666	85	35.8649789	503	18.8672168	65	27.42616034	421	15.79144786	13855129.28	58460.46109	39860862.52	14951.56134	3.472608441	0.899050825	0.261416185	750283.91	16939923	3776526.871	587832.9852
INS1181	Canada	48.6	156000	118	300	65	55.08474576	179	59.66666667	20	16.94915254	41	13.66666667	12207098.74	103449.9893	28265262.55	94217.54183	3.918390992	0.897576804	0.185052023	1552807.65	35848610	2210491.666	111745.5514
INS1182	Switzerland	12	2012511	162	1121	63	38.88888889	467	41.65923283	33	20.37037037	225	20.07136485	14339790.09	88517.22275	67579443.14	60284.96266	4.290498349	0.916883711	0.301543353	670789.93	8281430	1851120.402	353665.8616
INS1183	South Africa	3.2	42000	205	806	0	0	0	0	24	11.70731707	95	11.7866005	137544.389	670.9482388	669801.7158	831.0194985	4.530379276	0.95297441	0.85050289	314571.95	55011976.68	3841771.288	864068.3024
INS1184	Netherlands	25	404000	155	1416	66	42.58064516	373	26.34180791	25	16.12903226	111	7.838983051	8338769.952	53798.51582	22940295.56	16200.7737	3.665200488	0.912233265	0.262703276	750283.91	16939923	2690157.19	280229.0207
INS1185	France	31	44262	65	559	27	41.53846154	235	42.03935599	5	7.692307692	78	13.95348837	1339338.17	20605.20262	11553268.66	20667.74358	3.447246438	0.962132123	0.642620424	2418835.53	66538391	429836.8261	7808.891836
INS1186	Spain	1.5	212000	131	492	43	32.82442748	131	26.62601626	42	32.0610687	182	36.99186992	2432449.926	18568.32004	6423512.366	13055.91944	3.878307327	0.927637778	0.365181118	1192901.19	46443994	1297571.341	177200.487
INS1187	Sri Lanka	10.4	1456442	261	1766	115	44.06130268	714	40.43035108	68	26.05363985	326	18.45979615	20980425.96	80384.77381	427172145.3	241886.832	4.409269828	0.912441216	0.411350674	82316.17	20966000	6741790.997	1352677.239
INS1188	Denmark	400	239000	50	997	39	78	920	92.27683049	7	14	27	2.708124373	11360474.58	227209.4916	135680536.6	136088.803	2.98321084	0.936179407	0.230915222	301307.83	5683483	159110.3879	9938.629428
INS1189	Hungary	30	435266	343	2027	146	42.56559767	703	34.68179576	74	21.57434402	276	13.61618155	33352196.68	97236.72503	100793908.9	49725.65807	4.780760129	0.87722173	0.194473988	121715.2	9843028	626957.25	71071.25021
INS1190	Germany	22	625000	248	1250	56	22.58064516	386	30.88	34	13.70967742	113	9.04	11583071.86	46705.93494	40591061.08	32472.84887	4.657426848	0.915051964	0.432905588	3363446.82	81679769	1541904.142	266852.509
INS1191	France	5	53000	84	423	51	60.71428571	251	59.33806147	25	29.76190476	61	14.42080378	952707.4557	11341.75543	3556134.141	8406.936505	3.557249279	0.931908005	0.329905588	2418835.53	66538391	470678.9544	16884.56167
INS1192	United States	15.78	691000	233	727	73	31.3304721	177	24.34662999	57	24.46351931	205	28.19807428	16489741.41	70771.42234	39945630.78	54945.84701	4.627818178	0.897852432	0.266371869	18036648	321418820	1157456.349	365599.4919
INS1193	United Kingdom	49	420000	63	267	40	63.49206349	203	76.02996255	17	26.98412698	90	33.70786517	12208633.67	193787.836	37561133.05	140678.4009	3.385658379	0.915757488	0.183098266	2861090.73	65128861	1556240.292	36899.96696
INS1194	Netherlands	12	635000	67	456	55	82.08955224	315	69.07894737	36	53.73134328	268	58.77192982	1424562.817	21262.13159	6247609.359	13700.89772	3.276681399	0.952415804	0.479	750283.91	16939923	2196446.814	91199.02786
INS1195	France	14	95000	217	1547	12	5.529953917	58	3.749191984	38	17.51152074	158	10.2133161	418533.8363	1928.727356	4239322.679	2740.350794	4.435796309	0.930774814	0.599709056	2418835.53	66538391	849204.1589	30345.15915
INS1196	Denmark	40	165000	85	549	53	62.35294118	368	67.03096539	25	29.41176471	98	17.85063752	7833778.41	92162.09894	52156391.77	95002.5351	3.828906553	0.896740701	0.139491329	301307.83	5683483	282615.8763	6968.280336
INS1197	Spain	20	915000	162	979	82	50.61728395	572	58.42696629	56	34.56790123	228	23.28907048	24222542.36	149521.8664	81901451.58	83658.27536	3.868875225	0.89232854	0.203410405	1192901.19	46443994	6218984.834	1285079.988
INS1198	United Kingdom	40.5	160116	111	433	50	45.04504505	246	56.81293303	20	18.01801802	51	11.77829099	14149208.1	127470.3433	32919992.92	76027.69729	3.772204067	0.890290528	0.144111753	2861090.73	65128861	2072491.24	137887.2728
INS1199	United Kingdom	15	1319621	267	1975	80	29.96254682	492	24.91139241	70	26.21722846	900	45.56962025	5988688.066	22429.54332	15891752.03	8046.456724	4.191801144	0.918927559	0.482897881	2861090.73	65128861	9410933.373	2218098.071
INS1200	Netherlands	20	150000	65	266	45	69.23076923	160	60.15037594	24	36.92307692	87	32.70676692	2447055.52	37647.008	9261302.52	34816.92677	3.580700348	0.918554326	0.187799615	750283.91	16939923	2458272.672	49274.81734
INS1201	Denmark	120	325000	54	556	43	79.62962963	493	88.66906475	13	24.07407407	77	13.84892086	13693260.13	253578.8913	83329442.75	149873.0985	3.403753146	0.921507221	0.187639692	301307.83	5683483	476710.7494	9932.893689
INS1202	India	362	2900000	97	2427	36	37.11340206	954	39.30778739	25	25.77319588	436	17.96456531	12380858.4	127637.7155	142460316	58698.11124	2.867878313	0.948894613	0.653046243	2088841.35	1311050527	6608476.511	716575.04
INS1203	Spain	6	43804	360	2715	52	14.44444444	259	9.539594843	36	10	131	4.825046041	3500174.974	9722.708262	17011862.05	6265.879208	4.953288158	0.914987219	0.5048921	1192901.19	46443994	450809.959	81802.0115
INS1204	Netherlands	45	1415000	161	1846	61	37.88819876	536	29.03575298	35	21.73913043	228	12.35102925	11250210.77	69877.0855	58112649.75	31480.30864	4.085347372	0.932823723	0.489252408	750283.91	16939923	2265477.273	181477.6621
INS1205	United Kingdom	121	567000	49	235	34	69.3877551	214	91.06382979	13	26.53061224	49	20.85106383	5861057.58	119613.42	20167097.61	85817.43664	2.902620646	0.928266615	0.183907514	2861090.73	65128861	2678840.353	141708.7148
INS1206	Chile	4.5	806721	141	652	45	31.91489362	185	28.37423313	23	16.31205674	139	21.3190184	11106270.89	78767.87867	25091348.7	38483.66366	4.038036466	0.915660153	0.291132948	240796.39	17948141	7132539.269	1747139.866
INS1207	Thailand	64	464803	69	802	45	65.2173913	641	79.92518703	27	39.13043478	410	51.12219451	9458721.61	137082.9219	59028834.62	73602.03818	3.090457586	0.928444221	0.253410405	395168.03	67959359	1134135.826	38545.89838
INS1208	United States	14	85600	68	404	35	51.47058824	92	22.77227723	17	25	40	9.900990099	3420036.67	50294.65691	7182158.11	17777.61908	1.890788153	0.93328353	0.253788054	18036648	321418820	1474377.804	105544.8896
INS1209	United States	41	3070316	452	4938	106	23.45132743	402	8.140947752	126	27.87610619	618	12.51518834	22545901.46	49880.31297	77929270.18	15781.5452	2.861916045	0.911924091	0.527294798	18036648	321418820	2157919.838	434607.5012
INS1210	India	21.2	1455257	12	42	9	75	30	71.42857143	8	66.66666667	29	69.04761905	8307335.13	692277.9275	44120535.6	1050488.943	1.891999507	0.975898366	0.379595376	2088841.35	1311050527	22830149.6	4014984.234
INS1211	France	3	30000	31	125	24	77.41935484	98	78.4	15	48.38709677	75	60	319279.83	10299.34935	974674.83	7797.39864	2.739991455	0.970488059	0.513809249	2418835.53	66538391	306212.7822	14532.28362
INS1212	Belgium	11.5	886000	302	1657	70	23.17880795	277	16.71695836	75	24.83443709	409	24.68316234	11114835.99	36804.0927	34955149.91	21095.44352	4.925074183	0.926105775	0.630165703	455085.95	11249420	3789909.744	383633.1473
INS1213	Netherlands	12	155000	80	518	22	27.5	120	23.16602317	17	21.25	135	26.06177606	1468890.52	18361.1315	5254081.3	10143.01409	3.674573248	0.928119249	0.250352601	750283.91	16939923	636931.4048	89806.80459
INS1214	Canada	40	667424	125	746	62	49.6	502	67.2922252	23	18.4	65	8.713136729	15357600.35	122860.8028	41472577.32	55593.26718	3.145944241	0.893974373	0.151795761	1552807.65	35848610	524939.3702	60190.78807
INS1215	Poland	13.8	177543	200	798	72	36	318	39.84962406	44	22	191	23.93483709	5925346.484	29626.73242	13707875.06	17177.78829	4.453090812	0.901506926	0.274601156	477066.45	37986412	429651.0832	65846.1266
INS1216	Japan	56.6	1041134	177	1687	70	39.5480226	548	32.48369887	38	21.46892655	361	21.39893302	13794742.92	77936.40067	63873011.32	37861.89171	4.228914102	0.926081239	0.434847784	4383076.3	126958472	28399931.33	1740801.766
INS1217	Russian Federation	7.8	106318	116	255	33	28.44827586	67	26.2745098	12	10.34482759	14	5.490196078	3886798.294	33506.88184	6875761.192	26963.76938	3.956115115	0.914560833	0.254583815	1365865.25	144096870	170468.6132	25725.13872
INS1218	India	4.63	178722	26	191	13	50	49	25.65445026	7	26.92307692	21	10.9947644	711647.46	27371.05615	2974666.13	15574.16822	2.469554017	0.968758375	0.463499037	2088841.35	1311050527	2762917.818	66729.55355
INS1219	United Kingdom	222	480000	64	608	41	64.0625	554	91.11842105	10	15.625	57	9.375	14545671.18	227276.1122	96484096.95	158690.9489	3.044897795	0.931591769	0.270063584	2861090.73	65128861	4043909.524	459326.801
INS1220	United Kingdom	5	528036	174	1563	58	33.33333333	421	26.93538068	67	38.50574713	655	41.90658989	1413637.55	8124.353738	5314482.947	3400.181028	4.11864176	0.930967136	0.519094412	2861090.73	65128861	2050348.103	429101.7764
INS1221	Hungary	9	145000	111	683	59	53.15315315	369	54.02635432	25	22.52252252	84	12.29868228	6512604.406	58672.11177	25374376.58	37151.35664	3.777172448	0.900370028	0.187159923	121715.2	9843028	584517.6982	99711.22176
INS1222	United States	16.9	1304047	307	1284	99	32.247557	476	37.07165109	73	23.77850163	456	35.51401869	14327328.33	46668.82191	25108412.9	19554.83871	4.467135842	0.909940743	0.399554913	18036648	321418820	4512298.453	1013423.656
INS1223	United States	14	186445	155	361	51	32.90322581	110	30.47091413	38	24.51612903	89	24.65373961	2937483.216	18951.50462	6472171.846	17928.45387	4.207003091	0.904619284	0.26438921	18036648	321418820	190610.0272	65468.67056
INS1224	United States	36	147529	125	308	70	56	195	63.31168831	24	19.2	55	17.85714286	5446100.113	43568.80091	14112958.5	45821.29382	4.033871177	0.90330584	0.230782274	18036648	321418820	92422.00878	73251.58847
INS1225	India	63.5	3025940	164	1449	61	37.19512195	570	39.33747412	44	26.82926829	280	19.3236715	18464738.79	112589.8707	130105126.1	89789.597	4.068391578	0.922839416	0.480096339	2088841.35	1311050527	4534141.387	516659.8261
INS1226	Italy	42	369690	160	799	79	49.375	405	50.68836045	56	35	307	38.42302879	13251217.39	82820.10866	53823275.7	67363.29875	4.303072905	0.898989025	0.249292871	1821496.96	60730582	1709976.859	108609.2909
INS1227	Italy	8	130000	103	469	35	33.98058252	96	20.46908316	21	20.38834951	53	11.30063966	6038492.13	58626.13718	13372223.43	28512.20348	3.593066069	0.901898349	0.167283237	1821496.96	60730582	804930.1781	18953.47428
INS1228	United States	209.6	2473319	381	1483	136	35.69553806	574	38.70532704	80	20.99737533	301	20.29669589	20222511.15	53077.45707	59933022.11	40413.36622	4.892206057	0.905455798	0.387682081	18036648	321418820	1531906.032	164321.0427
INS1229	Belgium	40	962000	201	1273	76	37.81094527	385	30.24351925	50	24.87562189	271	21.28829537	16206185.7	80627.78953	65216248.55	51230.36022	4.444446306	0.912278747	0.327473988	455085.95	11249420	3782249.878	164169.5794
INS1230	United States	91	1287000	300	924	65	21.66666667	203	21.96969697	62	20.66666667	196	21.21212121	14562498.81	48541.66269	51674269.23	55924.5338	4.785166323	0.906496787	0.381366089	18036648	321418820	865633.1992	279090.227
INS1231	France	4	1000000	81	504	30	37.03703704	81	16.07142857	20	24.69135802	82	16.26984127	863100.946	10655.56723	2491154.038	4942.765948	2.504327726	0.921128948	0.210870906	2418835.53	66538391	2778041.353	483360.6428
INS1232	United States	16	263000	199	1744	47	23.61809045	206	11.81192661	31	15.57788945	140	8.027522936	10667212.29	53604.08185	31062432.66	17811.0279	3.277671282	0.902530906	0.283655106	18036648	321418820	390366.9453	110603.2164
INS1233	France	12	205000	148	560	64	43.24324324	193	34.46428571	39	26.35135135	155	27.67857143	11496403.72	77678.40348	25523108.44	45576.97935	4.091435881	0.90059056	0.210907514	2418835.53	66538391	465306.8121	115308.2195
INS1234	Germany	27	1406235	135	872	61	45.18518519	414	47.47706422	40	29.62962963	218	25	14222403.83	105351.1395	50075073.24	57425.54271	4.033318096	0.900705581	0.201545279	3363446.82	81679769	2175569.279	276968.7552
INS1235	Germany	6	123883	77	325	35	45.45454545	147	45.23076923	17	22.07792208	38	11.69230769	2877263.975	37367.06461	7126492.967	21927.67067	3.348141695	0.920849256	0.202836224	3363446.82	81679769	767771.6502	32035.35876
INS1236	United States	52	1082841	523	4454	97	18.54684512	1362	30.5792546	117	22.3709369	1105	24.80916031	13861171.52	26503.19603	35803995.68	8038.616003	4.277235613	0.924831937	0.732695568	18036648	321418820	2142309.209	508660.8563
INS1237	Germany	5	80000	51	196	37	72.54901961	156	79.59183673	8	15.68627451	18	9.183673469	1587666.576	31130.71718	6315036.622	32219.5746	3.159314439	0.93122312	0.188171484	3363446.82	81679769	627226.6557	14392.41371
INS1238	New Zealand	80	165000	88	341	39	44.31818182	131	38.41642229	18	20.45454545	111	32.55131965	10846849.2	123259.65	33097610.2	97060.44047	3.681022996	0.93891426	0.332761079	173754.08	4595700	365671.9303	137713.6645
INS1239	Georgia	9	478306	88	456	40	45.45454545	235	51.53508772	15	17.04545455	42	9.210526316	13978696.83	158848.8276	34841511.79	76406.82409	3.437242024	0.923377355	0.254236994	13965.39	3717100	1443509.897	675965.048
INS1240	Czech Republic	6	271048	132	626	41	31.06060606	146	23.32268371	12	9.090909091	33	5.271565495	1675788.427	12695.36687	4898712.237	7825.418908	3.927201192	0.945206207	0.592907514	185156.36	10546059	416112.8645	62106.82139
INS1241	United States	27	1488257	383	1412	119	31.07049608	546	38.66855524	80	20.88772846	270	19.12181303	16920637.23	44179.20949	45074091.2	31922.16091	4.842957909	0.907703705	0.428522158	18036648	321418820	1722844.641	377952.8117
INS1242	United States	2.8	50000	84	200	26	30.95238095	56	28	6	7.142857143	22	11	1638901.476	19510.73185	5737643.477	28688.21739	3.520658046	0.94166156	0.499468208	18036648	321418820	406473.4624	41519.09386
INS1243	France	17	170000	49	367	46	93.87755102	360	98.09264305	22	44.89795918	172	46.86648501	1421095.52	29001.94939	5501426.15	14990.26199	2.926770264	0.954656161	0.412416185	2418835.53	66538391	348953.7537	7324.197631
INS1244	France	20.5	228000	78	362	46	58.97435897	234	64.64088398	12	15.38461538	34	9.392265193	15173428.5	194531.1346	52594105.41	145287.584	3.699648293	0.907129469	0.180129094	2418835.53	66538391	1233103.783	192652.7543
INS1245	Italy	12.6	380000	103	740	45	43.68932039	225	30.40540541	28	27.18446602	104	14.05405405	13606245.74	132099.4732	44647095.68	60333.91308	3.676582988	0.892938243	0.148418112	1821496.96	60730582	4977319.409	310686.2416
INS1246	United States	1	145000	166	549	2	1.204819277	8	1.4571949	20	12.04819277	77	14.02550091	124227.3416	748.3574794	388135.5204	706.9863759	4.34761543	0.952694854	0.795974952	18036648	321418820	1811448.496	414594.7607
INS1247	Ireland	30	1076876	84	488	43	51.19047619	236	48.36065574	30	35.71428571	182	37.29508197	13693039.72	163012.3776	73236214.67	150074.2104	3.583674295	0.907534521	0.14882659	283703.22	4643740	1336802.805	667648.1003
INS1248	United States	11	690148	90	383	48	53.33333333	192	50.1305483	21	23.33333333	55	14.36031332	6388606.248	70984.51386	15933984.11	41603.09168	3.348357435	0.923188034	0.240025048	18036648	321418820	1392111.602	144998.0131
INS1249	United States	7.88	600000	159	704	20	12.57861635	78	11.07954545	38	23.89937107	205	29.11931818	786529.2247	4946.724684	2278256.088	3236.159215	4.167588114	0.945484559	0.674190751	18036648	321418820	1034773.538	46963.93857
INS1250	Colombia	4	259095	145	751	48	33.10344828	191	25.43275632	26	17.93103448	118	15.71238349	6459562.353	44548.70588	14217843.57	18931.88226	4.048801957	0.93464683	0.530974952	292080.16	48228704	5668684.486	2482868.285
INS1251	France	35	290000	248	1932	6	2.419354839	34	1.759834369	39	15.72580645	295	15.26915114	634975.9872	2560.387045	3780240.087	1956.646008	4.567495565	0.934965262	0.720606936	2418835.53	66538391	2041540.132	15059.70291
INS1252	Germany	14	525000	110	653	55	50	297	45.48238897	24	21.81818182	104	15.92649311	9245385.388	84048.95807	24999157.69	38283.54929	3.795212481	0.92570935	0.309974952	3363446.82	81679769	5189490.928	295803.4132
INS1253	Italy	50	28200	29	91	26	89.65517241	81	89.01098901	13	44.82758621	37	40.65934066	1008701.16	34782.79862	3390143.6	37254.32527	2.740597847	0.95948111	0.334911368	1821496.96	60730582	3089239.059	84399.41163
INS1254	United States	33	150000	160	512	81	50.625	322	62.890625	28	17.5	76	14.84375	9194613.43	57466.33394	21537118.18	42064.68395	4.195094645	0.909775454	0.298963391	18036648	321418820	251948.3928	85771.34316
INS1255	Germany	30	960000	77	577	51	66.23376623	418	72.44367418	15	19.48051948	96	16.63778163	10276856.08	133465.6634	56584681.34	98067.03872	3.670782386	0.930681324	0.293899807	3363446.82	81679769	5452357.051	507633.0251
INS1256	United States	11.74	135160	129	285	40	31.00775194	97	34.03508772	21	16.27906977	57	20	3146419.77	24390.85093	12460990.08	43722.7722	4.002023891	0.91094366	0.301595376	18036648	321418820	1353472.799	73446.0286
INS1257	Portugal	8	106000	211	822	51	24.17061611	272	33.09002433	45	21.32701422	147	17.88321168	8521655.593	40386.99333	22961358.37	27933.52599	4.549699946	0.890876495	0.189169557	199112.62	10358076	2349422.76	452598.3313
INS1258	United States	91	1010604	228	1171	53	23.24561404	134	11.44321093	55	24.12280702	336	28.69342442	10797908.53	47359.24796	35194337.17	30054.94208	4.336117031	0.922015207	0.51017341	18036648	321418820	772555.1527	219544.8408
INS1259	India	103	375635	28	892	18	64.28571429	338	37.89237668	10	35.71428571	70	7.847533632	9894060.58	353359.3064	40552804.5	45462.78531	1.95707291	0.968716304	0.546148362	2088841.35	1311050527	4948548.569	413170.4632
INS1260	Russian Federation	1.9	280389	171	1235	62	36.25730994	525	42.51012146	28	16.37426901	98	7.935222672	4011681.608	23460.12636	9731243.439	7879.549343	3.950278422	0.91831012	0.387289017	1365865.25	144096870	630972.4807	25591.14881
INS1261	United Kingdom	260	696750	178	1674	81	45.50561798	1131	67.56272401	54	30.33707865	359	21.44563919	23044782.59	129465.0707	144837231.9	86521.64392	3.842282938	0.8978719	0.207366089	2861090.73	65128861	6174891.462	170759.8036
INS1262	Czech Republic	26	144430	179	653	76	42.45810056	318	48.69831547	47	26.25698324	167	25.57427259	10834438.71	60527.59058	33934591.6	51967.21532	4.461655539	0.899710198	0.205547206	185156.36	10546059	1024061.29	81567.65222
INS1263	United States	5.6	362295	96	253	52	54.16666667	168	66.40316206	24	25	62	24.50592885	2538373.575	26441.39141	5614333.749	22191.04249	3.808125121	0.927794868	0.289978805	18036648	321418820	598733.2972	212893.6074
INS1264	United States	16	121404	120	302	41	34.16666667	91	30.13245033	22	18.33333333	65	21.52317881	3502902.501	29190.85418	6697016.891	22175.55262	3.835411053	0.898630489	0.16261079	18036648	321418820	137683.0864	78126.19015
INS1265	France	150	420000	139	1091	81	58.27338129	564	51.69569203	43	30.9352518	381	34.92208983	21351709.52	153609.421	88257166.9	80895.66168	4.144382253	0.899304304	0.204549133	2418835.53	66538391	6627038.404	50436.20339
INS1266	United States	9.7	121000	193	696	34	17.61658031	219	31.46551724	39	20.20725389	163	23.41954023	11037945.9	57191.42955	19778942.58	28418.02095	4.035430224	0.920852268	0.420911368	18036648	321418820	163731.108	52762.08356
INS1267	United States	2	30000	69	180	27	39.13043478	53	29.44444444	14	20.28985507	27	15	514968.7988	7463.315924	1273375.642	7074.309123	3.33037203	0.929694738	0.243651252	18036648	321418820	780443.0065	7185.353159
INS1268	Ireland	40	438138	86	668	37	43.02325581	265	39.67065868	33	38.37209302	186	27.84431138	5311137.039	61757.40743	28334070.79	42416.27363	3.752774542	0.918491783	0.191861272	283703.22	4643740	354657.2683	83463.20558
INS1269	India	52.6	1790512	45	327	17	37.77777778	171	52.29357798	11	24.44444444	95	29.05198777	5410564.666	120234.7704	29840322.91	91254.81011	3.009385577	0.972055632	0.740192678	2088841.35	1311050527	8622846.892	2667545.419
INS1270	Germany	28	450000	155	543	71	45.80645161	253	46.59300184	28	18.06451613	105	19.33701657	9386296.009	60556.74844	38039154.05	70053.69071	4.197169417	0.914821283	0.298073218	3363446.82	81679769	4548148.852	374265.5915
INS1271	Russian Federation	6.7	230301	123	444	48	39.02439024	137	30.85585586	21	17.07317073	46	10.36036036	7441163.524	60497.26442	12113794.56	27283.32109	3.834191205	0.916923569	0.297998073	1365865.25	144096870	896664.712	290931.8861
INS1272	India	68	162160	40	162	27	67.5	124	76.54320988	18	45	91	56.17283951	8804322.72	220108.068	21525358.77	132872.585	2.989633	0.961438312	0.52516185	2088841.35	1311050527	8857323.701	177900.0895
INS1273	Germany	20	926857	449	3440	90	20.04454343	460	13.37209302	107	23.83073497	475	13.80813953	22825164.27	50835.55517	90396628.63	26278.08972	4.68589592	0.919801779	0.626242775	3363446.82	81679769	4803092.499	546139.2882
INS1274	Germany	25	261816	123	759	51	41.46341463	313	41.23847167	16	13.00813008	100	13.17523057	5931258.435	48221.61329	20518318.22	27033.35734	4.034052048	0.904585652	0.19577264	3363446.82	81679769	313876.2904	69094.22808
INS1275	Germany	15	264000	120	495	66	55	226	45.65656566	27	22.5	112	22.62626263	6465387.37	53878.22808	16848478.76	34037.33083	3.904351984	0.906298462	0.203780347	3363446.82	81679769	1265437.23	189954.8543
INS1276	India	43.25	437211	23	321	13	56.52173913	218	67.91277259	10	43.47826087	43	13.39563863	1435990.19	62434.35609	12054115.77	37551.76252	2.138204794	0.962617606	0.371674374	2088841.35	1311050527	4611552.542	593359.3041
INS1277	Germany	70	995474	146	876	80	54.79452055	532	60.73059361	37	25.34246575	215	24.543379	12566735.48	86073.53068	67645874.13	77221.3175	4.185524015	0.91863555	0.349175337	3363446.82	81679769	1376217.77	319611.5972
INS1278	Germany	27	750000	139	877	57	41.00719424	363	41.39110604	16	11.51079137	106	12.08665906	10763398	77434.518	47786366.91	54488.44573	4.33137326	0.922968616	0.392701349	3363446.82	81679769	3122730.255	221797.2688
INS1279	United States	50	1170443	226	920	98	43.36283186	367	39.89130435	64	28.31858407	219	23.80434783	10491557.56	46422.82108	38125508.39	41440.76999	4.434055543	0.904196746	0.28239499	18036648	321418820	2036843.93	370387.3114
INS1280	Austria	5	300000	78	252	19	24.35897436	66	26.19047619	2	2.564102564	31	12.3015873	1971735.47	25278.65987	6896585.78	27367.40389	3.495444946	0.974783521	0.842795761	376950.25	8638366	453573.1822	138962.1296
INS1281	Mexico	63.7	5165089	164	1003	74	45.12195122	373	37.1884347	34	20.73170732	322	32.10368893	9931723.952	60559.29239	44434784.77	44301.87913	3.839505479	0.912960053	0.317978805	1143793.18	127017224	22825178.66	4387978.792
INS1282	Poland	39.5	713804	386	1898	74	19.17098446	363	19.12539515	73	18.9119171	420	22.12855638	17369308.51	44998.20859	62516099.65	32937.8818	5.052467753	0.904029754	0.367747592	477066.45	37986412	2224943.032	946185.6309
INS1283	France	7	45000	61	229	31	50.81967213	113	49.34497817	22	36.06557377	72	31.44104803	2440284.97	40004.67164	6250260.09	27293.71218	3.359179237	0.920128639	0.141100193	2418835.53	66538391	525294.5786	22449.29492
INS1284	Australia	21	68000	148	543	57	38.51351351	218	40.14732965	21	14.18918919	88	16.20626151	4393091.286	29683.04923	10307830.98	18983.11414	4.135745082	0.924103741	0.393922929	1339140.53	23789752	26517.17328	475.8818296
INS1285	Spain	8.5	500000	126	824	56	44.44444444	297	36.04368932	31	24.6031746	153	18.56796117	14135097.08	112183.3101	63566018.62	77143.22649	3.768016692	0.937885689	0.49550289	1192901.19	46443994	2134797.011	1027651.85
INS1286	France	180	40000	139	1513	87	62.58992806	927	61.26900198	33	23.74100719	250	16.52346332	9110671.805	65544.40147	75550906.7	49934.50542	4.079422763	0.907615507	0.270558767	2418835.53	66538391	241907.3354	2988.863026
INS1287	United States	809	730000	220	855	49	22.27272727	254	29.70760234	31	14.09090909	182	21.28654971	12721876.97	57826.71352	66421364.98	77685.80699	4.483123959	0.929046419	0.595601156	18036648	321418820	637766.5245	28835.30717
INS1288	Germany	16	1000000	167	664	86	51.49700599	378	56.92771084	44	26.34730539	188	28.31325301	13167759.6	78848.85989	45244760.58	68139.69967	4.342205369	0.907677207	0.273416185	3363446.82	81679769	5670148.462	464360.1734
INS1289	United States	69.23	776885	243	1682	60	24.69135802	242	14.38763377	43	17.69547325	482	28.65636147	8231634.739	33875.04008	22154868.19	13171.7409	4.216558306	0.923672986	0.506479769	18036648	321418820	1383609.78	280114.5858
INS1290	Australia	250	502286	55	329	37	67.27272727	259	78.72340426	10	18.18181818	49	14.89361702	10872373.37	197679.5158	62285373.19	189317.2437	3.312646716	0.942505892	0.311982659	1339140.53	23789752	2295027.753	68549.84188
INS1291	France	14	231681	134	1017	43	32.08955224	241	23.69714848	47	35.07462687	302	29.69518191	4312715.347	32184.44289	17660269.02	17365.06295	3.939080569	0.924430612	0.336023121	2418835.53	66538391	598744.1886	14190.16526
INS1292	Thailand	85	1000000	219	2311	77	35.15981735	660	28.55906534	65	29.6803653	800	34.6170489	14506744.51	66240.84253	69157212.32	29925.2325	4.311531244	0.905120802	0.323323699	395168.03	67959359	1505240.258	350710.5311
INS1293	Jersey	12	184081	112	1347	26	23.21428571	211	15.6644395	55	49.10714286	597	44.32071269	702969.3091	6276.511688	3066097.586	2276.241712	3.949249459	0.954034486	0.691890173	2861090.73	65128861	183740.8746	66546.88856
INS1294	United States	26	1029880	112	698	28	25	101	14.46991404	30	26.78571429	102	14.61318052	9946053.32	88804.0475	54498051.45	78077.43761	3.023750079	0.924360759	0.308439306	18036648	321418820	1593522.657	332577.2809
INS1295	Czech Republic	58	1382243	476	2417	151	31.72268908	868	35.91228796	123	25.84033613	665	27.51344642	24785079.5	52069.49474	106459901.1	44046.2975	5.340075769	0.928280555	0.751063584	185156.36	10546059	1775567.166	446846.1044
INS1296	United Kingdom	2	34000	56	162	1	1.785714286	3	1.851851852	6	10.71428571	10	6.172839506	112927.5011	2016.56252	243297.3522	1501.835508	3.190987233	0.954663782	0.434202312	2861090.73	65128861	1345768.828	51966.56677
INS1297	France	90	60000	78	491	44	56.41025641	331	67.41344196	9	11.53846154	36	7.33197556	2939323.98	37683.64077	20635894.62	42028.29862	3.57832132	0.936515886	0.406961464	2418835.53	66538391	468301.3298	16704.29918
INS1298	United Kingdom	4	198000	170	986	47	27.64705882	183	18.55983773	35	20.58823529	162	16.43002028	1519877.723	8940.457192	5170800.034	5244.219101	4.393981556	0.943398056	0.676468208	2861090.73	65128861	316020.5275	25171.66529
INS1299	United States	50	225000	108	300	42	38.88888889	121	40.33333333	24	22.22222222	92	30.66666667	4012464.378	37152.44795	7734489.402	25781.63134	3.64473465	0.919824985	0.25983237	18036648	321418820	577006.8014	197141.2581
INS1300	Poland	123.8	433186	191	988	87	45.54973822	481	48.68421053	48	25.13089005	236	23.88663968	21688407.79	113551.8732	68423737.82	69254.79536	4.339270906	0.884891723	0.169186898	477066.45	37986412	1004221.733	253870.8068
INS1301	Hungary	4.5	80000	61	270	31	50.81967213	147	54.44444444	13	21.31147541	60	22.22222222	1251614.66	20518.27311	5472279.65	20267.70241	3.370045311	0.928718786	0.207441233	121715.2	9843028	718778.6716	25033.71472
INS1302	Germany	18	296667	104	579	43	41.34615385	229	39.55094991	22	21.15384615	92	15.88946459	6374382.473	61292.13916	24472177.94	42266.28315	3.904500943	0.909593052	0.180913295	3363446.82	81679769	782609.2121	50755.77251
INS1303	Ukraine	34.2	490359	232	1244	66	28.44827586	257	20.65916399	38	16.37931034	147	11.81672026	12872520.92	55485.00396	28455710.05	22874.36499	4.633813457	0.906874882	0.362566474	90615.02	45154029	2586932.098	627018.4553
INS1304	New Zealand	0.74	35000	56	242	15	26.78571429	40	16.52892562	9	16.07142857	36	14.87603306	974078.6017	17394.26074	2366102.71	9777.283924	3.140209716	0.954727771	0.427535645	173754.08	4595700	108289.6351	35208.48335
INS1305	Germany	9	380000	101	437	45	44.55445545	229	52.402746	16	15.84158416	66	15.10297483	4322248.056	42794.53521	15194205.98	34769.35008	3.91289995	0.910509074	0.236720617	3363446.82	81679769	2457909.491	229543.7682
INS1306	Israel	101	712700	158	1163	74	46.83544304	854	73.43078246	39	24.6835443	244	20.98022356	18715423.8	118452.0493	212724381.9	182910.0446	3.741557475	0.890412965	0.164707129	299415.71	8380100	5769971.451	1364396.3
INS1307	United Kingdom	2	60000	148	716	44	29.72972973	202	28.2122905	26	17.56756757	156	21.7877095	712860.8497	4816.627363	1757218.224	2454.215397	3.740672082	0.929293176	0.438761079	2861090.73	65128861	1305597.049	72011.26383
INS1308	France	10	122343	51	204	28	54.90196078	102	50	18	35.29411765	76	37.25490196	2421050.72	47471.58275	5347676.16	26214.09882	3.31137991	0.926711959	0.178836224	2418835.53	66538391	327169.7028	14189.91209
INS1309	United States	81.7	886200	233	1098	86	36.90987124	333	30.32786885	49	21.03004292	183	16.66666667	20715391.07	88907.2578	65506657.09	59659.97913	4.378154866	0.883266896	0.16022736	18036648	321418820	1721154.494	260923.4763
INS1310	Germany	8	36566	101	529	33	32.67326733	198	37.42911153	13	12.87128713	65	12.28733459	3378559.239	33451.08157	21631733.91	40891.74651	3.950381243	0.918160797	0.234267823	3363446.82	81679769	901216.8603	34645.17522
INS1311	Indonesia	7	194612	199	1305	1	0.502512563	4	0.30651341	38	19.09547739	267	20.45977011	262276.3088	1317.971401	1303449.463	998.8118487	4.362796535	0.959772039	0.890684008	861933.97	257563815	4005222.495	827960.2206
INS1312	United States	40	3600000	649	3673	157	24.19106317	813	22.13449496	153	23.57473035	786	21.39940103	25480797.74	39261.62979	67089995.69	18265.72167	5.408829389	0.93176435	0.865560694	18036648	321418820	4250339.615	724047.191
INS1313	Australia	400	60000	141	1359	30	21.27659574	809	59.52906549	7	4.964539007	46	3.384841795	612787.1897	4346.008438	3859155.356	2839.702249	3.097111865	0.982067922	0.963626204	1339140.53	23789752	132850.269	1192.411203
INS1314	France	297	313675	79	1159	49	62.02531646	822	70.92320966	26	32.91139241	264	22.77825712	13833112.13	175102.6851	136095336.7	117424.7944	3.583725643	0.935265352	0.35316185	2418835.53	66538391	645477.5948	23987.41415
INS1315	United States	29	85000	51	83	20	39.21568627	37	44.57831325	7	13.7254902	15	18.07228916	1403464.008	27518.90211	2777977.768	33469.61166	3.130056942	0.935117341	0.251142582	18036648	321418820	130843.3341	32242.90612
INS1316	Germany	22	2309405	156	1066	75	48.07692308	438	41.08818011	27	17.30769231	165	15.47842402	18162322.33	116425.1431	77954880.61	73128.40583	3.969080485	0.890494875	0.158635838	3363446.82	81679769	1424470.369	391637.4191
INS1317	United States	77	944986	133	1353	70	52.63157895	1210	89.43089431	44	33.08270677	114	8.425720621	15675585.88	117861.548	62924336.66	46507.27026	2.053224313	0.895512086	0.179186898	18036648	321418820	1786675.232	358353.1224
INS1318	Russian Federation	7.3	711309	312	1664	83	26.6025641	481	28.90625	50	16.02564103	188	11.29807692	4127651.479	13229.65218	12994948.44	7809.464208	4.796895732	0.917613474	0.515317919	1365865.25	144096870	3013728.809	1305915.903
INS1319	United Kingdom	4	80000	126	474	0	0	0	0	28	22.22222222	138	29.11392405	278604.8868	2211.149895	1085921.28	2290.973165	3.84929942	0.938617941	0.543260116	2861090.73	65128861	2673247.896	144489.684
INS1320	United Kingdom	4	61205	69	224	22	31.88405797	70	31.25	18	26.08695652	68	30.35714286	1025402.414	14860.90455	2222636.544	9922.484572	3.436525577	0.952958009	0.45660501	2861090.73	65128861	536028.7701	64900.17804
INS1321	Germany	22	200000	126	838	14	11.11111111	83	9.904534606	33	26.19047619	214	25.53699284	662104.6763	5254.799018	2823979.918	3369.904436	3.762242159	0.934747396	0.469078998	3363446.82	81679769	371705.6937	6153.171933
INS1322	New Zealand	17	689281	115	861	33	28.69565217	126	14.63414634	38	33.04347826	229	26.59698026	8824204.975	76732.21717	18920869.14	21975.45777	3.90709067	0.937898506	0.469231214	173754.08	4595700	1332506.529	480134.1159
INS1323	Germany	1.18	382747	33	172	16	48.48484848	59	34.30232558	5	15.15151515	35	20.34883721	1156636.46	35049.5897	4166360.59	24223.02669	2.77383267	0.967090516	0.428238921	3363446.82	81679769	819016.8917	95440.20615
INS1324	Japan	11	810006	200	1111	67	33.5	358	32.22322232	60	30	181	16.29162916	12834271.76	64171.35882	22789787.2	20512.85977	4.05549859	0.909661819	0.284878613	4383076.3	126958472	14292878.04	2615780.885
INS1325	Japan	34.2	589744	132	680	57	43.18181818	403	59.26470588	38	28.78787879	158	23.23529412	12988965.35	98401.25265	22510470.71	33103.6334	3.865829018	0.909423294	0.198643545	4383076.3	126958472	19751366.64	650864.3588
INS1326	United States	22	79000	69	188	33	47.82608696	92	48.93617021	15	21.73913043	41	21.80851064	1438213.486	20843.67371	2931060.179	15590.74563	3.275559054	0.925599463	0.195023121	18036648	321418820	130153.2281	48560.75849
INS1327	Denmark	11	1136845	198	2249	78	39.39393939	567	25.21120498	45	22.72727273	252	11.20497999	15003181.64	75773.64466	52548898.67	23365.45072	3.971053056	0.89878332	0.219880539	301307.83	5683483	1769130.854	669129.7484
INS1328	United States	14	350737	156	596	46	29.48717949	146	24.4966443	33	21.15384615	156	26.17449664	9900446.945	63464.40349	32566866.7	54642.39379	4.158790005	0.907796311	0.235377649	18036648	321418820	612949.3554	211153.415
INS1329	Denmark	8.5	350000	78	662	42	53.84615385	303	45.77039275	17	21.79487179	108	16.3141994	4454673.758	57111.20202	24068165.31	36356.74518	3.558943194	0.915866254	0.170025048	301307.83	5683483	330202.4697	115148.9833
INS1330	Colombia	1.8	288366	118	562	47	39.83050847	151	26.8683274	24	20.33898305	88	15.65836299	7000130.8	59323.14237	11138137.38	19818.74978	3.804399482	0.934349577	0.452025048	292080.16	48228704	2970267.923	1361508.253
INS1331	United States	299.4	955240	484	2588	99	20.45454545	628	24.26584235	111	22.9338843	545	21.05873261	21740033.42	44917.42442	64858640.71	25061.29858	4.712294799	0.913341814	0.524585742	18036648	321418820	2587728.677	385076.4304
INS1332	Belarus	17.5	630677	208	835	99	47.59615385	406	48.62275449	26	12.5	77	9.221556886	5665271.218	27236.88085	11645140.09	13946.27556	4.519884458	0.911638224	0.384192678	54608.96	9489616	1490543.673	890187.1964
INS1333	Spain	13.5	995755	67	608	21	31.34328358	105	17.26973684	16	23.88059701	162	26.64473684	6353699.38	94831.33403	40628464.76	66823.13283	3.227949372	0.938023604	0.271040462	1192901.19	46443994	942554.8907	102949.1873
INS1334	Czech Republic	21	401473	872	4635	219	25.1146789	1643	35.44768069	126	14.44954128	694	14.97303128	9027531.327	10352.67354	31446004.86	6784.467069	5.971423253	0.946978783	0.961947977	185156.36	10546059	473843.895	151121.6518
INS1335	France	8	197000	169	573	57	33.72781065	192	33.5078534	39	23.07692308	116	20.2443281	12396381.14	73351.3677	33323638.93	58156.43792	4.416833275	0.889401258	0.153982659	2418835.53	66538391	1509431.03	41843.63588
INS1336	United Kingdom	55	90000	108	523	53	49.07407407	338	64.62715105	28	25.92592593	126	24.0917782	2305054.57	21343.09787	10452412.45	19985.49226	3.820644771	0.9190602	0.267219653	2861090.73	65128861	1544390.067	13793.52538
INS1337	Belgium	58	1390000	376	3501	85	22.60638298	713	20.36560983	81	21.54255319	581	16.5952585	27324030.18	72670.29302	120935148.6	34543.03016	4.976318818	0.90694241	0.416125241	455085.95	11249420	3127273.887	43689.03054
INS1338	Spain	40	145000	110	866	54	49.09090909	393	45.38106236	30	27.27272727	143	16.51270208	15023679.51	136578.9046	64418484.25	74386.24047	3.59444071	0.913135256	0.234961464	1192901.19	46443994	789865.2724	72687.71627
INS1339	United States	10	200000	104	367	43	41.34615385	230	62.67029973	22	21.15384615	59	16.07629428	1425564.769	13707.35355	5738579.568	15636.45659	3.406605757	0.911148354	0.206040462	18036648	321418820	304121.079	228530.6543
INS1340	Portugal	2	18073	129	378	0	0	0	0	26	20.15503876	77	20.37037037	382392.5472	2964.283312	1097174.488	2902.57801	4.060111208	0.934565322	0.485420039	199112.62	10358076	2187941.325	212250.8813
INS1341	France	2	84000	58	261	23	39.65517241	98	37.54789272	6	10.34482759	42	16.09195402	1167423.93	20127.99879	3208303.02	12292.34874	3.366995556	0.943384743	0.352955684	2418835.53	66538391	653855.6077	111545.719
INS1342	France	7	159000	75	313	37	49.33333333	157	50.15974441	23	30.66666667	87	27.79552716	5666472.561	75552.96748	14279249.69	45620.60604	3.61358502	0.921069437	0.229720617	2418835.53	66538391	498259.316	133901.0952
INS1343	United States	8	57891	111	357	38	34.23423423	105	29.41176471	25	22.52252252	49	13.7254902	2502424.03	22544.36063	8940499.35	25043.41555	3.915383895	0.912075271	0.212123314	18036648	321418820	39134.24677	23675.37762
INS1344	Malaysia	14	700850	159	1297	94	59.11949686	702	54.12490362	64	40.25157233	522	40.24672321	15097094.46	94950.27962	119575614.5	92193.99732	4.213515098	0.934530873	0.537358382	296283.19	30331007	1328251.148	266460.4216
INS1345	Germany	27	1866809	321	12841	99	30.8411215	690	5.373413286	89	27.7258567	561	4.368818628	14139728.09	44048.99715	65700536.37	5116.465724	1.612667463	0.918454791	0.521894027	3363446.82	81679769	1253042.896	319038.4317
INS1346	India	55	429000	31	195	19	61.29032258	141	72.30769231	10	32.25806452	71	36.41025641	1247937.75	40256.05645	11471712.66	58829.29569	2.756090195	0.965581453	0.543668593	2088841.35	1311050527	3016920.767	414917.2189
INS1347	Greece	20	312000	296	1735	63	21.28378378	343	19.76945245	56	18.91891892	270	15.56195965	13880153.73	46892.41125	41512621.56	23926.58303	4.701843777	0.891527721	0.218208092	194851.32	10820883	3399749.936	341699.8757
INS1348	Korea, Republic Of	230	3600000	44	300	37	84.09090909	213	71	25	56.81818182	158	52.66666667	9172735.62	208471.2641	41405614.45	138018.7148	3.055918276	0.945598762	0.245296724	1377873.11	50617045	20271709.44	2404132.975
INS1349	Japan	14	3693757	420	1928	125	29.76190476	872	45.22821577	82	19.52380952	327	16.96058091	17591285.23	41884.01246	37234770.34	19312.64022	4.915241192	0.927112251	0.698477842	4383076.3	126958472	29840238.37	4314198.323
INS1350	United Kingdom	24	497000	161	802	87	54.03726708	399	49.75062344	59	36.64596273	276	34.41396509	12584696.4	78165.81616	47382307.93	59080.18445	4.168092089	0.892621882	0.178693642	2861090.73	65128861	1461506.765	119128.6173
INS1351	United States	53	500000	159	520	55	34.59119497	145	27.88461538	41	25.78616352	125	24.03846154	8084556.576	50846.26777	16353955.91	31449.91521	4.141962863	0.913438197	0.305050096	18036648	321418820	1482320.071	329888.132
INS1352	United Kingdom	1	15000	56	278	20	35.71428571	169	60.79136691	12	21.42857143	53	19.0647482	91430.25135	1632.68306	226559.2054	814.9611704	3.176060458	0.957599394	0.479811175	2861090.73	65128861	780184.8734	20332.92466
INS1353	France	5	643450	158	740	54	34.17721519	219	29.59459459	41	25.94936709	192	25.94594595	5511563.339	34883.31227	16382644.61	22138.70893	4.298942774	0.931059159	0.461847784	2418835.53	66538391	8930146.648	3443367.155
INS1354	France	7.5	154000	51	236	28	54.90196078	152	64.40677966	15	29.41176471	42	17.79661017	9380047.91	183922.508	20142692.36	85350.39136	3.192266168	0.92176453	0.176499037	2418835.53	66538391	1505784.461	77295.52812
INS1355	Costa Rica	2.5	97006	64	280	16	25	49	17.5	8	12.5	26	9.285714286	805281.4364	12582.52244	2154115.125	7693.268304	3.288861547	0.971079893	0.771369942	54136.83	4807850	3215873.699	1431314.075
INS1356	Dominican Republic	125	300000	54	249	26	48.14814815	105	42.1686747	14	25.92592593	76	30.52208835	8769695.838	162401.7748	41670277.76	167350.5131	3.164164475	0.93761937	0.270310212	68102.62	10528391	5319301.454	2220863.682
INS1357	Sweden	38	249000	56	371	41	73.21428571	215	57.95148248	16	28.57142857	94	25.33692722	13148860.77	234801.0852	56873388.47	153297.543	3.33651355	0.917424119	0.173023121	495694.36	9799186	204907.1795	47054.02777
INS1358	Italy	14	110000	90	400	38	42.22222222	178	44.5	18	20	62	15.5	10599764.27	117775.1585	22546846.62	56367.11656	3.353837169	0.889973711	0.121094412	1821496.96	60730582	1817359.444	105369.9231
INS1359	India	84	1201306	95	894	36	37.89473684	554	61.96868009	24	25.26315789	271	30.31319911	5687678.265	59870.29752	48927313.69	54728.5388	3.463784497	0.946571462	0.604630058	2088841.35	1311050527	2437416.098	184926.7069
INS1360	Brazil	145	1184299	187	676	41	21.92513369	137	20.26627219	37	19.78609626	138	20.41420118	13904989.48	74358.23251	32180568.49	47604.39126	4.492080254	0.944833077	0.741662813	1803652.65	207847528	5627974.902	1872018.244
INS1361	United States	12	260000	140	488	40	28.57142857	167	34.22131148	18	12.85714286	50	10.24590164	2971885.425	21227.75304	5972873.462	12239.4948	3.68748758	0.907426996	0.260524085	18036648	321418820	2196340.182	268539.7922
INS1362	United States	49	1326110	399	2018	114	28.57142857	309	15.31219029	67	16.79197995	1046	51.83349851	19032045.49	47699.36213	42288098.21	20955.45005	3.654841015	0.910832317	0.484558767	18036648	321418820	4149472.126	526464.8355
INS1363	United States	6	351512	97	240	29	29.89690722	66	27.5	25	25.77319588	86	35.83333333	8040733.809	82894.16297	22289744.94	92873.93726	3.572735068	0.918200219	0.228256262	18036648	321418820	806006.249	329325.1428
INS1364	Japan	42.3	940000	122	829	63	51.63934426	305	36.79131484	47	38.52459016	385	46.44149578	10633865.17	87162.82926	28413197.72	34274.06238	3.764744861	0.930129297	0.346086705	4383076.3	126958472	27462037.5	2318206.977
INS1365	Hungary	17.2	1076959	452	4006	136	30.08849558	1122	28.00798802	70	15.48672566	400	9.985022466	18327112.4	40546.70886	85324947.7	21299.28799	5.024158091	0.900018274	0.334949904	121715.2	9843028	2361025.468	996652.1404
INS1366	United Kingdom	160	168328	88	714	76	86.36363636	681	95.37815126	37	42.04545455	281	39.3557423	9497744.12	107928.9105	81531098.69	114189.2139	3.673392143	0.939739169	0.393926782	2861090.73	65128861	1040940.092	35148.04002
INS1367	South Africa	85	622508	317	1933	80	25.23659306	415	21.46921883	51	16.08832808	364	18.8308329	18512821.07	58400.06647	73640987.61	38096.73441	4.443858885	0.916577747	0.508957611	314571.95	55011976.68	6371216.952	574358.1256
INS1368	Germany	63	516814	155	1074	75	48.38709677	616	57.3556797	32	20.64516129	233	21.69459963	16189805.11	104450.3555	98221541.26	91453.94903	4.189217221	0.901186519	0.199246628	3363446.82	81679769	814928.4672	116801.4775
INS1369	United States	5	79000	54	93	20	37.03703704	39	41.93548387	8	14.81481481	21	22.58064516	465880.8826	8627.423751	1021401.284	10982.8095	3.176881309	0.943826147	0.317454721	18036648	321418820	2586115.572	179677.4944
INS1370	Mexico	300	1000000	305	5608	111	36.39344262	954	17.01141227	60	19.67213115	1099	19.59700428	27026308.6	88610.84788	177036946.1	31568.64232	3.362047285	0.907410183	0.388882466	1143793.18	127017224	4402398.889	374110.2146
INS1371	United States	5.6	51382	68	240	16	23.52941176	73	30.41666667	13	19.11764706	64	26.66666667	781189.18	11488.07618	1995479.22	8314.49675	3.238605077	0.944447058	0.388506744	18036648	321418820	414449.6333	167040.281
INS1372	Finland	60	92449	42	175	25	59.52380952	110	62.85714286	7	16.66666667	15	8.571428571	2272501.77	54107.185	10646238.79	60835.65023	2.999413864	0.963503906	0.539300578	232351.11	5479531	28977.08448	1093.014579
INS1373	United States	4	264561	81	200	20	24.69135802	44	22	21	25.92592593	78	39	1627552.553	20093.2414	4238030.03	21190.15015	3.561869732	0.931116917	0.274001927	18036648	321418820	911097.2036	194477.8029
INS1374	Poland	16.64	334230	225	1058	73	32.44444444	265	25.04725898	57	25.33333333	233	22.02268431	5762061.273	25609.16121	20723914.82	19587.82119	4.55879377	0.898836733	0.243267823	477066.45	37986412	1183191.16	391871.4335
INS1375	United States	13	307123	206	544	76	36.89320388	188	34.55882353	39	18.93203883	149	27.38970588	10178130.94	49408.40261	23891045.18	43917.36246	4.460379294	0.898669792	0.239183044	18036648	321418820	645367.6983	176475.2608
INS1376	United Kingdom	81	115000	36	229	30	83.33333333	213	93.01310044	9	25	58	25.32751092	5188479.24	144124.4233	37313173.91	162939.6241	2.825476359	0.96059093	0.441032755	2861090.73	65128861	82260.09263	1894.741755
INS1377	India	4.25	467418	32	997	0	0	0	0	13	40.625	774	77.6328987	1303248.236	40726.50738	58472744.05	58648.69012	1.912444469	0.988676215	0.869847784	2088841.35	1311050527	11010172.45	138442.8946
INS1378	Canada	4	40000	34	84	25	73.52941176	68	80.95238095	11	32.35294118	35	41.66666667	1012066.29	29766.65559	2711409.68	32278.68667	2.791628236	0.946954897	0.201468208	1552807.65	35848610	546742.934	12334.84058
INS1379	United States	10.1	108000	141	319	66	46.80851064	155	48.58934169	30	21.27659574	80	25.07836991	6782277.422	48101.25831	12043147.42	37752.81323	4.11409419	0.902224057	0.191011561	18036648	321418820	186242.1795	112989.06
INS1380	Estonia	88.6	350195	284	2208	103	36.26760563	1152	52.17391304	54	19.01408451	460	20.83333333	13906546	48966.71125	104610390.1	47377.89405	4.667002144	0.906696957	0.379196532	22459.44	1314608	341797.6048	163351.1938
INS1381	United States	728	230000	56	1050	42	75	946	90.0952381	15	26.78571429	243	23.14285714	9814934.77	175266.6923	108602288.4	103430.7508	2.619986725	0.940752969	0.281283237	18036648	321418820	157434.1646	3551.909731
INS1382	Austria	17	2528444	217	2505	93	42.85714286	823	32.85429142	48	22.11981567	510	20.35928144	20499338.34	94466.99697	65342909.7	26084.99389	4.222816553	0.919816354	0.42055684	376950.25	8638366	2163587.122	810807.8529
INS1383	France	5.5	100000	47	127	28	59.57446809	76	59.84251969	14	29.78723404	35	27.55905512	2169991.23	46170.02617	5183995.46	40818.86189	3.201954939	0.92036492	0.173132948	2418835.53	66538391	1123787.529	260030.3144
INS1384	South Africa	15	42700	42	97	17	40.47619048	38	39.17525773	8	19.04761905	16	16.49484536	841587.88	20037.80667	2231813.93	23008.39103	2.965814858	0.965404724	0.50639499	314571.95	55011976.68	694326.3579	402720.6162
INS1385	Czech Republic	112	242179	129	749	47	36.43410853	309	41.25500668	15	11.62790698	79	10.54739653	8337212.176	64629.55176	53982085.1	72072.20975	4.140962587	0.939897629	0.544423892	185156.36	10546059	754277.2319	61433.76859
INS1386	United Kingdom	8	110000	218	1187	18	8.256880734	200	16.84919966	44	20.18348624	246	20.72451559	1453513.551	6667.493352	3377112.556	2845.082187	4.263023184	0.921450035	0.47344316	2861090.73	65128861	3530153.042	104072.5391
INS1387	France	19	115000	137	895	63	45.98540146	297	33.18435754	46	33.57664234	167	18.65921788	7596114.509	55446.0913	33041938.68	36918.36725	3.887874541	0.904913352	0.201244701	2418835.53	66538391	1053134.581	27272.95249
INS1388	India	61.92	2123420	81	1128	35	43.20987654	354	31.38297872	20	24.69135802	200	17.73049645	12142821.18	149911.3726	68722873.1	60924.53289	3.359869502	0.939728369	0.479296724	2088841.35	1311050527	14981068.42	1212978.933
INS1389	France	12	161000	163	950	53	32.51533742	290	30.52631579	31	19.01840491	202	21.26315789	2307118.232	14154.09959	10102579.01	10634.29369	4.265503762	0.91461394	0.302086705	2418835.53	66538391	2286929.734	65525.43151
INS1390	Hungary	3.58	80074	105	355	47	44.76190476	201	56.61971831	21	20	67	18.87323944	6138398.31	58460.93629	15288248.55	43065.48887	3.778211779	0.910337863	0.202888247	121715.2	9843028	449472.0989	127916.1958
INS1391	United States	2.43	103544	146	472	44	30.1369863	153	32.41525424	33	22.60273973	114	24.15254237	1872810.036	12827.466	3163955.674	6703.29592	3.927174856	0.925410117	0.408109827	18036648	321418820	475582.2966	110508.3422
INS1392	India	38.27	465912	40	302	22	55	125	41.39072848	10	25	50	16.55629139	1441540.41	36038.51025	6540178.83	21656.22129	3.039768089	0.96143577	0.477963391	2088841.35	1311050527	2862858.354	390322.5022
INS1393	South Africa	1.4	154311	225	1215	11	4.888888889	50	4.115226337	43	19.11111111	184	15.14403292	691603.3425	3073.792633	1892859.925	1557.909403	4.361259993	0.933898424	0.67071869	314571.95	55011976.68	10719142.96	471931.5838
INS1394	Singapore	20.2	744832	563	11987	1	0.177619893	12	0.100108451	84	14.92007105	1064	8.87628264	732590.6393	1301.226713	8884410.375	741.1704659	4.977265801	0.947708366	0.93922158	292739.31	5535002	7745862.346	1190520.23
INS1395	United States	17	102599	56	126	21	37.5	36	28.57142857	3	5.357142857	21	16.66666667	967196.34	17271.36321	1838888.13	14594.35024	3.160048354	0.956221515	0.529500963	18036648	321418820	512091.741	104541.8079
INS1396	United States	6	98358	99	294	36	36.36363636	126	42.85714286	17	17.17171717	41	13.94557823	2748624.424	27763.88307	8196566.148	27879.47669	3.749747255	0.902331532	0.179870906	18036648	321418820	195671.377	77349.0527
INS1397	United States	9.5	460253	160	640	59	36.875	210	32.8125	33	20.625	166	25.9375	11879257.08	74245.35676	24892377.17	38894.33933	4.074170323	0.905591273	0.233872832	18036648	321418820	1287169.402	375867.7089
INS1398	Canada	17	115000	48	152	40	83.33333333	140	92.10526316	11	22.91666667	34	22.36842105	7535851.84	156996.9133	19259141.61	126704.879	3.009369366	0.925558795	0.179764933	1552807.65	35848610	685722.9119	51462.24573
INS1399	Germany	19.5	1500000	225	1732	69	30.66666667	642	37.0669746	34	15.11111111	191	11.02771363	15532096.26	69031.53893	74769825.13	43169.64499	4.455935371	0.912751156	0.36128131	3363446.82	81679769	2209176.485	421822.9323
INS1400	Denmark	0.4	25000	102	403	1	0.980392157	2	0.496277916	25	24.50980392	132	32.75434243	529080.9546	5187.068183	1028335.405	2551.700756	3.733891739	0.96010003	0.720371869	301307.83	5683483	435960.5588	19054.3878
INS1401	United Kingdom	120	830000	116	970	66	56.89655172	644	66.39175258	27	23.27586207	140	14.43298969	13849780.18	119394.6567	82101039.99	84640.24741	3.720444676	0.880501078	0.124770713	2861090.73	65128861	1431782.363	50447.28291
INS1402	United Kingdom	2.6	163129	83	390	42	50.60240964	201	51.53846154	26	31.3253012	127	32.56410256	644011.193	7759.171	2419063.596	6202.727169	3.706366983	0.941549632	0.411327553	2861090.73	65128861	3512447.765	811694.9236
INS1403	United States	6	498419	127	547	33	25.98425197	103	18.82998172	36	28.34645669	266	48.62888483	2977817.749	23447.38385	9385525.094	17158.18116	3.555237203	0.934101731	0.450529865	18036648	321418820	1790190.044	406113.519
INS1404	United States	9	311017	185	534	46	24.86486486	135	25.28089888	47	25.40540541	141	26.40449438	2555274.239	13812.29318	5400634.502	10113.54776	4.256809416	0.907524448	0.278475915	18036648	321418820	1555041.67	357819.9849
INS1405	Switzerland	20	1750000	110	764	39	35.45454545	257	33.63874346	13	11.81818182	131	17.14659686	3451086.315	31373.51195	19002550.82	24872.44872	3.926298845	0.942199468	0.528761079	670789.93	8281430	1261622.278	211631.0327
INS1406	Czech Republic	65	261595	154	587	78	50.64935065	360	61.32879046	39	25.32467532	145	24.70187394	7856406.78	51015.62844	37862213.06	64501.21475	4.31510129	0.904942681	0.23222158	185156.36	10546059	871191.3159	233641.3502
INS1407	United States	33	579013	285	1404	58	20.35087719	278	19.8005698	65	22.80701754	569	40.52706553	10863947.47	38119.11394	30292663.44	21575.97111	4.316696177	0.919827267	0.531192678	18036648	321418820	820894.5125	115663.1795
INS1408	Germany	40	2283739	207	1784	99	47.82608696	1007	56.44618834	49	23.67149758	281	15.75112108	16850120.46	81401.54813	94528171.33	52986.64312	4.257285641	0.8932802	0.176922929	3363446.82	81679769	2454058.753	687834.5779
INS1409	Canada	55	300000	54	157	21	38.88888889	59	37.57961783	11	20.37037037	23	14.64968153	2355877.01	43627.35204	6082793.79	38743.90949	3.199529906	0.932712057	0.20955106	1552807.65	35848610	236549.1245	69438.73703
INS1410	United States	77	1267356	235	832	93	39.57446809	356	42.78846154	51	21.70212766	165	19.83173077	20228360.57	86078.1301	45673975.83	54896.60557	4.432618895	0.902441748	0.287273603	18036648	321418820	1539081.833	435501.8389
INS1411	Germany	160	1159620	250	1468	192	76.8	1230	83.78746594	85	34	444	30.24523161	30606136.86	122424.5474	187603340.9	127795.1913	4.843716263	0.926559458	0.503957611	3363446.82	81679769	3147890.342	741592.5918
INS1412	United States	12	310000	155	467	40	25.80645161	84	17.98715203	30	19.35483871	79	16.91648822	5564281.651	35898.5913	9431524.234	20195.98337	3.907271591	0.919326023	0.40560501	18036648	321418820	2029151.296	122394.3243
INS1413	Romania	6.7	113300	118	537	42	35.59322034	127	23.64990689	19	16.10169492	68	12.66294227	3507230.332	29722.29095	11760360.35	21900.11238	3.798315426	0.908128287	0.245944123	177954.49	19815308	2593758.785	694488.7748
INS1414	Germany	12	526000	168	1093	61	36.30952381	528	48.3074108	36	21.42857143	117	10.70448307	8456867.935	50338.49961	29133303.36	26654.4404	3.9846791	0.909653488	0.269452794	3363446.82	81679769	2565406.546	260153.278
INS1415	Sweden	85	127000	35	102	21	60	71	69.60784314	3	8.571428571	9	8.823529412	4805198.58	137291.388	15212368.16	149140.8643	2.81439603	0.960927978	0.422716763	495694.36	9799186	523855.1609	9653.237963
INS1416	Thailand	19	1973532	236	1310	77	32.62711864	366	27.9389313	66	27.96610169	392	29.92366412	11402884.98	48317.30925	34084882.87	26018.99456	4.398847543	0.923324084	0.526614644	395168.03	67959359	19180610.63	4306324.401
INS1417	Australia	0.7	1600000	89	559	21	23.59550562	96	17.17352415	9	10.11235955	24	4.293381038	446829.2026	5020.552838	1118496.535	2000.888256	3.37970076	0.979223642	0.935092486	1339140.53	23789752	3634273.436	879972.8519
INS1418	United States	5	215000	149	554	45	30.20134228	116	20.93862816	31	20.80536913	99	17.8700361	2574567.901	17278.9792	5928044.469	10700.44128	3.798345808	0.912720417	0.308905588	18036648	321418820	734850.7939	160096.7114
INS1419	Canada	50	332000	143	680	58	40.55944056	400	58.82352941	19	13.28671329	63	9.264705882	7485819.021	52348.38476	23334450.62	34315.36856	3.561368019	0.913377392	0.268630058	1552807.65	35848610	598538.1531	258318.8313
INS1420	France	3	156000	66	382	33	50	99	25.91623037	24	36.36363636	104	27.22513089	1577836.21	23906.60924	6284295.46	16451.03524	2.716886275	0.930932856	0.223252408	2418835.53	66538391	333942.9087	41898.69274
INS1421	United Kingdom	6	220000	126	406	64	50.79365079	269	66.25615764	32	25.3968254	102	25.12315271	3410833.12	27070.10413	7948811.92	19578.35448	3.818905518	0.888788565	0.148633911	2861090.73	65128861	8982429.243	237185.0888
INS1422	United Kingdom	32	760897	135	722	69	51.11111111	363	50.27700831	57	42.22222222	246	34.07202216	5186134.538	38415.81139	17094040.8	23675.95678	4.03352136	0.919467953	0.277412331	2861090.73	65128861	1117834.319	293582.8955
INS1423	Singapore	73	4000148	432	3492	215	49.76851852	1843	52.77777778	134	31.01851852	1284	36.76975945	35567198.88	82331.4789	179588890.4	51428.66278	5.102275838	0.902742049	0.349273603	292739.31	5535002	7646535.729	2151035.658
INS1424	Poland	35	861963	643	2930	149	23.1726283	745	25.42662116	139	21.61741835	724	24.70989761	21606795.58	33603.10355	79351525.48	27082.43191	5.630632786	0.914185676	0.521992293	477066.45	37986412	1036042.495	298502.6936
INS1425	France	55	300000	141	748	77	54.60992908	428	57.21925134	44	31.20567376	223	29.81283422	15175275.52	107626.0675	61079148.44	81656.61555	4.15498039	0.896133054	0.175217726	2418835.53	66538391	645465.1251	29668.57183
INS1426	United States	16	550000	119	301	55	46.21848739	132	43.8538206	26	21.8487395	67	22.25913621	8651618.422	72702.67581	23897763.14	79394.56191	3.955608921	0.905144411	0.219352601	18036648	321418820	1728654.976	354365.2348
INS1427	United Kingdom	3.2	70000	76	214	39	51.31578947	138	64.48598131	11	14.47368421	23	10.74766355	1355424.491	17834.53278	2351888.461	10990.133	3.504596982	0.910586919	0.160539499	2861090.73	65128861	1963889.991	45423.87726
INS1428	United Kingdom	17	210285	128	748	60	46.875	447	59.75935829	33	25.78125	137	18.31550802	3315273.255	25900.57231	14636487.68	19567.4969	3.534512229	0.901214137	0.182144509	2861090.73	65128861	847538.4944	25888.64444
INS1429	Israel	25	752246	274	1941	83	30.2919708	661	34.05461103	58	21.16788321	375	19.31993818	13095758.29	47794.73828	53323556.66	27472.20848	4.49911284	0.893003267	0.235739884	299415.71	8380100	4957021.4	648893.7289
INS1430	United States	11	726000	108	380	39	36.11111111	130	34.21052632	21	19.44444444	92	24.21052632	4298309.368	39799.16081	8083985.259	21273.64542	3.613042866	0.909367728	0.207061657	18036648	321418820	636729.1935	191743.2485
INS1431	Czech Republic	13	332525	149	602	47	31.54362416	227	37.7076412	40	26.84563758	146	24.25249169	11977982.15	80389.14192	31717736.5	52687.26993	4.287900146	0.924299081	0.365493256	185156.36	10546059	793686.8633	107219.0127
INS1432	Finland	40	100000	57	149	30	52.63157895	92	61.74496644	5	8.771929825	14	9.395973154	2244648.82	39379.80386	8845751.01	59367.45644	3.355270796	0.966012712	0.65483815	232351.11	5479531	10609.19809	168.3947695
INS1433	Australia	5	200000	68	283	27	39.70588235	192	67.84452297	5	7.352941176	24	8.480565371	882152.72	12972.83412	2539996.71	8975.253392	3.199261574	0.96842097	0.742470135	1339140.53	23789752	439973.6052	90787.18167
INS1434	United Kingdom	80	600000	91	826	61	67.03296703	692	83.77723971	34	37.36263736	254	30.75060533	20060678.98	220447.0217	120003243.3	145282.3768	3.624076886	0.926516379	0.274971098	2861090.73	65128861	2875357.852	80739.31671
INS1435	United States	9.7	540000	95	251	27	28.42105263	59	23.5059761	23	24.21052632	46	18.32669323	9439755.36	99365.84589	32864770.88	130935.3422	3.653409438	0.921976489	0.220202312	18036648	321418820	1011018.293	406297.5551
INS1436	India	48	3400000	93	1676	21	22.58064516	337	20.10739857	19	20.43010753	185	11.03818616	8032234.056	86368.10813	26748520.09	15959.73752	3.269241023	0.95521645	0.715235067	2088841.35	1311050527	10176304.12	6390011.087
INS1437	France	30	290000	121	435	50	41.32231405	202	46.43678161	23	19.00826446	74	17.01149425	16115250.53	133183.8887	43215542.1	99346.07379	4.070267768	0.894588554	0.171131021	2418835.53	66538391	1951729.569	59864.51383
INS1438	United States	26	149505	73	249	53	72.60273973	203	81.52610442	12	16.43835616	29	11.64658635	9621900.76	131806.8597	36683576.94	147323.6022	3.424309936	0.931456664	0.278747592	18036648	321418820	359579.6159	19394.09614
INS1439	Australia	8	398000	236	1779	68	28.81355932	275	15.45812254	54	22.88135593	389	21.86621698	5855864.58	24812.98551	12655550.28	7113.856257	4.435667712	0.932773399	0.643710983	1339140.53	23789752	1118952.77	398725.2762
INS1440	United States	18	369841	85	173	44	51.76470588	82	47.39884393	28	32.94117647	53	30.63583815	4315561.272	50771.30908	8027812.873	46403.54262	3.608253267	0.927999862	0.272759152	18036648	321418820	655217.9971	153628.1756
INS1441	Czech Republic	42.5	365909	173	958	91	52.60115607	580	60.54279749	44	25.43352601	240	25.05219207	6762495.49	39089.56931	41662410	43488.94573	4.388566063	0.904004952	0.248466281	185156.36	10546059	676066.6348	84594.90417
INS1442	Finland	24	485400	116	598	48	41.37931034	240	40.13377926	27	23.27586207	113	18.89632107	3798430.622	32745.09157	15333957.99	25642.07022	3.897192934	0.925492261	0.333007707	232351.11	5479531	817138.9629	247891.6711
INS1443	United Kingdom	6	90000	46	122	30	65.2173913	83	68.03278689	15	32.60869565	45	36.8852459	1006170.139	21873.26389	2234533.441	18315.84787	3.190495332	0.939703285	0.22460501	2861090.73	65128861	1234126.398	53204.17272
INS1444	United States	3	200000	77	207	22	28.57142857	39	18.84057971	11	14.28571429	29	14.00966184	6688916.746	86869.04864	13300825.62	64255.19624	3.549979501	0.95485317	0.571304432	18036648	321418820	1481541.078	118694.4767
INS1445	Sweden	350	93175	59	1492	20	33.89830508	84	5.63002681	18	30.50847458	181	12.13136729	946376.061	16040.27222	4240912.349	2842.43455	2.016430813	0.954330478	0.461763006	495694.36	9799186	92696.89813	6261.815944
INS1446	Czech Republic	8.9	285558	218	1036	101	46.33027523	472	45.55984556	47	21.55963303	208	20.07722008	4475455.145	20529.61076	14318305.72	13820.75842	4.656588161	0.90534823	0.291714836	185156.36	10546059	407328.8642	47835.66847
INS1447	United States	12.88	1219309	140	548	48	34.28571429	314	57.29927007	29	20.71428571	79	14.41605839	9697283.205	69266.30861	21569153.38	39359.76895	3.241845464	0.9244144	0.373849711	18036648	321418820	1431578.801	202485.2758
INS1448	Netherlands	18	750000	118	1094	61	51.69491525	483	44.14990859	34	28.81355932	226	20.65813528	8432842.302	71464.76527	36921130.17	33748.74787	3.808562366	0.914267172	0.232499037	750283.91	16939923	3440762.676	237608.3418
INS1449	France	5.5	35000	66	260	10	15.15151515	64	24.61538462	17	25.75757576	55	21.15384615	378212.569	5730.49347	1043144.319	4012.093533	3.356143959	0.952246725	0.449541426	2418835.53	66538391	788695.2986	34761.85786
INS1450	United States	4	65000	90	221	27	30	60	27.14932127	13	14.44444444	20	9.049773756	822899.0667	9143.322963	1658814.837	7505.949487	3.560947876	0.932526558	0.374714836	18036648	321418820	137817.6132	65379.38415
INS1451	United States	36	900763	276	1069	63	22.82608696	257	24.04115996	57	20.65217391	258	24.13470533	12133234.81	43960.9957	35193967.38	32922.32683	4.4815056	0.916146578	0.471809249	18036648	321418820	1273596.96	203613.5115
INS1452	Spain	13	1102280	282	1703	73	25.88652482	426	25.01467998	82	29.07801418	570	33.47034645	17277649.39	61268.26025	58301691.2	34234.6983	4.663353944	0.901979645	0.284217726	1192901.19	46443994	4668979.16	2028446.625
INS1453	Poland	120.7	396419	261	1745	112	42.91187739	916	52.49283668	57	21.83908046	451	25.84527221	19130562.5	73297.17433	52599878.9	30143.19708	4.417624603	0.906421528	0.342824663	477066.45	37986412	1047258.018	318202.9068
INS1454	United States	140	450000	104	1045	48	46.15384615	661	63.25358852	22	21.15384615	100	9.56937799	10274768.27	98795.84875	135736329.7	129891.2246	3.339360439	0.912147821	0.21361657	18036648	321418820	1583423.809	90416.65586
INS1455	United States	54.6	575000	223	627	57	25.56053812	134	21.37161085	43	19.28251121	124	19.77671451	13118573.79	58827.68515	31396636.19	50074.37989	4.567202876	0.913952476	0.431955684	18036648	321418820	968737.0534	236117.9954
INS1456	Latvia	137	294909	274	2650	100	36.49635036	781	29.47169811	56	20.4379562	374	14.11320755	13775763.86	50276.51043	81792548.86	30865.11278	4.549271592	0.903011806	0.335878613	27002.83	1977527	663160.9897	332181.916
INS1457	Australia	28	1159627	288	3904	71	24.65277778	511	13.08913934	55	19.09722222	935	23.94979508	7384873.882	25641.9232	29820404.09	7638.423179	4.438852408	0.941844975	0.842184971	1339140.53	23789752	3596125.568	606630.5077
INS1458	Germany	23	976030	142	963	67	47.18309859	399	41.43302181	38	26.76056338	228	23.67601246	16571530.44	116700.9186	57920298.53	60145.68902	4.072684287	0.912913439	0.253736031	3363446.82	81679769	2358803.091	183908.87
