# Supplementary material for: A system wide approach to managing zoo collections for visitor attendance and in situ conservation
Source: Nat Commun. 2020 Feb 4;11:584. doi: 10.1038/s41467-020-14303-2 (PMC7000708; doi:10.1038/s41467-020-14303-2)
Supplement: Supplementary file 6 — Supplementary Data 2 [file 41467_2020_14303_MOESM6_ESM.csv]

Annonymous.ID	Country	Zoo.Area.ha	Attendance	Sp.Richness	Total.Animals	Mam.Sp.Richness	Prop.Mam.Sp	Total.Mammals	Prop.Mam.Abdun	Threatened.Sp	Prop.Threat.Sp	Threatened.Abund	Prop.Threat.Abund	Total.Sp.BodyMass	Mean.Sp.BodyMass	Total.Sp.BodyMassXAbund	Mean.Sp.BodyMassXAbund	Brillouin.Index	Mean.Jaccard.Dissim.P.A.	Mean.Raup.Crick	GDP.Millions	Nat_Pop _WB2015	50km_Pop	10km_Pop	insitu
INS1001	United States	91	28000	17	113	0	0	0	0	12	70.58823529	92	81.4159292	93670.55	5510.032353	696548.23	6164.143628	2.096954128	0.989857702	0.720235067	18036648	321418820	265607.0796	19713.50976	10
INS1002	United States	52.6	1719925	557	7709	146	26.21184919	1648	21.37761059	119	21.36445242	1044	13.54261253	16346935.02	29348.17777	66816469	8667.332857	4.042653655	0.916717249	0.594354528	18036648	321418820	786250.1417	263059.7826	51
INS1003	United States	11	690148	90	383	48	53.33333333	192	50.1305483	21	23.33333333	55	14.36031332	6388606.248	70984.51386	15933984.11	41603.09168	3.348357435	0.923188034	0.240025048	18036648	321418820	1392111.602	144998.0131	4
INS1004	United States	91	1287000	300	924	65	21.66666667	203	21.96969697	62	20.66666667	196	21.21212121	14562498.81	48541.66269	51674269.23	55924.5338	4.785166323	0.906496787	0.381366089	18036648	321418820	865633.1992	279090.227	31
INS1005	United States	209.6	2473319	381	1483	136	35.69553806	574	38.70532704	80	20.99737533	301	20.29669589	20222511.15	53077.45707	59933022.11	40413.36622	4.892206057	0.905455798	0.387682081	18036648	321418820	1531906.032	164321.0427	64
INS1006	United States	18.21	38963	50	153	12	24	79	51.63398693	3	6	11	7.189542484	1111783.286	22235.66571	3933364.326	25708.26357	2.659732003	0.968951472	0.675739884	18036648	321418820	50042.04231	31706.62899	2
INS1007	United States	13	274939	53	237	13	24.52830189	68	28.69198312	1	1.886792453	2	0.843881857	1437055.3	27114.25094	5391377.04	22748.42633	2.814016095	0.950474651	0.439736031	18036648	321418820	284083.9335	16098.41056	4
INS1008	United States	4.5	3109000	125	1156	37	29.6	106	9.169550173	26	20.8	147	12.71626298	4047956.155	32383.64924	12704286.34	10989.86708	3.564891381	0.932053257	0.42226975	18036648	321418820	2448516.345	442340.147	6
INS1009	United States	20	251000	126	353	50	39.68253968	153	43.3427762	27	21.42857143	66	18.69688385	6593235.669	52327.26722	21924957.92	62110.36237	3.996263929	0.895466366	0.162034682	18036648	321418820	217754.3122	136007.3597	6
INS1010	United States	480	406624	152	349	53	34.86842105	158	45.2722063	20	13.15789474	68	19.48424069	5303831.681	34893.62948	15137158.85	43372.948	4.17176649	0.930415559	0.48444316	18036648	321418820	699266.3408	101088.4999	11
INS1011	United States	0.2	1393500	85	650	2	2.352941176	4	0.615384615	16	18.82352941	178	27.38461538	365598.3076	4301.15656	723236.6239	1112.671729	3.274140104	0.966612198	0.752811175	18036648	321418820	4030169.686	747265.9587	12
INS1012	United States	9.7	373158	206	943	32	15.53398058	111	11.7709438	7	3.398058252	26	2.757158006	742916.4502	3606.390535	1778570.469	1886.076849	4.332982646	0.970821531	0.903204239	18036648	321418820	994421.2301	19240.25396	10
INS1013	Canada	1	855502	94	963	14	14.89361702	496	51.50571132	10	10.63829787	51	5.295950156	227367.5856	2418.804102	839930.1313	872.2015902	2.969661078	0.962861767	0.748236994	1552807.65	35848610	3418666.314	1035683.168	7
INS1014	United States	3.4	190000	301	1041	49	16.27906977	321	30.83573487	59	19.6013289	154	14.79346782	2581396.621	8576.068507	6472872.343	6217.936929	4.36962855	0.914216548	0.457080925	18036648	321418820	12301284.66	765380.6036	1
INS1015	United States	2.43	103544	146	472	44	30.1369863	153	32.41525424	33	22.60273973	114	24.15254237	1872810.036	12827.466	3163955.674	6703.29592	3.927174856	0.925410117	0.408109827	18036648	321418820	475582.2966	110508.3422	2
INS1016	United States	6	98358	99	294	36	36.36363636	126	42.85714286	17	17.17171717	41	13.94557823	2748624.424	27763.88307	8196566.148	27879.47669	3.749747255	0.902331532	0.179870906	18036648	321418820	195671.377	77349.0527	2
INS1017	United States	4	623848	96	235	27	28.125	93	39.57446809	8	8.333333333	28	11.91489362	827232.74	8617.007708	1934074.4	8230.10383	3.705823418	0.950913362	0.645589595	18036648	321418820	1305389.527	74829.59931	3
INS1018	United States	243	150000	110	558	68	61.81818182	325	58.2437276	24	21.81818182	71	12.72401434	21309532.71	193723.0246	89831274.71	160987.9475	3.540712964	0.896614528	0.16661657	18036648	321418820	104561.4054	16338.96853	5
INS1019	United States	9.7	121000	193	696	34	17.61658031	219	31.46551724	39	20.20725389	163	23.41954023	11037945.9	57191.42955	19778942.58	28418.02095	4.035430224	0.920852268	0.420911368	18036648	321418820	163731.108	52762.08356	6
INS1020	United States	50	225000	108	300	42	38.88888889	121	40.33333333	24	22.22222222	92	30.66666667	4012464.378	37152.44795	7734489.402	25781.63134	3.64473465	0.919824985	0.25983237	18036648	321418820	577006.8014	197141.2581	8
INS1021	United States	5.6	362295	96	253	52	54.16666667	168	66.40316206	24	25	62	24.50592885	2538373.575	26441.39141	5614333.749	22191.04249	3.808125121	0.927794868	0.289978805	18036648	321418820	598733.2972	212893.6074	9
INS1022	United States	8.1	622367	139	831	54	38.84892086	148	17.80986763	18	12.94964029	71	8.543922984	6538182.045	47037.2809	14475103.18	17418.89673	2.488674473	0.905804585	0.235242775	18036648	321418820	12220089.32	618191.7271	9
INS1023	United States	17	102599	56	126	21	37.5	36	28.57142857	3	5.357142857	21	16.66666667	967196.34	17271.36321	1838888.13	14594.35024	3.160048354	0.956221515	0.529500963	18036648	321418820	512091.741	104541.8079	9
INS1024	United States	22	828152	297	1287	69	23.23232323	179	13.90831391	61	20.53872054	315	24.47552448	12038440.26	40533.46888	29316625.79	22779.04101	4.642328995	0.910843648	0.442712909	18036648	321418820	857272.6536	406317.3813	10
INS1025	United States	10.5	195240	81	581	37	45.67901235	409	70.39586919	17	20.98765432	48	8.2616179	2773391.373	34239.39966	4728961.283	8139.348163	2.13763	0.934529609	0.324157996	18036648	321418820	3513333.675	550405.3366	11
INS1026	United States	26	149505	73	249	53	72.60273973	203	81.52610442	12	16.43835616	29	11.64658635	9621900.76	131806.8597	36683576.94	147323.6022	3.424309936	0.931456664	0.278747592	18036648	321418820	359579.6159	19394.09614	15
INS1027	United States	44	363421	162	653	54	33.33333333	185	28.33078101	39	24.07407407	93	14.24196018	6727786.774	41529.54799	21796190.1	33378.54533	3.916403435	0.907766923	0.281098266	18036648	321418820	757762.6438	92204.22821	18
INS1028	United States	6	351512	97	240	29	29.89690722	66	27.5	25	25.77319588	86	35.83333333	8040733.809	82894.16297	22289744.94	92873.93726	3.572735068	0.918200219	0.228256262	18036648	321418820	806006.249	329325.1428	20
INS1029	United States	52	1082841	523	4454	97	18.54684512	1362	30.5792546	117	22.3709369	1105	24.80916031	13861171.52	26503.19603	35803995.68	8038.616003	4.277235613	0.924831937	0.732695568	18036648	321418820	2142309.209	508660.8563	41
INS1030	United States	17.4	241726	97	223	40	41.2371134	98	43.94618834	12	12.37113402	34	15.24663677	3064382.828	31591.57555	6465789.725	28994.57276	3.696658694	0.914908794	0.242194605	18036648	321418820	321748.6493	17686.54559	8
INS1031	United States	36	147529	125	308	70	56	195	63.31168831	24	19.2	55	17.85714286	5446100.113	43568.80091	14112958.5	45821.29382	4.033871177	0.90330584	0.230782274	18036648	321418820	92422.00878	73251.58847	15
INS1032	United States	3	120000	130	433	0	0	0	0	10	7.692307692	47	10.85450346	176068.9572	1354.376594	509376.1172	1176.388261	4.02818241	0.95389756	0.737834297	18036648	321418820	1467357.977	270932.5675	15
INS1033	United States	12.14	121971	76	182	32	42.10526316	80	43.95604396	21	27.63157895	44	24.17582418	2014189.261	26502.49027	3254092.272	17879.62787	3.447444142	0.923291326	0.233229287	18036648	321418820	317886.9967	46488.0128	5
INS1034	United States	6.5	250000	101	393	38	37.62376238	98	24.93638677	17	16.83168317	101	25.69974555	2593187.654	25675.12529	6255522.06	15917.35893	3.507365537	0.916326629	0.289277457	18036648	321418820	4782986.728	203725.304	9
INS1035	Mexico	300	1000000	305	5608	111	36.39344262	954	17.01141227	60	19.67213115	1099	19.59700428	27026308.6	88610.84788	177036946.1	31568.64232	3.362047285	0.907410183	0.388882466	1143793.18	127017224	4402398.889	374110.2146	5
INS1036	United States	11.74	135160	129	285	40	31.00775194	97	34.03508772	21	16.27906977	57	20	3146419.77	24390.85093	12460990.08	43722.7722	4.002023891	0.91094366	0.301595376	18036648	321418820	1353472.799	73446.0286	3
INS1037	United States	12.5	517000	266	1268	85	31.95488722	473	37.30283912	71	26.69172932	464	36.59305994	11721024.33	44064.00124	45624634.58	35981.57301	4.670902373	0.903695054	0.329468208	18036648	321418820	1165648.073	528902.7723	9
INS1038	United States	10.1	108000	141	319	66	46.80851064	155	48.58934169	30	21.27659574	80	25.07836991	6782277.422	48101.25831	12043147.42	37752.81323	4.11409419	0.902224057	0.191011561	18036648	321418820	186242.1795	112989.06	3
INS1039	United States	14	186445	155	361	51	32.90322581	110	30.47091413	38	24.51612903	89	24.65373961	2937483.216	18951.50462	6472171.846	17928.45387	4.207003091	0.904619284	0.26438921	18036648	321418820	190610.0272	65468.67056	1
INS1040	United States	5.6	51382	68	240	16	23.52941176	73	30.41666667	13	19.11764706	64	26.66666667	781189.18	11488.07618	1995479.22	8314.49675	3.238605077	0.944447058	0.388506744	18036648	321418820	414449.6333	167040.281	2
INS1041	United States	298	182000	39	202	26	66.66666667	183	90.59405941	1	2.564102564	2	0.99009901	2223572.05	57014.66795	27746057.15	137356.7186	2.530613703	0.966785745	0.581589595	18036648	321418820	813983.7298	12124.20089	4
INS1042	United States	23	207000	143	380	65	45.45454545	189	49.73684211	35	24.47552448	78	20.52631579	5214843.081	36467.43413	11161167.21	29371.49265	4.077597474	0.893030347	0.176967245	18036648	321418820	681311.6056	158744.514	6
INS1043	United States	3	200000	77	207	22	28.57142857	39	18.84057971	11	14.28571429	29	14.00966184	6688916.746	86869.04864	13300825.62	64255.19624	3.549979501	0.95485317	0.571304432	18036648	321418820	1481541.078	118694.4767	5
INS1044	United States	9.7	540000	95	251	27	28.42105263	59	23.5059761	23	24.21052632	46	18.32669323	9439755.36	99365.84589	32864770.88	130935.3422	3.653409438	0.921976489	0.220202312	18036648	321418820	1011018.293	406297.5551	14
INS1045	United States	12	260000	140	488	40	28.57142857	167	34.22131148	18	12.85714286	50	10.24590164	2971885.425	21227.75304	5972873.462	12239.4948	3.68748758	0.907426996	0.260524085	18036648	321418820	2196340.182	268539.7922	10
INS1046	United States	1	145000	166	549	2	1.204819277	8	1.4571949	20	12.04819277	77	14.02550091	124227.3416	748.3574794	388135.5204	706.9863759	4.34761543	0.952694854	0.795974952	18036648	321418820	1811448.496	414594.7607	14
INS1047	United States	5.6	522000	158	582	45	28.48101266	89	15.29209622	24	15.18987342	58	9.965635739	2390265.181	15128.26064	5252577.838	9025.047832	3.557661537	0.912854579	0.330651252	18036648	321418820	928317.1527	252285.9906	14
INS1048	United States	15	520613	147	592	52	35.37414966	185	31.25	22	14.96598639	76	12.83783784	4410545.472	30003.71069	13797545.98	23306.66551	3.871041439	0.911987735	0.243641618	18036648	321418820	543975.1834	173568.2047	23
INS1049	United States	81.7	886200	233	1098	86	36.90987124	333	30.32786885	49	21.03004292	183	16.66666667	20715391.07	88907.2578	65506657.09	59659.97913	4.378154866	0.883266896	0.16022736	18036648	321418820	1721154.494	260923.4763	4
INS1050	United States	69.23	776885	243	1682	60	24.69135802	242	14.38763377	43	17.69547325	482	28.65636147	8231634.739	33875.04008	22154868.19	13171.7409	4.216558306	0.923672986	0.506479769	18036648	321418820	1383609.78	280114.5858	18
INS1051	United States	25	932583	385	5660	65	16.88311688	217	3.833922261	78	20.25974026	361	6.378091873	16432680.74	42682.28762	43653225.04	7712.58393	2.257232057	0.923543526	0.65449711	18036648	321418820	733400.7107	234375.9356	21
INS1052	United States	12	192000	100	227	31	31	73	32.15859031	19	19	45	19.82378855	13108409.77	131084.0977	23217495.57	102279.7162	3.632002168	0.927103438	0.338213873	18036648	321418820	309452.2698	128047.7555	7
INS1053	United States	15.78	691000	233	727	73	31.3304721	177	24.34662999	57	24.46351931	205	28.19807428	16489741.41	70771.42234	39945630.78	54945.84701	4.627818178	0.897852432	0.266371869	18036648	321418820	1157456.349	365599.4919	35
INS1054	United States	16	550000	119	301	55	46.21848739	132	43.8538206	26	21.8487395	67	22.25913621	8651618.422	72702.67581	23897763.14	79394.56191	3.955608921	0.905144411	0.219352601	18036648	321418820	1728654.976	354365.2348	27
INS1055	United States	32	175910	144	405	59	40.97222222	191	47.16049383	40	27.77777778	90	22.22222222	6207298.528	43106.23978	11037793.89	27253.81208	3.939965687	0.906544854	0.226626204	18036648	321418820	418942.7682	130100.1636	7
INS1056	United States	8	57891	111	357	38	34.23423423	105	29.41176471	25	22.52252252	49	13.7254902	2502424.03	22544.36063	8940499.35	25043.41555	3.915383895	0.912075271	0.212123314	18036648	321418820	39134.24677	23675.37762	3
INS1057	Canada	113	1447622	112	580	50	44.64285714	224	38.62068966	26	23.21428571	170	29.31034483	9533414.563	85119.77289	22602543.99	38969.90343	3.759796578	0.920455515	0.274387283	1552807.65	35848610	993206.9554	352007.0534	7
INS1058	United States	5	215000	149	554	45	30.20134228	116	20.93862816	31	20.80536913	99	17.8700361	2574567.901	17278.9792	5928044.469	10700.44128	3.798345808	0.912720417	0.308905588	18036648	321418820	734850.7939	160096.7114	8
INS1059	United States	29	449230	148	699	49	33.10810811	174	24.89270386	35	23.64864865	83	11.87410587	5966760.616	40315.95011	13842591.97	19803.42199	3.62865991	0.908404629	0.214568401	18036648	321418820	3556139.341	832510.6799	12
INS1060	United States	14	85600	68	404	35	51.47058824	92	22.77227723	17	25	40	9.900990099	3420036.67	50294.65691	7182158.11	17777.61908	1.890788153	0.93328353	0.253788054	18036648	321418820	1474377.804	105544.8896	7
INS1061	United States	9	311017	185	534	46	24.86486486	135	25.28089888	47	25.40540541	141	26.40449438	2555274.239	13812.29318	5400634.502	10113.54776	4.256809416	0.907524448	0.278475915	18036648	321418820	1555041.67	357819.9849	6
INS1062	United States	20	224805	260	801	47	18.07692308	100	12.48439451	36	13.84615385	152	18.97627965	5729316.539	22035.83284	11411339.26	14246.36612	4.57753679	0.920476826	0.534641618	18036648	321418820	156878.4646	91111.04316	14
INS1063	United States	2	30000	69	180	27	39.13043478	53	29.44444444	14	20.28985507	27	15	514968.7988	7463.315924	1273375.642	7074.309123	3.33037203	0.929694738	0.243651252	18036648	321418820	780443.0065	7185.353159	2
INS1064	United States	13	307123	206	544	76	36.89320388	188	34.55882353	39	18.93203883	149	27.38970588	10178130.94	49408.40261	23891045.18	43917.36246	4.460379294	0.898669792	0.239183044	18036648	321418820	645367.6983	176475.2608	28
INS1065	United States	26	848798	316	1255	88	27.84810127	288	22.94820717	74	23.41772152	408	32.50996016	17279059.9	54680.56931	69523361.1	55397.10048	4.802164142	0.907945754	0.422477842	18036648	321418820	2922460.13	449006.7637	10
INS1066	United States	54.6	575000	223	627	57	25.56053812	134	21.37161085	43	19.28251121	124	19.77671451	13118573.79	58827.68515	31396636.19	50074.37989	4.567202876	0.913952476	0.431955684	18036648	321418820	968737.0534	236117.9954	19
INS1067	United States	18	369841	85	173	44	51.76470588	82	47.39884393	28	32.94117647	53	30.63583815	4315561.272	50771.30908	8027812.873	46403.54262	3.608253267	0.927999862	0.272759152	18036648	321418820	655217.9971	153628.1756	19
INS1068	United States	5	79000	54	93	20	37.03703704	39	41.93548387	8	14.81481481	21	22.58064516	465880.8826	8627.423751	1021401.284	10982.8095	3.176881309	0.943826147	0.317454721	18036648	321418820	2586115.572	179677.4944	9
INS1069	United States	26	1029880	112	698	28	25	101	14.46991404	30	26.78571429	102	14.61318052	9946053.32	88804.0475	54498051.45	78077.43761	3.023750079	0.924360759	0.308439306	18036648	321418820	1593522.657	332577.2809	16
INS1070	United States	2.8	50000	84	200	26	30.95238095	56	28	6	7.142857143	22	11	1638901.476	19510.73185	5737643.477	28688.21739	3.520658046	0.94166156	0.499468208	18036648	321418820	406473.4624	41519.09386	3
INS1071	United States	3.2	82220	73	160	18	24.65753425	39	24.375	15	20.54794521	40	25	1873623.56	25666.07616	3712471.46	23202.94662	3.45824037	0.931535813	0.284292871	18036648	321418820	43883.71378	21662.34988	5
INS1072	United States	54	691567	146	2071	57	39.04109589	227	10.96088846	35	23.97260274	112	5.408015451	9020985.932	61787.57487	45655602.76	22045.19689	2.036636805	0.903766707	0.222023121	18036648	321418820	628363.7655	98507.47942	13
INS1073	United States	11.3	358166	169	419	49	28.99408284	138	32.93556086	41	24.26035503	93	22.19570406	8273844.756	48957.66128	17649112.56	42121.98702	4.318302834	0.916601018	0.346955684	18036648	321418820	2206113.952	642434.1123	17
INS1074	United States	2	150000	71	133	21	29.57746479	35	26.31578947	2	2.816901408	5	3.759398496	2439413.609	34357.93815	3446516.829	25913.66037	3.407403072	0.94737037	0.418524085	18036648	321418820	6672153.091	272171.6131	3
INS1075	United States	4	264561	81	200	20	24.69135802	44	22	21	25.92592593	78	39	1627552.553	20093.2414	4238030.03	21190.15015	3.561869732	0.931116917	0.274001927	18036648	321418820	911097.2036	194477.8029	16
INS1076	United States	91	1010604	228	1171	53	23.24561404	134	11.44321093	55	24.12280702	336	28.69342442	10797908.53	47359.24796	35194337.17	30054.94208	4.336117031	0.922015207	0.51017341	18036648	321418820	772555.1527	219544.8408	20
INS1077	United States	16.9	1304047	307	1284	99	32.247557	476	37.07165109	73	23.77850163	456	35.51401869	14327328.33	46668.82191	25108412.9	19554.83871	4.467135842	0.909940743	0.399554913	18036648	321418820	4512298.453	1013423.656	17
INS1078	United States	22	79000	69	188	33	47.82608696	92	48.93617021	15	21.73913043	41	21.80851064	1438213.486	20843.67371	2931060.179	15590.74563	3.275559054	0.925599463	0.195023121	18036648	321418820	130153.2281	48560.75849	11
INS1079	United States	17	672124	208	845	41	19.71153846	102	12.07100592	54	25.96153846	224	26.50887574	13142567.69	63185.42158	25204827.75	29828.19852	4.388627422	0.910105134	0.297287091	18036648	321418820	1039690.325	358689.6636	13
INS1080	Canada	40	667424	125	746	62	49.6	502	67.2922252	23	18.4	65	8.713136729	15357600.35	122860.8028	41472577.32	55593.26718	3.145944241	0.893974373	0.151795761	1552807.65	35848610	524939.3702	60190.78807	12
INS1081	United States	21	231893	228	705	49	21.49122807	220	31.20567376	33	14.47368421	79	11.20567376	10940192.7	47983.30129	25192578.82	35734.15435	4.335086235	0.912937342	0.43282659	18036648	321418820	283526.545	130741.2915	3
INS1082	United States	50.5	957228	234	793	84	35.8974359	278	35.05674653	53	22.64957265	187	23.5813367	12271899.93	52444.01678	27359968.17	34501.85141	4.404945576	0.893568389	0.23526975	18036648	321418820	4000275.798	542495.456	21
INS1083	United States	36	900763	276	1069	63	22.82608696	257	24.04115996	57	20.65217391	258	24.13470533	12133234.81	43960.9957	35193967.38	32922.32683	4.4815056	0.916146578	0.471809249	18036648	321418820	1273596.96	203613.5115	27
INS1084	United States	299.4	955240	484	2588	99	20.45454545	628	24.26584235	111	22.9338843	545	21.05873261	21740033.42	44917.42442	64858640.71	25061.29858	4.712294799	0.913341814	0.524585742	18036648	321418820	2587728.677	385076.4304	26
INS1085	United States	28	206000	174	457	57	32.75862069	145	31.72866521	29	16.66666667	76	16.63019694	14471827.76	83171.42393	26704291.16	58433.8975	4.163813813	0.888757285	0.199655106	18036648	321418820	439870.3116	132064.4428	27
INS1086	United States	11	726000	108	380	39	36.11111111	130	34.21052632	21	19.44444444	92	24.21052632	4298309.368	39799.16081	8083985.259	21273.64542	3.613042866	0.909367728	0.207061657	18036648	321418820	636729.1935	191743.2485	13
INS1087	Canada	50	332000	143	680	58	40.55944056	400	58.82352941	19	13.28671329	63	9.264705882	7485819.021	52348.38476	23334450.62	34315.36856	3.561368019	0.913377392	0.268630058	1552807.65	35848610	598538.1531	258318.8313	7
INS1088	United States	58.6	247006	194	517	63	32.4742268	170	32.88201161	41	21.13402062	97	18.76208897	9355439.054	48223.91265	21238307.27	41079.89802	4.38481839	0.901720003	0.26922736	18036648	321418820	806206.9156	110301.6557	13
INS1089	United States	16	148000	115	318	39	33.91304348	133	41.82389937	22	19.13043478	52	16.35220126	5279841	45911.66087	12206691.94	38385.82371	3.785090653	0.913066572	0.214323699	18036648	321418820	509749.363	148741.0798	7
INS1090	United States	76.5	1000185	311	1042	75	24.11575563	335	32.14971209	74	23.79421222	196	18.80998081	15681150.6	50421.70611	44683044.37	42882.00036	4.614998799	0.909944933	0.479265896	18036648	321418820	1168283.395	191411.6497	20
INS1091	United States	77	1267356	235	832	93	39.57446809	356	42.78846154	51	21.70212766	165	19.83173077	20228360.57	86078.1301	45673975.83	54896.60557	4.432618895	0.902441748	0.287273603	18036648	321418820	1539081.833	435501.8389	31
INS1092	United States	12.88	1219309	140	548	48	34.28571429	314	57.29927007	29	20.71428571	79	14.41605839	9697283.205	69266.30861	21569153.38	39359.76895	3.241845464	0.9244144	0.373849711	18036648	321418820	1431578.801	202485.2758	32
INS1093	United States	20	218507	106	213	43	40.56603774	91	42.72300469	25	23.58490566	54	25.35211268	5463405.329	51541.55971	10196932.22	47872.92122	3.874586877	0.926802963	0.310431599	18036648	321418820	44478.06884	33814.15948	8
INS1094	United States	728	230000	56	1050	42	75	946	90.0952381	15	26.78571429	243	23.14285714	9814934.77	175266.6923	108602288.4	103430.7508	2.619986725	0.940752969	0.281283237	18036648	321418820	157434.1646	3551.909731	17
INS1095	United States	53	500000	159	520	55	34.59119497	145	27.88461538	41	25.78616352	125	24.03846154	8084556.576	50846.26777	16353955.91	31449.91521	4.141962863	0.913438197	0.305050096	18036648	321418820	1482320.071	329888.132	24
INS1096	United States	12	450000	130	706	43	33.07692308	163	23.0878187	24	18.46153846	56	7.932011331	5236109.629	40277.76638	15971473.15	22622.48321	3.583502538	0.897094692	0.165982659	18036648	321418820	551005.0448	136126.5964	19
INS1097	United States	12	310000	155	467	40	25.80645161	84	17.98715203	30	19.35483871	79	16.91648822	5564281.651	35898.5913	9431524.234	20195.98337	3.907271591	0.919326023	0.40560501	18036648	321418820	2029151.296	122394.3243	14
INS1098	United States	16	263000	199	1744	47	23.61809045	206	11.81192661	31	15.57788945	140	8.027522936	10667212.29	53604.08185	31062432.66	17811.0279	3.277671282	0.902530906	0.283655106	18036648	321418820	390366.9453	110603.2164	3
INS1099	United States	140	450000	104	1045	48	46.15384615	661	63.25358852	22	21.15384615	100	9.56937799	10274768.27	98795.84875	135736329.7	129891.2246	3.339360439	0.912147821	0.21361657	18036648	321418820	1583423.809	90416.65586	19
INS1100	United States	45.7	1751596	290	1931	108	37.24137931	454	23.51113413	89	30.68965517	521	26.98083894	13854958.56	47775.71916	45337419.72	23478.7259	4.046826592	0.920201175	0.521876686	18036648	321418820	11105283.94	953684.5931	40
INS1101	United States	26	1483264	163	652	54	33.12883436	250	38.34355828	33	20.24539877	178	27.3006135	14380219.89	88222.20794	36017143.48	55241.01761	4.032989707	0.92260151	0.393350674	18036648	321418820	1804523.008	398823.4594	38
INS1102	United States	100	527941	381	2116	89	23.35958005	452	21.3610586	86	22.57217848	469	22.16446125	21010254.86	55145.02589	74603265.38	35256.74167	4.961557795	0.914834391	0.507824663	18036648	321418820	613164.0762	232542.8425	34
INS1103	United States	809	730000	220	855	49	22.27272727	254	29.70760234	31	14.09090909	182	21.28654971	12721876.97	57826.71352	66421364.98	77685.80699	4.483123959	0.929046419	0.595601156	18036648	321418820	637766.5245	28835.30717	23
INS1104	United States	33	579013	285	1404	58	20.35087719	278	19.8005698	65	22.80701754	569	40.52706553	10863947.47	38119.11394	30292663.44	21575.97111	4.316696177	0.919827267	0.531192678	18036648	321418820	820894.5125	115663.1795	8
INS1105	United States	49	1326110	399	2018	114	28.57142857	309	15.31219029	67	16.79197995	1046	51.83349851	19032045.49	47699.36213	42288098.21	20955.45005	3.654841015	0.910832317	0.484558767	18036648	321418820	4149472.126	526464.8355	42
INS1106	United States	54	881776	227	890	51	22.46696035	228	25.61797753	61	26.8722467	219	24.60674157	15409623.88	67883.80566	25964819.81	29173.95485	4.411614833	0.909553056	0.37105395	18036648	321418820	1131135.803	354048.439	6
INS1107	United States	6	498419	127	547	33	25.98425197	103	18.82998172	36	28.34645669	266	48.62888483	2977817.749	23447.38385	9385525.094	17158.18116	3.555237203	0.934101731	0.450529865	18036648	321418820	1790190.044	406113.519	49
INS1108	United States	14	350737	156	596	46	29.48717949	146	24.4966443	33	21.15384615	156	26.17449664	9900446.945	63464.40349	32566866.7	54642.39379	4.158790005	0.907796311	0.235377649	18036648	321418820	612949.3554	211153.415	8
INS1109	United States	37	1260505	275	1202	73	26.54545455	182	15.14143095	60	21.81818182	388	32.27953411	11511044.58	41858.34393	17875373.07	14871.35862	4.445776551	0.906232375	0.324439306	18036648	321418820	2006125.544	363186.2172	37
INS1110	United States	107	1919469	670	6324	167	24.92537313	1379	21.8058191	157	23.43283582	845	13.36179633	20232788.94	30198.19245	117933546.8	18648.56843	4.346750174	0.915456765	0.570855491	18036648	321418820	12729630.44	2051748.904	46
INS1111	United States	27	1488257	383	1412	119	31.07049608	546	38.66855524	80	20.88772846	270	19.12181303	16920637.23	44179.20949	45074091.2	31922.16091	4.842957909	0.907703705	0.428522158	18036648	321418820	1722844.641	377952.8117	35
INS1112	United States	166	1200309	232	998	81	34.9137931	439	43.98797595	43	18.53448276	157	15.73146293	8499161.268	36634.31581	37213053.74	37287.629	4.507942009	0.913875923	0.383797688	18036648	321418820	2177394.117	201294.5144	19
INS1113	United States	40	3600000	649	3673	157	24.19106317	813	22.13449496	153	23.57473035	786	21.39940103	25480797.74	39261.62979	67089995.69	18265.72167	5.408829389	0.93176435	0.865560694	18036648	321418820	4250339.615	724047.191	67
INS1114	United States	75	2089519	360	2687	104	28.88888889	521	19.38965389	77	21.38888889	400	14.88649051	8749002.952	24302.78598	33367400.89	12418.08742	3.963705201	0.912507197	0.485576108	18036648	321418820	6783082.861	623063.7944	33
INS1115	United States	48	1426799	264	2068	52	19.6969697	178	8.607350097	58	21.96969697	605	29.25531915	10959302.95	41512.51118	26864364.39	12990.50502	4.19156257	0.926368269	0.577425819	18036648	321418820	3482920.677	446678.7727	68
INS1116	United States	9.5	460253	160	640	59	36.875	210	32.8125	33	20.625	166	25.9375	11879257.08	74245.35676	24892377.17	38894.33933	4.074170323	0.905591273	0.233872832	18036648	321418820	1287169.402	375867.7089	17
INS1117	United States	41	3070316	452	4938	106	23.45132743	402	8.140947752	126	27.87610619	618	12.51518834	22545901.46	49880.31297	77929270.18	15781.5452	2.861916045	0.911924091	0.527294798	18036648	321418820	2157919.838	434607.5012	89
INS1118	United States	50	1170443	226	920	98	43.36283186	367	39.89130435	64	28.31858407	219	23.80434783	10491557.56	46422.82108	38125508.39	41440.76999	4.434055543	0.904196746	0.28239499	18036648	321418820	2036843.93	370387.3114	87
INS1119	United States	44.5	944543	433	2100	94	21.70900693	334	15.9047619	99	22.86374134	602	28.66666667	12992429.81	30005.61156	70807050.92	33717.64329	5.023164679	0.910310963	0.475244701	18036648	321418820	5127276.163	367269.3103	37
