# Supplementary material for: A system wide approach to managing zoo collections for visitor attendance and in situ conservation
Source: Nat Commun. 2020 Feb 4;11:584. doi: 10.1038/s41467-020-14303-2 (PMC7000708; doi:10.1038/s41467-020-14303-2)
Supplement: Supplementary file 7 — Supplementary Data 3 [file 41467_2020_14303_MOESM7_ESM.csv]

AnonID	in_situ_projects	in_situ_pounds	in_situ_dollars
11300	1	100	122
11301	2	300	366
11302	1	500	610
11303	1	500	610
11304	1	500	610
11305	4	500	610
11306	4	524	639.28
11307	1	550	671
11308	3	800	976
11309	7	1000	1220
11310	2	1000	1220
11311	1	1084	1322.48
11312	1	1250	1525
11313	1	1300	1586
11314	2	1350	1647
11315	1	1404	1712.88
11316	4	1500	1830
11317	5	1612	1966.64
11318	1	1887	2302.14
11319	2	2000	2440
11320	1	2000	2440
11321	3	2000	2440
11322	9	2348.08	2864.66
11323	4	2575	3141.5
11324	5	2790	3403.8
11325	4	3000	3660
11326	3	3515	4288.3
11327	3	4000	4880
11328	5	4630	5648.6
11329	4	4651	5674.22
11330	1	4800	5856
11331	2	5000	6100
11332	1	5000	6100
11333	3	5015	6118.3
11334	5	5425	6618.5
11335	3	5483	6689.26
11336	8	5552	6773.44
11337	1	6000	7320
11338	2	6000	7320
11339	8	6000	7320
11340	3	7000	8540
11341	4	7772	9481.84
11342	4	8534	10411.48
11343	10	10000	12200
11344	3	10323	12594.06
11345	5	11199	13662.78
11346	3	11400	13908
11347	3	14301	17447.22
11348	1	15000	18300
11349	7	18000	21960
11350	5	23000	28060
11351	4	24282	29624.04
11352	7	25000	30500
11353	23	29642	36163.24
11354	3	30550	37271
11355	7	34023	41508.06
11356	28	36671	44738.62
11357	17	37000	45140
11358	9	39790	48543.8
11359	7	41000	50020
11360	1	44822	54682.84
11361	1	46625	56882.5
11362	8	48482	59148.04
11363	4	51444	62761.68
11364	18	54000	65880
11365	8	55369	67550.18
11366	3	83381	101724.82
11367	6	98000	119560
11368	25	98547	120227.34
11369	7	100000	122000
11370	16	100561	122684.42
11371	6	129784	158336.48
11372	4	131324	160215.28
11373	6	200000	244000
11374	20	298927	364690.94
11375	16	332062	405115.64
11376	17	493000	601460
11377	26	501717	612094.74
11378	82	1239711	1512447.42
11379	15	1538911	1877471.42
11380	21	1643956	2005626.32
11381	70	7083000	8641260
11382	101	8508414	10380265.08
