# Supplementary material for: A system wide approach to managing zoo collections for visitor attendance and in situ conservation
Source: Nat Commun. 2020 Feb 4;11:584. doi: 10.1038/s41467-020-14303-2 (PMC7000708; doi:10.1038/s41467-020-14303-2)
Supplement: Supplementary file 8 — Supplementary Data 4 [file 41467_2020_14303_MOESM8_ESM.csv]

AnonID	Country	Zoo.Area.ha	Attendance	Sp.Richness	Total.Animals	Mam.Sp.Richness	Prop.Mam.Sp	Total.Mammals	Prop.Mam.Abdun	Threatened.Sp	Prop.Threat.Sp	Threatened.Abund	Prop.Threat.Abund	Total.Sp.BodyMass	Mean.Sp.BodyMass	Total.Sp.BodyMassXAbund	Mean.Sp.BodyMassXAbund	Brillouin.Index	Mean.Jaccard.Dissim.P.A.	Mean.Raup.Crick	GDP.Millions._WBank2015	Nat_Pop._WB2015	X50km_Pop	X10km_Pop	lAttendance	lZoo.Area.ha	lSp.Richness	lTotal.Animals	lThreatened.Sp	lProp.Threat.Sp	lProp.Threat.Abund	lMean.Sp.BodyMass	lMean.Sp.BodyMassXAbund	lBrillouin.Index	lMean.Jaccard.Dissim.P.A.	lGDP.Millions	lNat_Pop._WB2015	lX50km_Pop	lX10km_Pop	lMean.Raup.Crick	Attendance2	Zoo.Area.ha2	Sp.Richness2	Total.Animals2	Mam.Sp.Richness2	Prop.Mam.Sp2	Prop.Mam.Abdun2	Threatened.Sp2	Prop.Threat.Sp2
0.000942259	Japan	14	3693757	420	1928	125	29.76190476	872	45.22821577	82	19.52380952	327	16.96058091	17591285.23	41884.01246	37234770.34	19312.64022	4.915241192	0.927112251	0.698477842	4383076.3	126958472	29840238.37	4314198.323	15.12215466	2.63905733	6.040254711	7.564238475	4.406719247	2.971634722	2.830891882	10.64265947	9.868515094	1.592340825	-0.07568063	15.29326139	18.6593706	17.21136832	15.27742208	-0.358851823	2.186251104	-0.320613432	1.729809575	1.148096408	2.149958257	-0.551635944	0.25292289	1.380209502	-0.172723549
0.001862934	Hungary	17.4	184000	130	698	47	36.15384615	274	39.25501433	29	22.30769231	127	18.19484241	7531111.555	57931.62735	24476236	35066.24068	3.951696439	0.895469038	0.172680154	121715.2	9843028	619871.3395	104319.233	12.12269104	2.856470206	4.86753445	6.548219103	3.36729583	3.104931566	2.90113817	10.96701876	10.46499414	1.374144965	-0.110407633	11.70943917	16.10227395	13.33726722	11.55521102	-1.756314216	-0.58437622	-0.161241179	0.002553189	0.022004517	-0.24593371	-0.178033243	-0.032015454	0.074026908	0.129732578
0.003960143	United States	33	420000	388	2560	118	30.41237113	793	30.9765625	74	19.07216495	374	14.609375	10277123.63	26487.43203	50054108.29	19552.38605	5.084639738	0.89993925	0.323934489	18036648	321418820	3310053.144	128857.1392	12.94800999	3.496507561	5.96100534	7.847762537	4.304065093	2.94822994	2.681663446	10.18442564	9.880852607	1.626224179	-0.105428018	16.70791625	19.58825557	15.0124748	11.76645962	-1.127213978	0.177977165	0.307931561	1.613086101	1.462336625	1.934942311	-0.513616823	-0.426920662	1.251210033	-0.225829981
0.004369124	France	10	122343	51	204	28	54.90196078	102	50	18	35.29411765	76	37.25490196	2421050.72	47471.58275	5347676.16	26214.09882	3.31137991	0.926711959	0.178836224	2418835.53	66538391	327169.7028	14189.91209	11.71458385	2.302585093	3.931825633	5.318119994	2.890371758	3.563716311	3.617783532	10.76788655	10.17405267	1.197364994	-0.076112486	14.6987968	18.01328965	12.69823428	9.560286575	-1.721284842	-0.961347924	-0.567260912	-1.37561779	-1.341359874	-0.829548419	0.917775657	0.480550287	-0.52529567	1.170734401
0.006202929	United States	4.3	120000	120	231	33	27.5	64	27.70562771	6	5	21	9.090909091	1272056.78	10600.47317	2071437	8967.25974	3.950998639	0.963286955	0.792292871	18036648	321418820	736845.842	34522.18962	11.69524702	1.458615023	4.787491743	5.442417711	1.791759469	1.609437912	2.207274913	9.268653918	9.101335417	1.373968367	-0.037403931	16.70791625	19.58825557	13.51013398	10.44935757	-0.232824169	-0.979209503	-1.185924412	-0.11533876	-1.203596112	-0.675965601	-0.683842058	-0.582953361	-1.905857455	-3.263605223
0.012182265	Taiwan	165	4222083	283	2226	129	45.58303887	912	40.9703504	71	25.08833922	480	21.56334232	22847892.99	80734.60422	129517659.1	58184.03375	4.651837598	0.907959994	0.372104046	523006	23381038	10724748.36	2623537.816	15.25583917	5.105945474	5.645446898	7.707961532	4.262679877	3.222403165	3.070994758	11.29892256	10.97136626	1.537262324	-0.096554961	13.16734822	16.96743591	16.18806456	14.78003428	-0.98858177	2.309736502	1.487713317	1.148311719	1.307389994	2.272824512	0.373093817	0.049810854	1.199203653	0.396280563
0.014450445	Germany	56	632337	190	1080	83	43.68421053	368	34.07407407	39	20.52631579	142	13.14814815	7828684.07	41203.60037	28208667.98	26119.13702	4.338049234	0.904706354	0.267853565	3363446.82	81679769	351503.5819	96547.78846	13.35717776	4.025351691	5.247024072	6.98471632	3.663561646	3.02170776	2.576280924	10.62628092	10.17042354	1.467424762	-0.100144859	15.02847685	18.2183169	12.76997518	11.47779338	-1.317314847	0.55592854	0.69559526	0.561489446	0.505790545	0.859862583	0.262109164	-0.279160733	0.446326825	-0.059105726
0.014798695	United Kingdom	2	60000	148	716	44	29.72972973	202	28.2122905	26	17.56756757	156	21.7877095	712860.8497	4816.627363	1757218.224	2454.215397	3.740672082	0.929293176	0.438761079	2861090.73	65128861	1305597.049	72011.26383	11.00209984	0.693147181	4.997212274	6.573680167	3.258096538	2.86605445	3.081346026	8.479829245	7.805562395	1.319265296	-0.073331008	14.86671348	17.99187834	14.082171	11.18457783	-0.823800253	-1.619474818	-1.747042668	0.193550869	0.050223957	-0.338083401	-0.553516543	-0.558784135	-0.063197453	-0.412289612
0.022000099	Germany	4.5	212864	88	468	36	40.90909091	180	38.46153846	20	22.72727273	110	23.5042735	2729270.834	31014.4413	11166414.94	23859.86098	3.765323703	0.923442398	0.231905588	3363446.82	81679769	2272383.059	59124.69249	12.26840874	1.504077397	4.477336814	6.148468296	2.995732274	3.123565645	3.157182256	10.34220822	10.07995287	1.325833834	-0.079646855	15.02847685	18.2183169	14.63633964	10.98740392	-1.461424938	-0.449775668	-1.152598691	-0.572154506	-0.421054105	-0.58381591	0.099906146	-0.069866463	-0.392895274	0.172014086
0.022458669	Czech Republic	6	109758	120	317	54	45	144	45.42586751	30	25	74	23.34384858	3172634.124	26438.6177	8784006.298	27709.79905	4.049172828	0.927680062	0.390034682	185156.36	10546059	1108121.974	46510.66089	11.60603322	1.791759469	4.787491743	5.758901774	3.401197382	3.218875825	3.150333505	10.18258101	10.22954139	1.39851262	-0.075068366	12.12895594	16.17126279	13.91817723	10.74743683	-0.941519616	-1.061616968	-0.941716333	-0.11533876	-0.852825106	-0.030917764	0.339015767	0.262351428	0.116629004	0.38827688
0.026315958	United States	4	311000	133	491	43	32.33082707	167	34.01221996	24	18.04511278	80	16.29327902	1897641.901	14267.98422	5238225.294	10668.48329	3.997554902	0.917952297	0.271177264	18036648	321418820	12725465.16	2822828.935	12.64754819	1.386294361	4.890349128	6.196444128	3.17805383	2.892874888	2.790752693	9.565773441	9.275049187	1.3856829	-0.085609854	16.70791625	19.58825557	16.35911567	14.85325011	-1.304982561	-0.099561681	-1.238938322	0.036156086	-0.367880714	-0.368799964	-0.401484957	-0.282111347	-0.163782441	-0.351432914
0.030537869	France	150	420000	139	1091	81	58.27338129	564	51.69569203	43	30.9352518	381	34.92208983	21351709.52	153609.421	88257166.9	80895.66168	4.144382253	0.899304304	0.204549133	2418835.53	66538391	6627038.404	50436.20339	12.94800999	5.010635294	4.934473933	6.994849986	3.761200116	3.431896369	3.553119575	11.94216843	11.30091548	1.421753743	-0.10613381	14.6987968	18.01328965	15.70666857	10.82846452	-1.586947073	0.177977165	1.417847179	0.101145883	0.517022062	0.798429455	1.114831877	0.561439519	0.569023377	0.871629425
0.031735545	Australia	28	1159627	288	3904	71	24.65277778	511	13.08913934	55	19.09722222	935	23.94979508	7384873.882	25641.9232	29820404.09	7638.423179	4.438852408	0.941844975	0.842184971	1339140.53	23789752	3596125.568	606630.5077	13.96360896	3.33220451	5.66296048	8.269756948	4.007333185	2.949542891	3.175959768	10.15198392	8.940946471	1.490395876	-0.059914588	14.10753857	16.98476546	15.09536759	13.31567517	-0.171755608	1.116093646	0.187490914	1.174106829	1.930048656	0.491263819	-0.850259402	-1.280200562	0.878324405	-0.22285084
0.037981409	United States	12.5	517000	266	1268	85	31.95488722	473	37.30283912	71	26.69172932	464	36.59305994	11721024.33	44064.00124	45624634.58	35981.57301	4.670902373	0.903695054	0.329468208	18036648	321418820	1165648.073	528902.7723	13.15579815	2.525728644	5.583496309	7.145196135	4.262679877	3.284353754	3.599858603	10.69339843	10.49076223	1.541352281	-0.101263305	16.70791625	19.58825557	13.96878778	13.1785599	-1.110275415	0.369912669	-0.403687848	1.057066984	0.683656266	0.92129571	-0.423458272	-0.125139648	1.199203653	0.536849046
0.038029325	United Kingdom	2	34000	56	162	1	1.785714286	3	1.851851852	6	10.71428571	10	6.172839506	112927.5011	2016.56252	243297.3522	1501.835508	3.190987233	0.954663782	0.434202312	2861090.73	65128861	1345768.828	51966.56677	10.4341158	0.693147181	4.025351691	5.087596335	1.791759469	2.371577964	1.820158944	7.609149618	7.314443311	1.160330346	-0.046396061	14.86671348	17.99187834	14.11247603	10.85835584	-0.834244697	-2.144125987	-1.747042668	-1.237866711	-1.596857781	-1.658895639	-2.186816821	-1.816250471	-1.905857455	-1.534277491
0.038334511	United States	12.88	1219309	140	548	48	34.28571429	314	57.29927007	29	20.71428571	79	14.41605839	9697283.205	69266.30861	21569153.38	39359.76895	3.241845464	0.9244144	0.373849711	18036648	321418820	1431578.801	202485.2758	14.01379486	2.555675721	4.941642423	6.306275287	3.36729583	3.030823593	2.668342751	11.1457139	10.58049948	1.176142755	-0.078594823	16.70791625	19.58825557	14.17428845	12.21842245	-0.983901405	1.162450746	-0.381735455	0.111704086	-0.246150773	-0.215217146	-0.287223717	0.828745797	0.074026908	-0.038421519
0.039518059	Thailand	800	937658	246	2201	102	41.46341463	851	38.66424353	74	30.08130081	762	34.62062699	17593105.36	71516.68844	120005359.6	54523.10749	4.657598697	0.920033179	0.500431599	395168.03	67959359	2212264.355	157413.1787	13.75114056	6.684611728	5.505331536	7.696667082	4.304065093	3.403903743	3.54444966	11.17768611	10.90637988	1.538500014	-0.083345545	12.88706635	18.03442042	14.60952714	11.96662934	-0.692284355	0.919834968	2.644938228	0.941940975	1.294871937	1.443477292	0.132305823	-0.060196867	1.251210033	0.808112984
0.041394494	Indonesia	7	194612	199	1305	1	0.502512563	4	0.30651341	38	19.09547739	267	20.45977011	262276.3088	1317.971401	1303449.463	998.8118487	4.362796535	0.959772039	0.890684008	861933.97	257563815	4005222.495	827960.2206	12.17876311	1.945910149	5.293304825	7.17395832	3.63758616	2.949451521	3.018460524	7.183849016	6.906566421	1.473113259	-0.041059482	13.66693395	19.36677807	15.20310969	13.62672039	-0.115765563	-0.532582019	-0.828717778	0.629654658	0.715534461	-1.658895639	-2.261818702	-1.889967418	0.413684951	-0.223058162
0.045737513	United Kingdom	122	450003	85	584	49	57.64705882	426	72.94520548	19	22.35294118	158	27.05479452	12852009.35	151200.11	86150654.15	147518.2434	3.549906448	0.90103434	0.147044316	2861090.73	65128861	2933903.016	102934.1129	13.01700953	4.804021045	4.442651256	6.369900983	2.944438979	3.106957909	3.297864236	11.92635947	11.90170713	1.26692125	-0.104211909	14.86671348	17.99187834	14.89184418	11.54184438	-1.917021268	0.241712562	1.266390748	-0.623241584	-0.175632059	-0.184500582	1.078223943	1.57510049	-0.457352556	0.134330436
0.046182077	Canada	40	78000	59	131	27	45.76271186	62	47.32824427	1	1.694915254	1	0.763358779	3196756.07	54182.30627	6979201.04	53276.34382	3.301247433	0.941741951	0.369755299	1552807.65	35848610	125587.7363	5998.403683	11.26446411	3.688879454	4.077537444	4.875197323	0	0.527632742	-0.270027137	10.90010968	10.88324768	1.194300407	-0.060023979	14.25557524	17.39481535	11.74075989	8.69924866	-0.994913846	-1.377126954	0.44894778	-1.161004242	-1.832267471	-0.860264983	0.383595527	0.353100098	-4.157456749	-5.718266512
0.046700578	Portugal	26	587773	268	1657	94	35.07462687	499	30.11466506	78	29.10447761	397	23.95896198	20298524.83	75740.76429	102784530.1	62030.49496	4.45187179	0.889892189	0.220159923	199112.62	10358076	2713965.792	1131331.44	13.2840961	3.258096538	5.590986981	7.412764017	4.356708827	3.370892032	3.176342449	11.23507179	11.0353814	1.493324635	-0.11665496	12.20162587	16.15327706	14.81392152	13.93890576	-1.513401074	0.488422455	0.133166835	1.068099718	0.980211658	1.197744783	-0.241112551	-0.46803557	1.317364332	0.733208027
0.051942209	France	15	1500000	159	1784	53	33.33333333	318	17.82511211	36	22.64150943	630	35.31390135	7302929.34	45930.37321	29262437.04	16402.71135	3.620559212	0.93487306	0.524354528	2418835.53	66538391	8909842.646	3005275.563	14.22097567	2.708050201	5.068904202	7.486613313	3.583518938	3.119784922	3.564276692	10.7348819	9.705201926	1.286628492	-0.067344524	14.6987968	18.01328965	16.00266714	14.91587982	-0.645587243	1.353825227	-0.270038923	0.299143264	1.062061567	-0.061634328	-0.34288945	-1.054281472	0.345741838	0.163435466
0.051969671	South Africa	15	42700	42	97	17	40.47619048	38	39.17525773	8	19.04761905	16	16.49484536	841587.88	20037.80667	2231813.93	23008.39103	2.965814858	0.965404724	0.50639499	314571.95	55011976.68	694326.3579	402720.6162	10.6619542	2.708050201	3.737669618	4.574710979	2.079441542	2.94694211	2.80304793	9.905376102	10.04361426	1.08715182	-0.035207862	12.6589681	17.82306148	13.45069739	12.90599834	-0.680438302	-1.933669931	-0.270038923	-1.661583017	-2.165307613	-1.16743062	0.074603541	-0.035820066	-1.544344227	-0.228752122
0.053014583	Japan	56.6	1041134	177	1687	70	39.5480226	548	32.48369887	38	21.46892655	361	21.39893302	13794742.92	77936.40067	63873011.32	37861.89171	4.228914102	0.926081239	0.434847784	4383076.3	126958472	28399931.33	1740801.766	13.85582106	4.036008985	5.176149733	7.430707083	3.63758616	3.066606613	3.063341062	11.2636484	10.54170039	1.441945247	-0.076793317	15.29326139	18.6593706	17.16189729	14.36985635	-0.832759231	1.016529146	0.703407479	0.457101247	1.000098622	0.460547255	0.020353039	-0.35502606	0.413684951	0.042771654
0.05320289	Austria	17	2528444	217	2505	93	42.85714286	823	32.85429142	48	22.11981567	510	20.35928144	20499338.34	94466.99697	65342909.7	26084.99389	4.222816553	0.919816354	0.42055684	376950.25	8638366	2163587.122	810807.8529	14.74311465	2.833213344	5.379897354	7.826044014	3.871201011	3.096473843	3.013536898	11.45600581	10.16911548	1.440502335	-0.083581244	12.83986849	15.971724	14.58727811	13.60578638	-0.866175636	1.836128974	-0.178289381	0.757193598	1.438265181	1.167028219	0.213767871	-0.337347763	0.707255066	0.110541652
0.053265194	India	362	2900000	97	2427	36	37.11340206	954	39.30778739	25	25.77319588	436	17.96456531	12380858.4	127637.7155	142460316	58698.11124	2.867878313	0.948894613	0.653046243	2088841.35	1311050527	6608476.511	716575.04	14.88022129	5.891644212	4.574710979	7.794411206	3.218875825	3.249335032	2.888401224	11.75695118	10.98016283	1.053572493	-0.052457537	14.55212009	20.99409458	15.7038637	13.48223825	-0.426107336	1.962775422	2.063661621	-0.428735694	1.403205369	-0.58381591	-0.121948142	-0.029498032	-0.112483829	0.457390099
0.055857436	Australia	8	398000	236	1779	68	28.81355932	275	15.45812254	54	22.88135593	389	21.86621698	5855864.58	24812.98551	12655550.28	7113.856257	4.435667712	0.932773399	0.643710983	1339140.53	23789752	1118952.77	398725.2762	12.89420728	2.079441542	5.463831805	7.483806688	3.988984047	3.130322427	3.084942842	10.1191224	8.869799747	1.48967816	-0.069592981	14.10753857	16.98476546	13.92790378	12.89602793	-0.440505438	0.128279197	-0.730833976	0.880817553	1.05895088	0.399114128	-0.607065805	-1.167193466	0.855266116	0.187345508
0.059962986	Czech Republic	52	585118	183	1009	50	27.32240437	252	24.97522299	44	24.04371585	191	18.9296333	11955539.81	65330.81866	37111798.63	36780.77168	4.422126992	0.919890861	0.398233141	185156.36	10546059	795823.527	68981.03112	13.27956882	3.951243719	5.209486153	6.91671502	3.784189634	3.179873667	2.940728594	11.08721916	10.51273048	1.4866208	-0.083500245	12.12895594	16.17126279	13.58713274	11.14158683	-0.920717664	0.48424057	0.641271181	0.50620123	0.430422187	-0.153784019	-0.694222348	-0.71320127	0.59791296	0.299779349
0.063326753	United States	100	527941	381	2116	89	23.35958005	452	21.3610586	86	22.57217848	469	22.16446125	21010254.86	55145.02589	74603265.38	35256.74167	4.961557795	0.914834391	0.507824663	18036648	321418820	613164.0762	232542.8425	13.17673981	4.605170186	5.942799375	7.657282793	4.454347296	3.116718107	3.098490162	10.91772183	10.47041204	1.601719763	-0.089012224	16.70791625	19.58825557	13.32638784	12.35682976	-0.677619043	0.38925664	1.12062519	1.586271208	1.251220871	1.044161965	-0.92584554	-0.885606977	1.440060885	0.156476735
0.067973853	United States	52.6	1719925	557	7709	146	26.21184919	1648	21.37761059	119	21.36445242	1044	13.54261253	16346935.02	29348.17777	66816469	8667.332857	4.042653655	0.916717249	0.594354528	18036648	321418820	786250.1417	263059.7826	14.35779124	3.96271612	6.32256524	8.950143756	4.779123493	3.061728439	2.605841198	10.28698574	9.067316393	1.396901322	-0.086956198	16.70791625	19.58825557	13.57503027	12.4801366	-0.520279289	1.480202815	0.649680905	2.145614333	2.684146549	2.795006094	-0.759133208	-0.884817401	1.848188129	0.031702872
0.070208454	United States	58.6	247006	194	517	63	32.4742268	170	32.88201161	41	21.13402062	97	18.76208897	9355439.054	48223.91265	21238307.27	41079.89802	4.38481839	0.901720003	0.26922736	18036648	321418820	806206.9156	110301.6557	12.41716791	4.070734697	5.267858159	6.248042875	3.713572067	3.050884094	2.93183829	10.78361029	10.62327418	1.478148209	-0.103451225	16.70791625	19.58825557	13.60009571	11.61097422	-1.312199052	-0.312365699	0.728862802	0.592175204	-0.310691912	0.245531309	-0.393103383	-0.336025433	0.509171995	0.007096598
0.087912526	Thailand	19	1973532	236	1310	77	32.62711864	366	27.9389313	66	27.96610169	392	29.92366412	11402884.98	48317.30925	34084882.87	26018.99456	4.398847543	0.923324084	0.526614644	395168.03	67959359	19180610.63	4306324.401	14.49533539	2.944438979	5.463831805	7.177782416	4.189654742	3.330993123	3.39864961	10.78554515	10.16658211	1.481342585	-0.079774986	12.88706635	18.03442042	16.76941046	15.27559529	-0.641286224	1.607253387	-0.096756583	0.880817553	0.719772849	0.675563201	-0.384167005	-0.57182413	1.107437238	0.642675729
0.088049702	United Kingdom	15	1319621	267	1975	80	29.96254682	492	24.91139241	70	26.21722846	900	45.56962025	5988688.066	22429.54332	15891752.03	8046.456724	4.191801144	0.918927559	0.482897881	2861090.73	65128861	9410933.373	2218098.071	14.09285513	2.708050201	5.587248658	7.588323677	4.248495242	3.266416769	3.819241272	10.01813427	8.992987115	1.433130509	-0.084547986	14.86671348	17.99187834	16.0573827	14.61216066	-0.727950074	1.235479317	-0.270038923	1.062593681	1.17479093	0.767712892	-0.539908613	-0.716246166	1.181378652	0.496149276
0.093537767	United States	81.7	886200	233	1098	86	36.90987124	333	30.32786885	49	21.03004292	183	16.66666667	20715391.07	88907.2578	65506657.09	59659.97913	4.378154866	0.883266896	0.16022736	18036648	321418820	1721154.494	260923.4763	13.69469794	4.403054002	5.451038454	7.001245622	3.891820298	3.045952031	2.813410717	11.39534906	10.99641671	1.476627372	-0.124127864	16.70791625	19.58825557	14.35850584	12.47198245	-1.831161472	0.867698493	0.972466019	0.861974698	0.524110583	0.952012274	-0.133844319	-0.457865155	0.733166118	-0.00409446
0.094689603	Colombia	3.2	130000	103	437	46	44.66019417	190	43.47826087	16	15.53398058	90	20.59496568	3268332.48	31731.3833	9305040.87	21292.9997	3.780987989	0.944066997	0.540125241	292080.16	48228704	8246509.075	279606.4239	11.77528973	1.16315081	4.634728988	6.079933195	2.772588722	2.74302992	3.025046661	10.36506148	9.966133645	1.329985348	-0.057558144	12.58478356	17.69146492	15.92530053	12.54113826	-0.615954239	-0.905273446	-1.402511386	-0.340337383	-0.497014095	-0.276650273	0.31915445	0.169445167	-0.673306719	-0.69143743
0.095021889	United States	76.5	1000185	311	1042	75	24.11575563	335	32.14971209	74	23.79421222	196	18.80998081	15681150.6	50421.70611	44683044.37	42882.00036	4.614998799	0.909944933	0.479265896	18036648	321418820	1168283.395	191411.6497	13.81569554	4.337290741	5.739792912	6.948897222	4.304065093	3.169442367	2.934387623	10.82817704	10.66620744	1.529311608	-0.094371194	16.70791625	19.58825557	13.97104605	12.16218162	-0.735499729	0.979464898	0.924258943	1.287270482	0.466090913	0.614130073	-0.88164782	-0.370958159	1.251210033	0.276110291
0.100558069	United Kingdom	6	220000	126	406	64	50.79365079	269	66.25615764	32	25.3968254	102	25.12315271	3410833.12	27070.10413	7948811.92	19578.35448	3.818905518	0.888788565	0.148633911	2861090.73	65128861	8982429.243	237185.0888	12.30138283	1.791759469	4.836281907	6.00635316	3.465735903	3.234624182	3.22378984	10.20618523	9.882179872	1.339963868	-0.117895906	14.86671348	17.99187834	16.01078092	12.37659608	-1.90626897	-0.419317258	-0.941716333	-0.043477528	-0.578565573	0.276247873	0.67764897	1.256014279	0.197730788	0.424010562
0.102623651	France	18	705901	127	1604	76	59.84251969	731	45.57356608	56	44.09448819	362	22.56857855	15074820.17	118699.3714	57051370.92	35568.18636	3.440332162	0.885752998	0.153186898	2418835.53	66538391	296347.1378	17033.22282	13.46723028	2.890371758	4.844187086	7.380255788	4.025351691	3.78633479	3.116558609	11.68434928	10.47920688	1.235568025	-0.121317151	14.6987968	18.01328965	12.59928681	9.742920999	-1.876096548	0.65758489	-0.136389999	-0.031834281	0.944181584	0.644846637	1.206546476	0.269397061	0.900967207	1.675865064
0.102904264	United States	20	218507	106	213	43	40.56603774	91	42.72300469	25	23.58490566	54	25.35211268	5463405.329	51541.55971	10196932.22	47872.92122	3.874586877	0.926802963	0.310431599	18036648	321418820	44478.06884	33814.15948	12.29457333	2.995732274	4.663439094	5.361292166	3.218875825	3.160606917	3.232862067	10.85014375	10.7763053	1.354439045	-0.076014289	16.70791625	19.58825557	10.70275151	10.42863491	-1.169791695	-0.425607241	-0.059156566	-0.298051327	-1.293510558	-0.368799964	0.079855025	0.133417344	-0.112483829	0.256062284
0.103384856	United States	77	944986	133	1353	70	52.63157895	1210	89.43089431	44	33.08270677	114	8.425720621	15675585.88	117861.548	62924336.66	46507.27026	2.053224313	0.895512086	0.179186898	18036648	321418820	1786675.232	358353.1224	13.75892539	4.343805422	4.890349128	7.210079628	3.784189634	3.499010692	2.131289006	11.67726589	10.74736393	0.719411393	-0.110359561	16.70791625	19.58825557	14.39586704	12.78927415	-1.719325895	0.92702588	0.929034462	0.036156086	0.755569044	0.460547255	0.785074067	2.361513759	0.59791296	1.023914638
0.103761356	France	71	300000	82	434	61	74.3902439	322	74.19354839	30	36.58536585	218	50.23041475	3076019.07	37512.42768	14224374.51	32775.05647	3.575312613	0.948997876	0.435202312	2418835.53	66538391	4542731.142	22406.49211	12.61153775	4.262679877	4.406719247	6.073044534	3.401197382	3.59964832	3.916620715	10.53242756	10.39742303	1.274052617	-0.052348719	14.6987968	18.01328965	15.32903896	10.01710602	-0.831944271	-0.132824795	0.869566224	-0.676164514	-0.504649053	0.184098182	2.056846679	1.634649923	0.116629004	1.252265636
0.104266104	United States	12	450000	130	706	43	33.07692308	163	23.0878187	24	18.46153846	56	7.932011331	5236109.629	40277.76638	15971473.15	22622.48321	3.583502538	0.897094692	0.165982659	18036648	321418820	551005.0448	136126.5964	13.01700286	2.48490665	4.86753445	6.559615237	3.17805383	2.915689566	2.070906639	10.60355489	10.02669952	1.276340685	-0.108593857	16.70791625	19.58825557	13.21949924	11.82134059	-1.79587196	0.241706404	-0.433611987	0.002553189	0.034635275	-0.368799964	-0.357876377	-0.803235711	-0.163782441	-0.299665454
0.106834176	United States	5.6	522000	158	582	45	28.48101266	89	15.29209622	24	15.18987342	58	9.965635739	2390265.181	15128.26064	5252577.838	9025.047832	3.557661537	0.912854579	0.330651252	18036648	321418820	928317.1527	252285.9906	13.16542287	1.722766598	5.062595033	6.366470448	3.17805383	2.720628983	2.299142749	9.624319839	9.107759083	1.269103457	-0.091178689	16.70791625	19.58825557	13.74112871	12.43831861	-1.106691078	0.37880309	-0.992290842	0.289850722	-0.179434248	-0.307366837	-0.62650283	-1.175113384	-0.163782441	-0.742266094
0.110049302	Thailand	194	263909	61	328	43	70.49180328	271	82.62195122	22	36.06557377	153	46.64634146	3917360.97	64219.0323	24684756.66	75258.40445	3.36750368	0.925733927	0.214292871	395168.03	67959359	1279587.76	134994.833	12.48335963	5.267858159	4.110873864	5.793013608	3.091042453	3.585338775	3.842594499	11.0700549	11.22868286	1.214171722	-0.077168421	12.88706635	18.03442042	14.06204852	11.81299178	-1.540411644	-0.251223905	1.60640173	-1.111904259	-0.815017697	-0.368799964	1.828986651	2.036708211	-0.273124548	1.219796679
0.112162826	United States	12	192000	100	227	31	31	73	32.15859031	19	19	45	19.82378855	13108409.77	131084.0977	23217495.57	102279.7162	3.632002168	0.927103438	0.338213873	18036648	321418820	309452.2698	128047.7555	12.16525065	2.48490665	4.605170186	5.424950017	2.944438979	2.944438979	2.986882658	11.78359436	11.53546665	1.289784058	-0.075690136	16.70791625	19.58825557	12.64255914	11.76015856	-1.084076823	-0.545063581	-0.433611987	-0.383873452	-1.222956203	-0.737398728	-0.479270493	-0.370534643	-0.457352556	-0.23443183
0.121798334	Belgium	11.5	886000	302	1657	70	23.17880795	277	16.71695836	75	24.83443709	409	24.68316234	11114835.99	36804.0927	34955149.91	21095.44352	4.925074183	0.926105775	0.630165703	455085.95	11249420	3789909.744	383633.1473	13.69447223	2.442347035	5.710427017	7.412764017	4.317488114	3.212231282	3.206121325	10.51336433	9.956812349	1.594339337	-0.076766823	13.02824158	16.23582713	15.14785276	12.85744203	-0.461772474	0.867490005	-0.464809871	1.244018539	0.980211658	0.460547255	-0.936411492	-1.107143492	1.268077957	0.373200134
0.125673464	India	76	2035363	69	1161	39	56.52173913	658	56.67527993	23	33.33333333	228	19.63824289	13853793.82	200779.6206	68226552.85	58765.33407	3.103142686	0.952524734	0.590344894	2088841.35	1311050527	30783930.52	4783637.35	14.52618474	4.33073334	4.234106505	7.057036982	3.135494216	3.506557897	2.977478833	12.20996317	10.9813074	1.132415368	-0.048639205	14.55212009	20.99409458	17.24250338	15.38071177	-0.527048347	1.635749166	0.919452109	-0.930399451	0.585946212	-0.491666219	1.012450112	0.79897973	-0.217264618	1.041039563
0.12947111	Russian Federation	7.3	711309	312	1664	83	26.6025641	481	28.90625	50	16.02564103	188	11.29807692	4127651.479	13229.65218	12994948.44	7809.464208	4.796895732	0.917613474	0.515317919	1365865.25	144096870	3013728.809	1305915.903	13.47486221	1.987874348	5.743003188	7.416979621	3.912023005	2.774190004	2.424632527	9.490215967	8.963091637	1.567968986	-0.085979029	14.12729867	18.78599634	14.91868868	14.08241519	-0.66297125	0.664634565	-0.797956357	1.291998778	0.984883968	0.859862583	-0.736296305	-0.525680334	0.758553678	-0.620733893
0.129645736	India	43.25	437211	23	321	13	56.52173913	218	67.91277259	10	43.47826087	43	13.39563863	1435990.19	62434.35609	12054115.77	37551.76252	2.138204794	0.962617606	0.371674374	2088841.35	1311050527	4611552.542	593359.3041	12.9881712	3.766997233	3.135494216	5.771441123	2.302585093	3.772261063	2.594929179	11.04187098	10.53347559	0.759966596	-0.038099032	14.55212009	20.99409458	15.34407514	13.2935554	-0.989737147	0.215074375	0.506211207	-2.548504941	-0.838927281	-1.290296874	1.012450112	1.335039426	-1.263932781	1.643931187
0.132949956	United Kingdom	4	61205	69	224	22	31.88405797	70	31.25	18	26.08695652	68	30.35714286	1025402.414	14860.90455	2222636.544	9922.484572	3.436525577	0.952958009	0.45660501	2861090.73	65128861	536028.7701	64900.17804	11.02198416	1.386294361	4.234106505	5.411646052	2.890371758	3.261435439	3.413031839	9.606489188	9.20255863	1.234460954	-0.048184438	14.86671348	17.99187834	13.19194311	11.08060565	-0.783936573	-1.601107518	-1.238938322	-0.930399451	-1.237701481	-1.013847801	-0.427598172	-0.413876931	-0.52529567	0.484846429
0.134295415	Sweden	85	127000	35	102	21	60	71	69.60784314	3	8.571428571	9	8.823529412	4805198.58	137291.388	15212368.16	149140.8643	2.81439603	0.960927978	0.422716763	495694.36	9799186	523855.1609	9653.237963	11.75194237	4.442651256	3.555348061	4.624972813	1.098612289	2.148434413	2.17742195	11.82986087	11.91264654	1.034747684	-0.039855818	13.11371481	16.09780988	13.16897051	9.175048678	-0.861052915	-0.926839584	1.001492375	-1.930117709	-2.10960056	-1.044564365	1.215751046	1.415899012	-2.776894963	-2.040599564
0.13742246	United States	15	520613	147	592	52	35.37414966	185	31.25	22	14.96598639	76	12.83783784	4410545.472	30003.71069	13797545.98	23306.66551	3.871041439	0.911987735	0.243641618	18036648	321418820	543975.1834	173568.2047	13.16276224	2.708050201	4.990432587	6.383506635	3.091042453	2.705780052	2.552396892	10.30907634	10.05649467	1.353523577	-0.092128737	16.70791625	19.58825557	13.20665891	12.06432591	-1.412056912	0.376345451	-0.270038923	0.183565318	-0.160552411	-0.092350891	-0.223605738	-0.413876931	-0.273124548	-0.775958941
0.1414313	United States	16.9	1304047	307	1284	99	32.247557	476	37.07165109	73	23.77850163	456	35.51401869	14327328.33	46668.82191	25108412.9	19554.83871	4.467135842	0.909940743	0.399554913	18036648	321418820	4512298.453	1013423.656	14.08098306	2.827313622	5.726847748	7.157735484	4.290459441	3.16878188	3.569927511	10.7508316	9.880978039	1.496747452	-0.094375799	16.70791625	19.58825557	15.32231722	13.82884491	-0.917404069	1.224512997	-0.182614111	1.268204027	0.697554092	1.351327601	-0.40635201	-0.136167961	1.234112606	0.274611617
0.144450503	Japan	42.3	940000	122	829	63	51.63934426	305	36.79131484	47	38.52459016	385	46.44149578	10633865.17	87162.82926	28413197.72	34274.06238	3.764744861	0.930129297	0.346086705	4383076.3	126958472	27462037.5	2318206.977	13.75363515	3.744787086	4.804021045	6.720220155	3.850147602	3.651296743	3.838193365	11.37553325	10.44214415	1.325680093	-0.072431673	15.29326139	18.6593706	17.12831515	14.65630459	-1.061065943	0.922139247	0.489930289	-0.090993361	0.212639652	0.245531309	0.727078923	-0.149540781	0.680798479	1.369458073
0.14785021	Israel	5.3	245876	156	769	62	39.74358974	310	40.31209363	35	22.43589744	168	21.84655397	9238808.176	59223.12933	27165652.4	35325.94591	4.189744268	0.906260012	0.260747592	299415.71	8380100	2563705.587	320211.809	12.41258262	1.667706821	5.049856007	6.64509097	3.555348061	3.11066224	3.084043196	10.98906744	10.47237298	1.432639698	-0.098429025	12.60958822	15.94137041	14.75696426	12.67673796	-1.34420242	-0.316601161	-1.03265184	0.271087881	0.129371194	0.214814746	0.031783746	0.018410172	0.310341145	0.142735719
0.149400062	France	55	90000	117	533	82	70.08547009	353	66.22889306	29	24.78632479	89	16.69793621	13139525.7	112303.6385	37518251.38	70390.71553	3.922083011	0.885804161	0.17027553	2418835.53	66538391	354032.2544	65294.05133	11.40756495	4.007333185	4.762173935	6.278521424	3.36729583	3.210292081	2.815285132	11.62896154	11.16181665	1.366622893	-0.12125939	14.6987968	18.01328965	12.7771433	11.08665621	-1.770337389	-1.244943618	0.682386982	-0.152628425	-0.276911407	0.829146019	1.805236874	1.254713683	0.074026908	0.368800006
0.151588486	United States	10.5	195240	81	581	37	45.67901235	409	70.39586919	17	20.98765432	48	8.2616179	2773391.373	34239.39966	4728961.283	8139.348163	2.13763	0.934529609	0.324157996	18036648	321418820	3513333.675	550405.3366	12.18198485	2.351375257	4.394449155	6.364750757	2.833213344	3.043934375	2.11162044	10.4411323	9.004465378	0.759697739	-0.067711968	16.70791625	19.58825557	15.07207591	13.21841026	-1.12652424	-0.529606075	-0.531495789	-0.694236681	-0.181340245	-0.553099346	0.378703373	1.453490049	-0.597123304	-0.008672604
0.152675947	Netherlands	14	1292541	237	2666	85	35.8649789	503	18.8672168	65	27.42616034	421	15.79144786	13855129.28	58460.46109	39860862.52	14951.56134	3.472608441	0.899050825	0.261416185	750283.91	16939923	3776526.871	587832.9852	14.07212061	2.63905733	5.468060141	7.888334501	4.17438727	3.311497315	2.759468519	10.97610593	9.612571011	1.244906024	-0.106415711	13.52820696	16.6451837	15.14431533	13.28419815	-1.341641563	1.216326678	-0.320613432	0.887045313	1.507304034	0.92129571	-0.194917251	-1.004570176	1.088251499	0.598438924
0.153795105	France	20.5	228000	78	362	46	58.97435897	234	64.64088398	12	15.38461538	34	9.392265193	15173428.5	194531.1346	52594105.41	145287.584	3.699648293	0.907129469	0.180129094	2418835.53	66538391	1233103.783	192652.7543	12.33710091	3.020424886	4.356708827	5.891644212	2.48490665	2.733368009	2.239886499	12.1783475	11.8864704	1.308237759	-0.097470095	14.6987968	18.01328965	14.02504495	12.16864465	-1.714081496	-0.386324194	-0.041055903	-0.749823017	-0.705701747	-0.276650273	1.155803334	1.178961227	-1.034819948	-0.713360711
0.155751469	Colombia	20	500000	187	1408	50	26.73796791	456	32.38636364	27	14.43850267	187	13.28125	2664897.691	14250.78979	19144904.82	13597.23353	4.139908426	0.93288913	0.583321773	292080.16	48228704	4333385.705	1465979.83	13.12236338	2.995732274	5.231108617	7.249925537	3.295836866	2.669898435	2.586353266	9.564567608	9.517621634	1.420673668	-0.069468917	12.58478356	17.69146492	15.28185971	14.1980344	-0.539016319	0.339028713	-0.059156566	0.538048159	0.79973174	-0.153784019	-0.728382085	-0.359669221	-0.015771391	-0.857375835
0.156523818	India	221	1152951	79	1708	39	49.36708861	1350	79.03981265	20	25.3164557	556	32.55269321	9408642.834	119096.7447	219049782.8	128249.2873	2.458494896	0.935264847	0.416452794	2088841.35	1311050527	14235094.67	253149.404	13.9578353	5.398162702	4.369447852	7.443078374	2.995732274	3.231454607	3.482860106	11.68769142	11.76173121	0.899549332	-0.066925531	14.55212009	20.99409458	16.47122093	12.44173512	-0.875982164	1.110760473	1.701920122	-0.731060176	1.013810182	-0.491666219	0.594267811	1.865830225	-0.392895274	0.416818664
0.157143616	France	14	231681	134	1017	43	32.08955224	241	23.69714848	47	35.07462687	302	29.69518191	4312715.347	32184.44289	17660269.02	17365.06295	3.939080569	0.924430612	0.336023121	2418835.53	66538391	598744.1886	14190.16526	12.3531167	2.63905733	4.8978398	6.924612396	3.850147602	3.557477988	3.390984807	10.37923847	9.76221559	1.370947338	-0.078577286	14.6987968	18.01328965	13.30258972	9.560304416	-1.090575309	-0.371530281	-0.320613432	0.04718882	0.439175141	-0.368799964	-0.415587234	-0.774168983	0.680798479	1.156579384
0.158946531	New Zealand	1	110000	30	79	8	26.66666667	30	37.97468354	2	6.666666667	5	6.329113924	226673.056	7555.768533	528049.656	6684.172861	2.788072308	0.961132871	0.307707129	173754.08	4595700	74586.47508	44685.68054	11.60823564	0	3.401197382	4.369447852	0.693147181	1.897119985	1.845160246	8.930066595	8.807497751	1.025350428	-0.039642616	12.06539625	15.34063164	11.21971447	10.70740838	-1.178606828	-1.059582573	-2.255147014	-2.157160555	-2.392808336	-1.443879693	-0.732549573	-0.093090799	-3.286419241	-2.610842539
0.159274294	Latvia	137	294909	274	2650	100	36.49635036	781	29.47169811	56	20.4379562	374	14.11320755	13775763.86	50276.51043	81792548.86	30865.11278	4.549271592	0.903011806	0.335878613	27002.83	1977527	663160.9897	332181.916	12.59442211	4.919980926	5.613128106	7.882314919	4.025351691	3.01739377	2.647111065	10.82529326	10.33738179	1.51496713	-0.102019651	10.20369695	14.49735763	13.40477306	12.71343804	-1.091005455	-0.148634642	1.351393935	1.100710565	1.500632309	1.382044165	-0.158014208	-0.498706884	0.900967207	-0.06889435
0.16552841	India	149	3004086	107	1049	50	46.72897196	497	47.37845567	33	30.8411215	202	19.2564347	12071533.37	112818.0688	82017633.6	78186.49533	3.532640886	0.933362479	0.478909441	2088841.35	1311050527	11450420.46	3589092.438	14.91548392	5.003946306	4.672828834	6.955592608	3.496507561	3.428848913	2.957845275	11.63353179	11.26685222	1.262045718	-0.068961644	14.55212009	20.99409458	16.25353701	15.09340993	-0.736243758	1.995347776	1.412943885	-0.284221526	0.473511657	-0.153784019	0.440072482	0.355495321	0.236399731	0.86471462
0.167692121	United States	4	65000	90	221	27	30	60	27.14932127	13	14.44444444	20	9.049773756	822899.0667	9143.322963	1658814.837	7505.949487	3.560947876	0.932526558	0.374714836	18036648	321418820	137817.6132	65379.38415	11.08214255	1.386294361	4.49980967	5.398162702	2.564949357	2.670309873	2.202739758	9.120779161	8.92345125	1.270026767	-0.069857647	16.70791625	19.58825557	11.83368645	11.08796226	-0.98158998	-1.545538761	-1.238938322	-0.539055066	-1.252645577	-0.860264983	-0.537719511	-0.609490727	-0.934234961	-0.856442265
0.17111186	United States	6	98358	99	294	36	36.36363636	126	42.85714286	17	17.17171717	41	13.94557823	2748624.424	27763.88307	8196566.148	27879.47669	3.749747255	0.902331532	0.179870906	18036648	321418820	195671.377	77349.0527	11.49636916	1.791759469	4.59511985	5.683579767	2.833213344	2.84326368	2.635162485	10.23149128	10.23564609	1.321688439	-0.102773274	16.70791625	19.58825557	12.18419188	11.25608361	-1.715515874	-1.162914492	-0.941716333	-0.39867622	-0.936307275	-0.58381591	-0.165771211	0.139816109	-0.597123304	-0.464002826
0.173258066	United States	728	230000	56	1050	42	75	946	90.0952381	15	26.78571429	243	23.14285714	9814934.77	175266.6923	108602288.4	103430.7508	2.619986725	0.940752969	0.281283237	18036648	321418820	157434.1646	3551.909731	12.34583459	6.590301048	4.025351691	6.956545443	2.708050201	3.287868697	3.141686186	12.07406405	11.54665759	0.963169251	-0.061074694	16.70791625	19.58825557	11.96676265	8.17524069	-1.268393156	-0.378256827	2.575804763	-1.237866711	0.474567719	-0.399516528	2.092486324	2.393204808	-0.754408503	0.544824598
0.175325495	France	4	1000000	81	504	30	37.03703704	81	16.07142857	20	24.69135802	82	16.26984127	863100.946	10655.56723	2491154.038	4942.765948	2.504327726	0.921128948	0.210870906	2418835.53	66538391	2778041.353	483360.6428	13.81551056	1.386294361	4.394449155	6.222576268	2.995732274	3.206453305	2.789313165	9.273837779	8.505680362	0.918020326	-0.082155244	14.6987968	18.01328965	14.83725669	13.08851833	-1.556509153	0.979294028	-1.238938322	-0.694236681	-0.338917495	-0.768115292	-0.126411603	-1.137937061	-0.392895274	0.36008966
0.176171964	Australia	400	60000	141	1359	30	21.27659574	809	59.52906549	7	4.964539007	46	3.384841795	612787.1897	4346.008438	3859155.356	2839.702249	3.097111865	0.982067922	0.963626204	1339140.53	23789752	132850.269	1192.411203	11.00209984	5.991464547	4.94875989	7.214504414	1.945910149	1.602320445	1.219307168	8.377013102	7.951454484	1.130470021	-0.018094806	14.10753857	16.98476546	11.79697798	7.083732757	-0.037051815	-1.619474818	2.136833882	0.122187142	0.760473199	-0.768115292	-1.047593929	0.935113249	-1.712145315	-3.279755056
0.17825096	France	7.5	154000	51	236	28	54.90196078	152	64.40677966	15	29.41176471	42	17.79661017	9380047.91	183922.508	20142692.36	85350.39136	3.192266168	0.92176453	0.176499037	2418835.53	66538391	1505784.461	77295.52812	11.94470788	2.014903021	3.931825633	5.463831805	2.708050201	3.381394755	2.879007999	12.1222698	11.35452031	1.160731062	-0.081465478	14.6987968	18.01328965	14.22482456	11.25539138	-1.734439859	-0.748780613	-0.778143269	-1.37561779	-1.179862078	-0.829548419	0.917775657	1.167793799	-0.754408503	0.757039145
0.178252002	Germany	25	261816	123	759	51	41.46341463	313	41.23847167	16	13.00813008	100	13.17523057	5931258.435	48221.61329	20518318.22	27033.35734	4.034052048	0.904585652	0.19577264	3363446.82	81679769	313876.2904	69094.22808	12.47539725	3.218875825	4.812184355	6.632001777	2.772588722	2.565574553	2.578338595	10.78356261	10.20482684	1.394771342	-0.100278283	15.02847685	18.2183169	12.65675421	11.14322648	-1.630801293	-0.258578816	0.104416498	-0.078969923	0.114863957	-0.123067455	0.132305823	0.062600985	-0.673306719	-1.094091098
0.179853363	Germany	27	1866809	321	12841	99	30.8411215	690	5.373413286	89	27.7258567	561	4.368818628	14139728.09	44048.99715	65700536.37	5116.465724	1.612667463	0.918454791	0.521894027	3363446.82	81679769	1253042.896	319038.4317	14.43974111	3.295836866	5.771441123	9.460398456	4.48863637	3.322365433	1.474492636	10.69305786	8.540219191	0.477889617	-0.085062596	15.02847685	18.2183169	14.04108547	12.67306685	-0.650290725	1.555900533	0.16083199	1.333883964	3.249680727	1.351327601	-0.488556785	-1.648262183	1.483149957	0.623099139
0.181305647	Germany	22	625000	248	1250	56	22.58064516	386	30.88	34	13.70967742	113	9.04	11583071.86	46705.93494	40591061.08	32472.84887	4.657426848	0.915051964	0.432905588	3363446.82	81679769	1541904.142	266852.509	13.34550693	3.091042453	5.513428746	7.13089883	3.526360525	2.618101964	2.201659174	10.75162652	10.3881596	1.538463117	-0.088774424	15.02847685	18.2183169	14.24852867	12.49445138	-0.837235616	0.545148106	0.010709572	0.953867057	0.667810034	0.030515363	-0.97137352	-0.431526962	0.273914203	-0.974904198
0.185275695	Czech Republic	42.5	365909	173	958	91	52.60115607	580	60.54279749	44	25.43352601	240	25.05219207	6762495.49	39089.56931	41662410	43488.94573	4.388566063	0.904004952	0.248466281	185156.36	10546059	676066.6348	84594.90417	12.81013995	3.749504076	5.153291594	6.864847778	3.784189634	3.236068225	3.220961331	10.57361094	10.68026206	1.479002537	-0.100920441	12.12895594	16.17126279	13.42404692	11.34562931	-1.392448133	0.05062556	0.493388029	0.423434339	0.372935802	1.105595092	0.78329588	0.983471088	0.59791296	0.427287157
0.185668365	South Africa	3.2	42000	205	806	0	0	0	0	24	11.70731707	95	11.7866005	137544.389	670.9482388	669801.7158	831.0194985	4.530379276	0.95297441	0.85050289	314571.95	55011976.68	3841771.288	864068.3024	10.6454249	1.16315081	5.323009979	6.692083743	3.17805383	2.460214037	2.466963335	6.508691994	6.722653258	1.510805661	-0.048167228	12.6589681	17.82306148	15.16144409	13.6694071	-0.161927469	-1.948938172	-1.402511386	0.673406284	0.181455024	-1.689612202	-2.291190068	-1.904588962	-0.163782441	-1.333158526
0.188966521	Poland	13.8	177543	200	798	72	36	318	39.84962406	44	22	191	23.93483709	5925346.484	29626.73242	13707875.06	17177.78829	4.453090812	0.901506926	0.274601156	477066.45	37986412	429651.0832	65846.1266	12.08696811	2.624668592	5.298317367	6.682108597	3.784189634	3.091042453	3.175335016	10.29643236	9.75137245	1.49359842	-0.103687554	13.07541107	17.45273907	12.97072872	11.09507588	-1.292435576	-0.617373757	-0.331160946	0.637037446	0.170399201	0.521980382	-0.1870254	-0.003650914	0.59791296	0.0982176
0.189139739	South Africa	85	622508	317	1933	80	25.23659306	415	21.46921883	51	16.08832808	364	18.8308329	18512821.07	58400.06647	73640987.61	38096.73441	4.443858885	0.916577747	0.508957611	314571.95	55011976.68	6371216.952	574358.1256	13.34151176	4.442651256	5.758901774	7.566828479	3.931825633	2.778094045	2.935495574	10.97507231	10.54788385	1.491523117	-0.087108385	12.6589681	17.82306148	15.66730105	13.26100839	-0.675390545	0.541457737	1.001492375	1.315415219	1.150967006	0.767712892	-0.816135972	-0.880447432	0.783438482	-0.611875459
0.19178168	United Kingdom	8	110000	218	1187	18	8.256880734	200	16.84919966	44	20.18348624	246	20.72451559	1453513.551	6667.493352	3377112.556	2845.082187	4.263023184	0.921450035	0.47344316	2861090.73	65128861	3530153.042	104072.5391	11.60823564	2.079441542	5.384495063	7.079184395	3.784189634	3.004864757	3.031317328	8.804999259	7.953347234	1.449978576	-0.081806725	14.86671348	17.99187834	15.07685178	11.55284343	-0.747723416	-1.059582573	-0.730833976	0.763965394	0.61049301	-1.136714056	-1.808583493	-1.100835213	0.59791296	-0.097323206
0.192490785	India	175	603073	25	366	18	72	344	93.98907104	14	56	261	71.31147541	7019733.688	280789.3475	88833087.63	242713.3542	1.943558817	0.979769575	0.690965318	2088841.35	1311050527	4321920.958	886515.6498	13.30979353	5.164785974	3.218875825	5.902633333	2.63905733	4.025351691	4.26705726	12.54536001	12.39963641	0.664520734	-0.020437863	14.55212009	20.99409458	15.27921053	13.69505406	-0.369665648	0.512159368	1.530845734	-2.425695246	-0.693522096	-1.136714056	1.917139269	2.578951484	-0.841107808	2.218204432
0.195611802	United States	4	264561	81	200	20	24.69135802	44	22	21	25.92592593	78	39	1627552.553	20093.2414	4238030.03	21190.15015	3.561869732	0.931116917	0.274001927	18036648	321418820	911097.2036	194477.8029	12.48582713	1.386294361	4.394449155	5.298317367	3.044522438	3.255243469	3.663561646	9.908138789	9.961291737	1.270285613	-0.071370427	16.70791625	19.58825557	13.72240487	12.17807331	-1.29462014	-0.248944655	-1.238938322	-0.694236681	-1.363307859	-1.075280929	-0.848004425	-0.855127692	-0.331583529	0.470796589
0.196983568	United Kingdom	43	1432867	298	3680	85	28.52348993	1198	32.55434783	116	38.9261745	1268	34.45652174	13807578.36	46334.15556	75724314.93	20577.25949	4.468229416	0.935756096	0.762165703	2861090.73	65128861	2785508.856	131613.0184	14.17518789	3.761200116	5.697093487	8.210668031	4.753590191	3.661666891	3.53969829	10.74363467	9.931941837	1.496992226	-0.066400418	14.86671348	17.99187834	14.83994113	11.78762122	-0.271591289	1.311530711	0.50196169	1.224380074	1.864558222	0.92129571	-0.624020076	-0.351655907	1.816101922	1.392988373
0.200884681	France	30	290000	121	435	50	41.32231405	202	46.43678161	23	19.00826446	74	17.01149425	16115250.53	133183.8887	43215542.1	99346.07379	4.070267768	0.894588554	0.171131021	2418835.53	66538391	1951729.569	59864.51383	12.5776362	3.401197382	4.795790546	6.075346031	3.135494216	2.944873856	2.833889248	11.79948607	11.50636473	1.403708788	-0.111391383	14.6987968	18.01328965	14.4842265	10.99983919	-1.765325811	-0.164139916	0.238065423	-0.10311576	-0.502098218	-0.153784019	0.124058633	0.310574846	-0.217264618	-0.233445076
0.202734325	Denmark	400	239000	50	997	39	78	920	92.27683049	7	14	27	2.708124373	11360474.58	227209.4916	135680536.6	136088.803	2.98321084	0.936179407	0.230915222	301307.83	5683483	159110.3879	9938.629428	12.38421883	5.991464547	3.912023005	6.90475077	1.945910149	2.63905733	0.996256282	12.33362774	11.82106291	1.093000184	-0.065948147	12.61588771	15.55307481	11.9773535	9.204184406	-1.46570464	-0.342801011	2.136833882	-1.404784349	0.417161765	-0.491666219	2.26783338	2.497272841	-1.712145315	-0.927355596
0.206459266	Japan	12	773277	107	534	25	23.36448598	192	35.95505618	10	9.345794393	56	10.48689139	4057158.347	37917.36773	5907334.647	11062.42443	3.650271297	0.963833817	0.788919075	4383076.3	126958472	29555656.99	3748118.396	13.55839261	2.48490665	4.672828834	6.280395839	2.302585093	2.234926445	2.350126038	10.54316454	9.311309458	1.294801493	-0.036836388	15.29326139	18.6593706	17.20178572	15.13676451	-0.23709153	0.741792224	-0.433611987	-0.284221526	-0.274833924	-0.92169811	-0.925558793	-0.189432648	-1.263932781	-1.844345519
0.207226627	United States	4	623848	96	235	27	28.125	93	39.57446809	8	8.333333333	28	11.91489362	827232.74	8617.007708	1934074.4	8230.10383	3.705823418	0.950913362	0.645589595	18036648	321418820	1305389.527	74829.59931	13.34366203	1.386294361	4.564348191	5.459585514	2.079441542	2.120263536	2.477789182	9.06149317	9.01555391	1.309905479	-0.050332323	16.70791625	19.58825557	14.08201204	11.2229688	-0.437591279	0.543443957	-1.238938322	-0.44399866	-1.1845684	-0.860264983	-0.647311421	-0.01677662	-1.544344227	-2.104520465
0.207494886	Germany	19.5	1500000	225	1732	69	30.66666667	642	37.0669746	34	15.11111111	191	11.02771363	15532096.26	69031.53893	74769825.13	43169.64499	4.455935371	0.912751156	0.36128131	3363446.82	81679769	2209176.485	421822.9323	14.22097567	2.970414466	5.416100402	7.457032089	3.526360525	2.715430308	2.400411525	11.14231877	10.67289286	1.494236999	-0.091291992	15.02847685	18.2183169	14.60813037	12.95234091	-1.018098372	1.353825227	-0.077715523	0.810515732	1.029275601	0.429830691	-0.498753499	-0.136391043	0.273914203	-0.754062105
0.207905119	Belgium	40	962000	201	1273	76	37.81094527	385	30.24351925	50	24.87562189	271	21.28829537	16206185.7	80627.78953	65216248.55	51230.36022	4.444446306	0.912278747	0.327473988	455085.95	11249420	3782249.878	164169.5794	13.77676973	3.688879454	5.303304908	7.149131599	3.912023005	3.213888283	3.058157409	11.29759865	10.84408761	1.491655296	-0.091809692	13.02824158	16.23582713	15.1458296	12.00865519	-1.116346653	0.94350883	0.44894778	0.644383412	0.688018086	0.644846637	-0.081177426	-0.461888866	0.758553678	0.376959939
0.210781521	Czech Republic	6	271048	132	626	41	31.06060606	146	23.32268371	12	9.090909091	33	5.271565495	1675788.427	12695.36687	4898712.237	7825.418908	3.927201192	0.945206207	0.592907514	185156.36	10546059	416112.8645	62106.82139	12.51005121	1.791759469	4.882801923	6.439350371	2.48490665	2.207274913	1.662327376	9.448992393	8.965132549	1.367927007	-0.056352167	12.12895594	16.17126279	12.93871181	11.03661111	-0.522716855	-0.22656869	-0.941716333	0.025040086	-0.09865873	-0.430233092	-0.475728128	-0.792031996	-1.034819948	-1.907088003
0.21246938	United States	54.6	575000	223	627	57	25.56053812	134	21.37161085	43	19.28251121	124	19.77671451	13118573.79	58827.68515	31396636.19	50074.37989	4.567202876	0.913952476	0.431955684	18036648	321418820	968737.0534	236117.9954	13.26212532	4.000033883	5.407171771	6.440946541	3.761200116	2.95919853	2.984505211	10.98236786	10.82126478	1.518900955	-0.089976705	16.70791625	19.58825557	13.7837485	12.37208694	-0.839432279	0.468127881	0.677036304	0.797365081	-0.096889636	0.061231927	-0.797201701	-0.885103605	0.569023377	-0.20094179
0.21621867	France	12	205000	148	560	64	43.24324324	193	34.46428571	39	26.35135135	155	27.67857143	11496403.72	77678.40348	25523108.44	45576.97935	4.091435881	0.90059056	0.210907514	2418835.53	66538391	465306.8121	115308.2195	12.23076526	2.48490665	4.997212274	6.327936784	3.663561646	3.271519558	3.320658519	11.26033255	10.72715803	1.40889598	-0.104704553	14.6987968	18.01328965	13.05045228	11.65536399	-1.556335564	-0.484547241	-0.433611987	0.193550869	-0.222142534	0.276247873	0.236335059	-0.260546551	0.446326825	0.507727718
0.2170267	Germany	27	1406235	135	872	61	45.18518519	414	47.47706422	40	29.62962963	218	25	14222403.83	105351.1395	50075073.24	57425.54271	4.033318096	0.900705581	0.201545279	3363446.82	81679769	2175569.279	276968.7552	14.15642648	3.295836866	4.905274778	6.770789424	3.688879454	3.388774862	3.218875825	11.56505424	10.95824448	1.394589386	-0.104576844	15.02847685	18.2183169	14.59280093	12.53165998	-1.601741213	1.294200652	0.16083199	0.058139526	0.268687445	0.184098182	0.34983966	0.360199224	0.478142233	0.773784917
0.220473983	Germany	28	450000	155	543	71	45.80645161	253	46.59300184	28	18.06451613	105	19.33701657	9386296.009	60556.74844	38039154.05	70053.69071	4.197169417	0.914821283	0.298073218	3363446.82	81679769	4548148.852	374265.5915	13.01700286	3.33220451	5.043425117	6.29710932	3.33220451	2.893949579	2.962021216	11.0113362	11.15701724	1.43441035	-0.089026552	15.02847685	18.2183169	15.33023086	12.83272096	-1.210416125	0.241706404	0.187490914	0.26161606	-0.256309754	0.491263819	0.386152072	0.318026986	0.029929699	-0.348994395
0.220753664	Germany	23	976030	142	963	67	47.18309859	399	41.43302181	38	26.76056338	228	23.67601246	16571530.44	116700.9186	57920298.53	60145.68902	4.072684287	0.912913439	0.253736031	3363446.82	81679769	2358803.091	183908.87	13.7912486	3.135494216	4.955827058	6.870053412	3.63758616	3.286929288	3.164462403	11.66736969	11.00452505	1.404302312	-0.091114212	15.02847685	18.2183169	14.67366488	12.12219564	-1.3714608	0.956883075	0.043294475	0.132596112	0.378705398	0.368397564	0.466615737	0.071881568	0.413684951	0.542693041
0.221811073	Germany	5	80000	51	196	37	72.54901961	156	79.59183673	8	15.68627451	18	9.183673469	1587666.576	31130.71718	6315036.622	32219.5746	3.159314439	0.93122312	0.188171484	3363446.82	81679769	627226.6557	14392.41371	11.28978191	1.609437912	3.931825633	5.278114659	2.079441542	2.752786095	2.217427285	10.3459503	10.38032945	1.150355054	-0.071256374	15.02847685	18.2183169	13.34906325	9.574456521	-1.670401583	-1.353740703	-1.075365258	-1.37561779	-1.385699268	-0.553099346	1.949228926	1.892163311	-1.544344227	-0.669300259
0.22185468	New Zealand	80	165000	88	341	39	44.31818182	131	38.41642229	18	20.45454545	111	32.55131965	10846849.2	123259.65	33097610.2	97060.44047	3.681022996	0.93891426	0.332761079	173754.08	4595700	365671.9303	137713.6645	12.01370075	4.382026635	4.477336814	5.831882477	2.890371758	3.018205129	3.48281791	11.72204838	11.48308916	1.303190702	-0.063031114	12.06539625	15.34063164	12.80949185	11.83293191	-1.100330527	-0.685051373	0.957052126	-0.572154506	-0.77193789	-0.491666219	0.299164164	-0.07201863	-0.52529567	-0.067053342
0.222263212	Australia	19	638045	156	940	57	36.53846154	304	32.34042553	37	23.71794872	403	42.87234043	11814826.3	75736.06599	21314121.58	22674.59742	3.958057145	0.938041848	0.583707129	1339140.53	23789752	1510414.366	400913.1568	13.36616409	2.944438979	5.049856007	6.845879875	3.610917913	3.166232091	3.758226873	11.23500976	10.02900052	1.375753285	-0.063960717	14.10753857	16.98476546	14.22789459	12.90150012	-0.538355913	0.564229285	-0.096756583	0.271087881	0.351912973	0.061231927	-0.155552851	-0.361860597	0.380172525	0.268826041
0.232516649	United States	33	579013	285	1404	58	20.35087719	278	19.8005698	65	22.80701754	569	40.52706553	10863947.47	38119.11394	30292663.44	21575.97111	4.316696177	0.919827267	0.531192678	18036648	321418820	820894.5125	115663.1795	13.26908021	3.496507561	5.65248918	7.247080585	4.17438727	3.127068275	3.701970036	10.54847111	9.979335526	1.462490336	-0.08356938	16.70791625	19.58825557	13.61814989	11.65843762	-0.632630465	0.474552164	0.307931561	1.158684038	0.796578575	0.091948491	-1.10170127	-0.960046638	1.088251499	0.179961701
0.233467681	United States	9.7	121000	193	696	34	17.61658031	219	31.46551724	39	20.20725389	163	23.41954023	11037945.9	57191.42955	19778942.58	28418.02095	4.035430224	0.920852268	0.420911368	18036648	321418820	163731.108	52762.08356	11.70354582	2.272125886	5.262690189	6.54534966	3.663561646	3.006041643	3.153570726	10.95415933	10.25477876	1.395112919	-0.08245566	16.70791625	19.58825557	12.00598078	10.8735481	-0.865332995	-0.971543836	-0.589588718	0.584563491	0.018824207	-0.645249037	-1.261518239	-0.403596159	0.446326825	-0.094652802
0.236186679	France	5	53000	84	423	51	60.71428571	251	59.33806147	25	29.76190476	61	14.42080378	952707.4557	11341.75543	3556134.141	8406.936505	3.557249279	0.931908005	0.329905588	2418835.53	66538391	470678.9544	16884.56167	10.87804719	1.609437912	4.430816799	6.047372179	3.218875825	3.393229212	2.668671871	9.336246365	9.036812418	1.268987572	-0.070521176	14.6987968	18.01328965	13.06193152	9.734154973	-1.108948762	-1.734063192	-1.075365258	-0.64067212	-0.533102674	-0.123067455	1.257500345	0.926001825	-0.112483829	0.783892025
0.236427392	United States	52	1082841	523	4454	97	18.54684512	1362	30.5792546	117	22.3709369	1105	24.80916031	13861171.52	26503.19603	35803995.68	8038.616003	4.277235613	0.924831937	0.732695568	18036648	321418820	2142309.209	508660.8563	13.8950987	3.951243719	6.259581464	8.401557848	4.762173935	3.107762657	3.211212952	10.18502061	8.992012208	1.453306916	-0.078143248	16.70791625	19.58825557	14.57739487	13.13953678	-0.311024987	1.0528102	0.641271181	2.052847854	2.076128474	1.289894474	-1.207145173	-0.445873355	1.826888611	0.136156442
0.238818431	United States	36	147529	125	308	70	56	195	63.31168831	24	19.2	55	17.85714286	5446100.113	43568.80091	14112958.5	45821.29382	4.033871177	0.90330584	0.230782274	18036648	321418820	92422.00878	73251.58847	11.90178005	3.583518938	4.828313737	5.730099783	3.17805383	2.954910279	2.882403588	10.6820966	10.73250419	1.394726505	-0.10169409	16.70791625	19.58825557	11.43412042	11.20165521	-1.46628055	-0.78843338	0.371714347	-0.055213551	-0.884747419	0.460547255	0.981954972	1.115554892	-0.163782441	-0.210672011
0.239482887	Germany	24	600000	251	1119	75	29.88047809	399	35.65683646	53	21.11553785	231	20.64343164	10661217.26	42474.96916	55757996.58	49828.41517	4.704304853	0.923112586	0.513759152	3363446.82	81679769	6679454.308	346245.0051	13.30468493	3.17805383	5.525452939	7.020190708	3.970291914	3.05000916	3.027397188	10.65667022	10.81634069	1.548478016	-0.080004074	15.02847685	18.2183169	15.71454685	12.75490191	-0.666000699	0.50744052	0.074492358	0.971577047	0.545108123	0.614130073	-0.54470545	-0.203658559	0.831776806	0.005111338
0.240297682	Denmark	8	412000	100	807	52	52	302	37.42255266	28	28	139	17.22428748	9538544.409	95385.44409	35852197.26	44426.51457	3.552132018	0.913153017	0.201969171	301307.83	5683483	298847.6796	96212.44425	12.92877863	2.079441542	4.605170186	6.693323668	3.33220451	3.33220451	2.846320451	11.46568127	10.70159175	1.267547992	-0.090851814	12.61588771	15.55307481	12.60768929	11.47431399	-1.599640212	0.16021301	-0.730833976	-0.383873452	0.18282928	-0.092350891	0.748158897	-0.119428979	0.029929699	0.645424418
0.244792258	United States	27	1488257	383	1412	119	31.07049608	546	38.66855524	80	20.88772846	270	19.12181303	16920637.23	44179.20949	45074091.2	31922.16091	4.842957909	0.907703705	0.428522158	18036648	321418820	1722844.641	377952.8117	14.21311619	3.295836866	5.948034989	7.252762418	4.382026635	3.039161832	2.950829727	10.69600958	10.37105575	1.577525672	-0.09683727	16.70791625	19.58825557	14.35948734	12.84252463	-0.847412832	1.346565374	0.16083199	1.593982551	0.802875961	1.965658875	-0.475150066	-0.059991186	1.34917974	-0.019501706
0.248677549	United Kingdom	120	830000	116	970	66	56.89655172	644	66.39175258	27	23.27586207	140	14.43298969	13849780.18	119394.6567	82101039.99	84640.24741	3.720444676	0.880501078	0.124770713	2861090.73	65128861	1431782.363	50447.28291	13.62918098	4.787491743	4.753590191	6.877296071	3.295836866	3.147416861	2.669516537	11.69018973	11.34616517	1.313843198	-0.127264127	14.86671348	17.99187834	14.17443063	10.82868417	-2.081277522	0.807179981	1.254274115	-0.165271104	0.386732706	0.337681	1.03435754	1.262482535	-0.015771391	0.226133494
0.252107006	Germany	9	380000	101	437	45	44.55445545	229	52.402746	16	15.84158416	66	15.10297483	4322248.056	42794.53521	15194205.98	34769.35008	3.91289995	0.910509074	0.236720617	3363446.82	81679769	2457909.491	229543.7682	12.84792653	2.197224577	4.615120517	6.079933195	2.772588722	2.762638391	2.714891733	10.66416569	10.45649153	1.364278774	-0.093751414	15.02847685	18.2183169	14.71482175	12.343849	-1.440874664	0.085529314	-0.644494345	-0.369217976	-0.497014095	-0.307366837	0.312974126	0.595167963	-0.673306719	-0.646944986
0.25326869	United Kingdom	24	158754	77	518	50	64.93506494	342	66.02316602	25	32.46753247	145	27.99227799	6593127.008	85625.02608	27936866.64	53932.17497	3.543532429	0.93343851	0.327406551	2861090.73	65128861	516359.4422	65161.39377	11.97511111	3.17805383	4.343805422	6.249975242	3.218875825	3.480240589	3.331928686	11.35773288	10.89548252	1.265124091	-0.068880189	14.86671348	17.99187834	13.1545584	11.08462245	-1.116552605	-0.720696916	0.074492358	-0.768827965	-0.308550197	-0.153784019	1.504200748	1.24489993	-0.112483829	0.981324488
0.25712105	Belgium	58	1390000	376	3501	85	22.60638298	713	20.36560983	81	21.54255319	581	16.5952585	27324030.18	72670.29302	120935148.6	34543.03016	4.976318818	0.90694241	0.416125241	455085.95	11249420	3127273.887	43689.03054	14.14481431	4.060443011	5.929589143	8.160803921	4.394449155	3.070030197	2.809117022	11.19368796	10.44996108	1.604690425	-0.097676326	13.02824158	16.23582713	14.95567222	10.68485233	-0.876769004	1.2834744	0.721318588	1.566814345	1.809291982	0.92129571	-0.96986917	-0.933092655	1.364790394	0.05053991
0.258859407	Spain	13.5	995755	67	608	21	31.34328358	105	17.26973684	16	23.88059701	162	26.64473684	6353699.38	94831.33403	40628464.76	66823.13283	3.227949372	0.938023604	0.271040462	1192901.19	46443994	942554.8907	102949.1873	13.81125652	2.602689685	4.204692619	6.410174882	2.772588722	3.173066289	3.282591639	11.45985516	11.1098046	1.171847066	-0.063980166	13.99189887	17.65375771	13.75634944	11.54199082	-1.305487163	0.975364543	-0.347272356	-0.973722077	-0.130995005	-1.044564365	-0.459205904	-1.080774419	-0.673306719	0.284333121
0.25920551	Czech Republic	13	332525	149	602	47	31.54362416	227	37.7076412	40	26.84563758	146	24.25249169	11977982.15	80389.14192	31717736.5	52687.26993	4.287900146	0.924299081	0.365493256	185156.36	10546059	793686.8633	107219.0127	12.71447032	2.564949357	5.003946306	6.400257445	3.688879454	3.290103334	3.188519362	11.2946344	10.87212915	1.455797137	-0.078719579	12.12895594	16.17126279	13.58444428	11.58262887	-1.006507451	-0.037745198	-0.374937511	0.203469176	-0.141986867	-0.24593371	-0.447496194	-0.105829462	0.478142233	0.549895084
0.26013076	Netherlands	18	750000	118	1094	61	51.69491525	483	44.14990859	34	28.81355932	226	20.65813528	8432842.302	71464.76527	36921130.17	33748.74787	3.808562366	0.914267172	0.232499037	750283.91	16939923	3440762.676	237608.3418	13.52782849	2.890371758	4.770684624	6.997595983	3.526360525	3.360846086	3.028109202	11.17695981	10.4266986	1.337251786	-0.08963244	13.52820696	16.6451837	15.05120371	12.37837897	-1.458869196	0.713559913	-0.136389999	-0.140093344	0.520065553	0.184098182	0.730326993	0.201484634	0.273914203	0.710413355
0.260434519	Thailand	88	1105665	224	1405	101	45.08928571	645	45.90747331	76	33.92857143	640	45.55160142	19522082.12	87152.15233	78454444.39	55839.4622	4.580567991	0.921404298	0.508493256	395168.03	67959359	1291435.147	131807.6425	13.91595752	4.477336814	5.411646052	7.247792582	4.33073334	3.524257474	3.81884578	11.37541075	10.93023611	1.521823006	-0.081856362	12.88706635	18.03442042	14.07126468	11.78909888	-0.676303326	1.072077651	1.026918264	0.803955083	0.797367707	1.412760729	0.344234429	0.285325366	1.284722458	1.081200646
0.260935492	Sweden	0.5	400000	51	317	29	56.8627451	168	52.99684543	11	21.56862745	44	13.88012618	175250.68	3436.287843	1211767.8	3822.611356	3.062155284	0.96987695	0.639953757	495694.36	9799186	1288635.088	494759.8177	12.89921983	-0.693147181	3.931825633	5.758901774	2.397895273	3.071239826	2.630458046	8.142147052	8.248689069	1.119119009	-0.030586071	13.11371481	16.09780988	14.06909414	13.11182771	-0.44635936	0.13290932	-2.76325136	-1.37561779	-0.852825106	-0.798831856	1.032381576	0.62350816	-1.144162055	0.053284608
0.263049222	United States	9.7	498000	122	405	26	21.31147541	67	16.54320988	32	26.2295082	94	23.20987654	5472299.37	44854.91287	13562887.11	33488.61015	3.733579392	0.922603109	0.279	18036648	321418820	694054.1984	119048.2834	13.11835536	2.272125886	4.804021045	6.003887067	3.465735903	3.266885044	3.144577901	10.7111884	10.41896066	1.317367396	-0.080556138	16.70791625	19.58825557	13.45030533	11.68728443	-1.276543497	0.335326473	-0.589588718	-0.090993361	-0.581298834	-0.890981547	-1.045555246	-1.115431778	0.197730788	0.497211811
0.266829669	Brazil	82.4	1684073	290	2282	93	32.06896552	499	21.86678352	65	22.4137931	528	23.1375986	19420993.95	66968.94465	57373244.98	25141.64986	4.24714251	0.925404059	0.587672447	1803652.65	207847528	22265388.1	3486331.901	14.33672582	4.411585437	5.669880923	7.73280753	4.17438727	3.109676533	3.141458939	11.11198428	10.13228111	1.446246406	-0.077524816	14.40532442	19.15231533	16.91854393	15.06436071	-0.531585549	1.460744526	0.978719899	1.184299693	1.334927734	1.167028219	-0.416790507	-0.86148249	1.088251499	0.140499107
0.267113461	France	40	210000	141	1007	42	29.78723404	500	49.65243297	36	25.53191489	174	17.27904667	8078374.13	57293.43355	27092396.28	26904.06781	3.755816851	0.911060472	0.292379576	2418835.53	66538391	573028.3526	19856.73917	12.25486281	3.688879454	4.94875989	6.914730893	3.583518938	3.239929234	2.849494592	10.9559413	10.20003277	1.323305798	-0.093146004	14.6987968	18.01328965	13.25869048	9.896298733	-1.229702403	-0.46228815	0.44894778	0.122187142	0.428223105	-0.399516528	-0.550155473	0.463970371	0.345741838	0.436047947
0.267750894	United States	14	85600	68	404	35	51.47058824	92	22.77227723	17	25	40	9.900990099	3420036.67	50294.65691	7182158.11	17777.61908	1.890788153	0.93328353	0.253788054	18036648	321418820	1474377.804	105544.8896	11.35744056	2.63905733	4.219507705	6.001414878	2.833213344	3.218875825	2.292634762	10.82565413	9.78569559	0.636993754	-0.069046234	16.70791625	19.58825557	14.20374663	11.56689164	-1.371255793	-1.291243895	-0.320613432	-0.951901484	-0.584038853	-0.614532474	0.7172153	-0.818287918	-0.597123304	0.38827688
0.268834356	United States	20	224805	260	801	47	18.07692308	100	12.48439451	36	13.84615385	152	18.97627965	5729316.539	22035.83284	11411339.26	14246.36612	4.57753679	0.920476826	0.534641618	18036648	321418820	156878.4646	91111.04316	12.32298864	2.995732274	5.560681631	6.685860947	3.583518938	2.628007494	2.94318976	10.00042517	9.564257144	1.521161035	-0.082863454	16.70791625	19.58825557	11.96322667	11.4198343	-0.626158629	-0.399359804	-0.059156566	1.023464087	0.174558069	-0.24593371	-1.234611656	-1.309048575	0.345741838	-0.952428137
0.271622249	Canada	113	1447622	112	580	50	44.64285714	224	38.62068966	26	23.21428571	170	29.31034483	9533414.563	85119.77289	22602543.99	38969.90343	3.759796578	0.920455515	0.274387283	1552807.65	35848610	993206.9554	352007.0534	14.18543277	4.727387819	4.718498871	6.363028104	3.258096538	3.144767853	3.37794052	11.35181464	10.57054492	1.324364854	-0.082886606	14.25557524	17.39481535	13.80869434	12.77140649	-1.293214729	1.320993983	1.210215557	-0.216955814	-0.183249525	-0.153784019	0.318141118	-0.062274508	-0.063197453	0.220122783
0.274690009	Switzerland	12	2012511	162	1121	63	38.88888889	467	41.65923283	33	20.37037037	225	20.07136485	14339790.09	88517.22275	67579443.14	60284.96266	4.290498349	0.916883711	0.301543353	670789.93	8281430	1851120.402	353665.8616	14.51489375	2.48490665	5.087596335	7.021976423	3.496507561	3.014081412	2.999294165	11.39095242	11.00683798	1.456402891	-0.086774629	13.4162113	15.92952622	14.43130164	12.77610785	-1.198841482	1.625319598	-0.433611987	0.326674217	0.547087297	0.245531309	-0.018172679	0.082672464	0.236399731	-0.076410229
0.275551334	United States	3	120000	130	433	0	0	0	0	10	7.692307692	47	10.85450346	176068.9572	1354.376594	509376.1172	1176.388261	4.02818241	0.95389756	0.737834297	18036648	321418820	1467357.977	270932.5675	11.69524702	1.098612289	4.86753445	6.070737728	2.302585093	2.040220828	2.384580059	7.211096549	7.070204228	1.393315259	-0.047198993	16.70791625	19.58825557	14.19897405	12.50962524	-0.304036009	-0.979209503	-1.449820679	0.002553189	-0.507205771	-1.689612202	-2.291190068	-1.904588962	-1.263932781	-2.286140725
0.276532129	United States	9.7	540000	95	251	27	28.42105263	59	23.5059761	23	24.21052632	46	18.32669323	9439755.36	99365.84589	32864770.88	130935.3422	3.653409438	0.921976489	0.220202312	18036648	321418820	1011018.293	406297.5551	13.19932442	2.272125886	4.553876892	5.525452939	3.135494216	3.18678751	2.908358644	11.50656373	11.78245891	1.295660824	-0.081235556	16.70791625	19.58825557	13.82646859	12.91484106	-1.513208555	0.410118211	-0.589588718	-0.459421452	-1.111565094	-0.860264983	-0.630007435	-0.783288438	-0.217264618	0.315467149
0.279656616	Czech Republic	8.9	285558	218	1036	101	46.33027523	472	45.55984556	47	21.55963303	208	20.07722008	4475455.145	20529.61076	14318305.72	13820.75842	4.656588161	0.90534823	0.291714836	185156.36	10546059	407328.8642	47835.66847	12.56220044	2.186051277	5.384495063	6.943122423	3.850147602	3.070822725	2.999585843	9.92962355	9.533926974	1.538283026	-0.099435625	12.12895594	16.17126279	12.91737616	10.77552684	-1.231978543	-0.178398047	-0.652684817	0.763965394	0.459690489	1.412760729	0.416769049	0.268742554	0.680798479	0.052338189
0.280565098	France	8	197000	169	573	57	33.72781065	192	33.5078534	39	23.07692308	116	20.2443281	12396381.14	73351.3677	33323638.93	58156.43792	4.416833275	0.889401258	0.153982659	2418835.53	66538391	1509431.03	41843.63588	12.19095901	2.079441542	5.129898715	6.350885717	3.663561646	3.138833117	3.00787466	11.20301643	10.97089186	1.485422986	-0.117206786	14.6987968	18.01328965	14.22724334	10.64169499	-1.870915287	-0.521316577	-0.730833976	0.38897983	-0.196707382	0.061231927	-0.319832637	-0.306171036	0.446326825	0.20665662
0.285620636	Denmark	120	325000	54	556	43	79.62962963	493	88.66906475	13	24.07407407	77	13.84892086	13693260.13	253578.8913	83329442.75	149873.0985	3.403753146	0.921507221	0.187639692	301307.83	5683483	476710.7494	9932.893689	12.69158046	4.787491743	3.988984047	6.320768294	2.564949357	3.181135497	2.628207313	12.44343026	11.91754421	1.224878689	-0.081744666	12.61588771	15.55307481	13.07466519	9.203607123	-1.673231687	-0.058888738	1.254274115	-1.291431272	-0.230087637	-0.368799964	2.363083633	2.325172367	-0.934234961	0.302642493
0.285841048	United Kingdom	24	497000	161	802	87	54.03726708	399	49.75062344	59	36.64596273	276	34.41396509	12584696.4	78165.81616	47382307.93	59080.18445	4.168092089	0.892621882	0.178693642	2861090.73	65128861	1461506.765	119128.6173	13.11634531	3.17805383	5.081404365	6.687108608	4.077537444	3.601303265	3.538462444	11.2665877	10.98665086	1.427458398	-0.113592212	14.86671348	17.99187834	14.19497849	11.68795901	-1.722082437	0.333469774	0.074492358	0.317554292	0.175940898	0.982728837	0.867235159	0.46865433	0.966545989	1.256020775
0.289652717	India	103	375635	28	892	18	64.28571429	338	37.89237668	10	35.71428571	70	7.847533632	9894060.58	353359.3064	40552804.5	45462.78531	1.95707291	0.968716304	0.546148362	2088841.35	1311050527	4948548.569	413170.4632	12.83637321	4.634728988	3.33220451	6.793466133	2.302585093	3.575550769	2.060199295	12.77524068	10.72464936	0.671449944	-0.031783482	14.55212009	20.99409458	15.41460487	12.93161553	-0.604864615	0.07485742	1.142292963	-2.258777609	0.293820881	-1.136714056	1.46624684	-0.097017065	-1.263932781	1.197587281
0.296633678	Spain	40	145000	110	866	54	49.09090909	393	45.38106236	30	27.27272727	143	16.51270208	15023679.51	136578.9046	64418484.25	74386.24047	3.59444071	0.913135256	0.234961464	1192901.19	46443994	789865.2724	72687.71627	11.88448902	3.688879454	4.700480366	6.763884909	3.401197382	3.305887202	2.804129908	11.82465778	11.21702626	1.279388405	-0.090871265	13.99189887	17.65375771	13.57961767	11.19392768	-1.448333761	-0.804405231	0.44894778	-0.243494606	0.261034915	-0.030917764	0.578125389	0.260214098	0.116629004	0.585709342
0.297025952	United States	11.3	358166	169	419	49	28.99408284	138	32.93556086	41	24.26035503	93	22.19570406	8273844.756	48957.66128	17649112.56	42121.98702	4.318302834	0.916601018	0.346955684	18036648	321418820	2206113.952	642434.1123	12.78875185	2.424802726	5.129898715	6.03787092	3.713572067	3.188843538	3.099898759	10.79871115	10.64832514	1.462862463	-0.087082996	16.70791625	19.58825557	14.60674313	13.37301954	-1.058558219	0.030869207	-0.477670545	0.38897983	-0.543633272	-0.184500582	-0.596514382	-0.333470984	0.509171995	0.320132361
0.299863091	Germany	40	2283739	207	1784	99	47.82608696	1007	56.44618834	49	23.67149758	281	15.75112108	16850120.46	81401.54813	94528171.33	52986.64312	4.257285641	0.8932802	0.176922929	3363446.82	81679769	2454058.753	687834.5779	14.64132457	3.688879454	5.332718793	7.486613313	3.891820298	3.164271691	2.756911542	11.30714957	10.87779514	1.448631784	-0.112854974	15.02847685	18.2183169	14.71325385	13.44130365	-1.732041071	1.742104702	0.44894778	0.687706038	1.062061567	1.351327601	0.504197777	0.788051423	0.733166118	0.26437781
0.300483344	Denmark	8.5	350000	78	662	42	53.84615385	303	45.77039275	17	21.79487179	108	16.3141994	4454673.758	57111.20202	24068165.31	36356.74518	3.558943194	0.915866254	0.170025048	301307.83	5683483	330202.4697	115148.9833	12.76568843	2.140066163	4.356708827	6.495265556	2.833213344	3.081674703	2.792035857	10.95275556	10.50113503	1.269463645	-0.087884936	12.61588771	15.55307481	12.70746129	11.65398208	-1.771809512	0.009565358	-0.686393727	-0.749823017	-0.03668586	-0.399516528	0.856064778	0.278786242	-0.597123304	0.076961782
0.301474995	Greece	20	312000	296	1735	63	21.28378378	343	19.76945245	56	18.91891892	270	15.56195965	13880153.73	46892.41125	41512621.56	23926.58303	4.701843777	0.891527721	0.218208092	194851.32	10820883	3399749.936	341699.8757	12.65075847	2.995732274	5.690359454	7.458762692	4.025351691	2.940162422	2.744829452	10.75561113	10.08274538	1.547954725	-0.114818747	12.17999209	16.19698844	15.03921244	12.74168807	-1.522306121	-0.096596325	-0.059156566	1.214461766	1.031193693	0.245531309	-1.047173795	-0.961531023	0.900967207	-0.244135516
0.301778829	Germany	23.5	982000	158	1085	80	50.63291139	513	47.28110599	30	18.98734177	217	20	14498754.24	91764.26733	40661320.94	37475.87184	4.246059071	0.900477101	0.206603083	3363446.82	81679769	1620879.951	154081.0856	13.79734659	3.157000421	5.062595033	6.989335266	3.401197382	2.943772535	2.995732274	11.42697826	10.53145259	1.445991275	-0.104830544	15.02847685	18.2183169	14.29847974	11.94523427	-1.5769558	0.96251583	0.059059375	0.289850722	0.510909894	0.767712892	0.66825391	0.35085147	0.116629004	-0.235944021
0.303298438	Hungary	17.2	1076959	452	4006	136	30.08849558	1122	28.00798802	70	15.48672566	400	9.985022466	18327112.4	40546.70886	85324947.7	21299.28799	5.024158091	0.900018274	0.334949904	121715.2	9843028	2361025.468	996652.1404	13.88965189	2.844909384	6.11368218	8.295548516	4.248495242	2.739983248	2.301086217	10.61020989	9.966428923	1.614257896	-0.105340211	11.70943917	16.10227395	14.6746066	13.81215708	-1.093774299	1.047778936	-0.16971572	1.837958183	1.958634406	2.487840457	-0.532547031	-0.568529932	1.181378652	-0.698350456
0.305177609	Romania	6.7	113300	118	537	42	35.59322034	127	23.64990689	19	16.10169492	68	12.66294227	3507230.332	29722.29095	11760360.35	21900.11238	3.798315426	0.908128287	0.245944123	177954.49	19815308	2593758.785	694488.7748	11.63779445	1.902107526	4.770684624	6.285998095	2.944438979	2.778924541	2.538679797	10.29965258	9.994247047	1.334557659	-0.096369625	12.08928312	16.80196533	14.76861865	13.45093128	-1.402650911	-1.032278883	-0.860826836	-0.140093344	-0.268624736	-0.399516528	-0.210801272	-0.776422539	-0.457352556	-0.609991029
0.309031115	United States	25	932583	385	5660	65	16.88311688	217	3.833922261	78	20.25974026	361	6.378091873	16432680.74	42682.28762	43653225.04	7712.58393	2.257232057	0.923543526	0.65449711	18036648	321418820	733400.7107	234375.9356	13.74571343	3.218875825	5.953243334	8.641179171	4.356708827	3.008635678	1.852868973	10.6615393	8.95060855	0.814139309	-0.079537349	16.70791625	19.58825557	13.5054475	12.36468167	-0.423888109	0.914821895	0.104416498	1.60165373	2.341709659	0.306964437	-1.304388456	-1.721700193	1.317364332	-0.088766828
0.309150422	Czech Republic	21	401473	872	4635	219	25.1146789	1643	35.44768069	126	14.44954128	694	14.97303128	9027531.327	10352.67354	31446004.86	6784.467069	5.971423253	0.946978783	0.961947977	185156.36	10546059	473843.895	151121.6518	12.90289556	3.044522438	6.770789424	8.441391478	4.836281907	2.670662669	2.706250668	9.245000078	8.822391024	1.7869853	-0.05447859	12.12895594	16.17126279	13.06863321	11.92584043	-0.038794908	0.136304625	-0.023391443	2.805787189	2.120277561	5.037315242	-0.823261735	-0.213635872	1.920015764	-0.855641757
0.310222349	Belarus	17.5	630677	208	835	99	47.59615385	406	48.62275449	26	12.5	77	9.221556886	5665271.218	27236.88085	11645140.09	13946.27556	4.519884458	0.911638224	0.384192678	54608.96	9489616	1490543.673	890187.1964	13.35454912	2.862200881	5.33753808	6.727431725	3.258096538	2.525728644	2.221543883	10.21232725	9.542967767	1.508486431	-0.092512052	10.90795325	16.06570871	14.21465149	13.69918705	-0.956611087	0.553500451	-0.157040368	0.694804187	0.220632502	1.351327601	0.490758412	0.41485184	-0.063197453	-1.184503135
0.310349302	Slovakia	96	306806	169	698	90	53.25443787	335	47.99426934	26	15.38461538	73	10.45845272	9816027.798	58083.00472	37746157.46	54077.58948	4.296245667	0.885763957	0.183472062	87263.62	5423801	1295844.881	282567.9245	12.6339709	4.564348191	5.129898715	6.548219103	3.258096538	2.733368009	2.347410524	10.96962838	10.89817514	1.457741541	-0.121304778	11.37668893	15.50630742	14.07467346	12.55167424	-1.695692874	-0.112103123	1.09070105	0.38897983	0.022004517	1.074878528	0.82147956	0.384871348	-0.063197453	-0.713360711
0.314425686	United States	209.6	2473319	381	1483	136	35.69553806	574	38.70532704	80	20.99737533	301	20.29669589	20222511.15	53077.45707	59933022.11	40413.36622	4.892206057	0.905455798	0.387682081	18036648	321418820	1531906.032	164321.0427	14.72107153	5.345200952	5.942799375	7.301822342	4.382026635	3.044397446	3.010458109	10.87950758	10.60691586	1.587643338	-0.099316818	16.70791625	19.58825557	14.24202329	12.00957737	-0.947569654	1.815767576	1.663097062	1.586271208	0.857250891	2.487840457	-0.204820901	-0.058237069	1.34917974	-0.007621878
0.315156537	Jersey	12	184081	112	1347	26	23.21428571	211	15.6644395	55	49.10714286	597	44.32071269	702969.3091	6276.511688	3066097.586	2276.241712	3.949249459	0.954034486	0.691890173	2861090.73	65128861	183740.8746	66546.88856	12.12313116	2.48490665	4.718498871	7.205635176	4.007333185	3.8940045	3.791452123	8.744569641	7.73028099	1.37352555	-0.047055459	14.86671348	17.99187834	12.12128175	11.10566207	-0.368328045	-0.583969678	-0.433611987	-0.216955814	0.750643094	-0.890981547	-0.934337852	-1.157351573	0.878324405	1.92017215
0.319748967	United States	54	691567	146	2071	57	39.04109589	227	10.96088846	35	23.97260274	112	5.408015451	9020985.932	61787.57487	45655602.76	22045.19689	2.036636805	0.903766707	0.222023121	18036648	321418820	628363.7655	98507.47942	13.44671532	3.988984047	4.983606622	7.635786861	3.555348061	3.176911626	1.687882196	11.03145757	10.00085003	0.711299822	-0.101184019	16.70791625	19.58825557	13.35087452	11.49788776	-1.504973754	0.638635062	0.668936336	0.173511606	1.227396134	0.061231927	-0.00927633	-1.381724056	0.310341145	0.293058352
0.325499405	United Kingdom	5	528036	174	1563	58	33.33333333	421	26.93538068	67	38.50574713	655	41.90658989	1413637.55	8124.353738	5314482.947	3400.181028	4.11864176	0.930967136	0.519094412	2861090.73	65128861	2050348.103	429101.7764	13.17691974	1.609437912	5.159055299	7.35436233	4.204692619	3.650807506	3.735443091	9.002621464	8.131583953	1.415523439	-0.071531302	14.86671348	17.99187834	14.53352014	12.96944941	-0.655669501	0.389422841	-1.075365258	0.431923487	0.915482906	0.091948491	-0.34288945	-0.619696289	1.126334459	1.368347974
0.329032169	United States	29	449230	148	699	49	33.10810811	174	24.89270386	35	23.64864865	83	11.87410587	5966760.616	40315.95011	13842591.97	19803.42199	3.62865991	0.908404629	0.214568401	18036648	321418820	3556139.341	832510.6799	13.01529029	3.36729583	4.997212274	6.549650742	3.555348061	3.163305974	2.474360052	10.60450245	9.89361003	1.288863409	-0.096065373	16.70791625	19.58825557	15.08418606	13.63220133	-1.539126706	0.240124484	0.213214242	0.193550869	0.023591256	-0.184500582	-0.356053643	-0.717137662	0.310341145	0.262186558
0.329874512	Italy	8	130000	103	469	35	33.98058252	96	20.46908316	21	20.38834951	53	11.30063966	6038492.13	58626.13718	13372223.43	28512.20348	3.593066069	0.901898349	0.167283237	1821496.96	60730582	804930.1781	18953.47428	11.77528973	2.079441542	4.634728988	6.150602768	3.044522438	3.014963635	2.424859331	10.9789359	10.25808747	1.279005896	-0.10325346	14.41516923	17.92195795	13.59851082	9.849742533	-1.788066873	-0.905273446	-0.730833976	-0.340337383	-0.41868839	-0.614532474	-0.30505837	-0.928156689	-0.331583529	-0.074408428
0.330227794	United States	50	1170443	226	920	98	43.36283186	367	39.89130435	64	28.31858407	219	23.80434783	10491557.56	46422.82108	38125508.39	41440.76999	4.434055543	0.904196746	0.28239499	18036648	321418820	2036843.93	370387.3114	13.97289287	3.912023005	5.420534999	6.82437367	4.158883083	3.34351827	3.169868246	10.74554645	10.63202046	1.489314638	-0.100708303	16.70791625	19.58825557	14.52691207	12.82230452	-1.264448514	1.124669262	0.612520844	0.817047286	0.328076849	1.320611038	0.243324896	-0.001662648	1.068768295	0.671095814
0.332312522	Australia	3.5	150000	61	186	8	13.1147541	36	19.35483871	5	8.196721311	13	6.989247312	645677.46	10584.87639	2177234.35	11705.56102	3.40214873	0.968353416	0.721210019	1339140.53	23789752	97100.72067	51866.20441	11.91839057	1.252762968	4.110873864	5.225746674	1.609437912	2.103734234	1.94437287	9.267181506	9.367819309	1.224407211	-0.032158159	14.10753857	16.98476546	11.48350408	10.85642269	-0.326824896	-0.77309011	-1.336822124	-1.111904259	-1.443740645	-1.443879693	-1.524645562	-0.981309253	-2.134970289	-2.142026144
0.333610423	Czech Republic	65	261595	154	587	78	50.64935065	360	61.32879046	39	25.32467532	145	24.70187394	7856406.78	51015.62844	37862213.06	64501.21475	4.31510129	0.904942681	0.23222158	185156.36	10546059	871191.3159	233641.3502	12.47455279	4.17438727	5.036952602	6.37502482	3.663561646	3.23177923	3.206879109	10.8398873	11.07443934	1.462120798	-0.099883673	12.12895594	16.17126279	13.67761688	12.36154253	-1.460063277	-0.259358851	0.804844245	0.252082932	-0.16995312	0.706279764	0.669214768	1.020965142	0.446326825	0.417555246
0.337332457	United States	6	351512	97	240	29	29.89690722	66	27.5	25	25.77319588	86	35.83333333	8040733.809	82894.16297	22289744.94	92873.93726	3.572735068	0.918200219	0.228256262	18036648	321418820	806006.249	329325.1428	12.76999913	1.791759469	4.574710979	5.480638923	3.218875825	3.249335032	3.578878559	11.32531993	11.43899834	1.273331428	-0.085339809	16.70791625	19.58825557	13.59984677	12.70480082	-1.477286325	0.013547181	-0.941716333	-0.428735694	-1.161234127	-0.798831856	-0.543745183	-0.592762375	-0.112483829	0.457390099
0.344145483	Spain	13	1102280	282	1703	73	25.88652482	426	25.01467998	82	29.07801418	570	33.47034645	17277649.39	61268.26025	58301691.2	34234.6983	4.663353944	0.901979645	0.284217726	1192901.19	46443994	4668979.16	2028446.625	13.91289132	2.564949357	5.641907071	7.440146681	4.406719247	3.369982362	3.510659866	11.02301721	10.44099498	1.53973492	-0.103163326	13.99189887	17.65375771	15.35645101	14.52278085	-1.258014694	1.069245377	-0.374937511	1.143098039	1.010560878	0.552696946	-0.778148098	-0.711319062	1.380209502	0.731143948
0.344542214	United States	22	79000	69	188	33	47.82608696	92	48.93617021	15	21.73913043	41	21.80851064	1438213.486	20843.67371	2931060.179	15590.74563	3.275559054	0.925599463	0.195023121	18036648	321418820	130153.2281	48560.75849	11.27720313	3.091042453	4.234106505	5.236441963	2.708050201	3.079113882	3.08230029	9.944805762	9.654432788	1.186488558	-0.077313683	16.70791625	19.58825557	11.77646771	10.79057105	-1.634637158	-1.365359819	0.010709572	-0.930399451	-1.43188666	-0.675965601	0.504197777	0.429802643	-0.754408503	0.071151172
0.349472642	Germany	13.5	315000	140	471	48	34.28571429	175	37.15498938	28	20	83	17.62208068	4565934.372	32613.81695	13680343.52	29045.31532	4.152399964	0.901135871	0.186649326	3363446.82	81679769	1502756.604	125098.7248	12.66032792	2.602689685	4.941642423	6.154858094	3.33220451	2.995732274	2.8691527	10.39249131	10.27661249	1.423686472	-0.104099233	15.02847685	18.2183169	14.22281172	11.7368585	-1.678523685	-0.08775695	-0.347272356	0.111704086	-0.413972055	-0.215217146	-0.287223717	-0.132192493	0.029929699	-0.118045194
0.350870971	Poland	14	240867	177	758	41	23.16384181	161	21.24010554	43	24.29378531	159	20.9762533	7319164.952	41351.21442	18173284.64	23975.30955	4.403531432	0.914489481	0.316695568	477066.45	37986412	499865.5318	96969.61975	12.39200019	2.63905733	5.176149733	6.630683386	3.761200116	3.190220569	3.043391003	10.62985707	10.08477981	1.482406817	-0.089389314	13.07541107	17.45273907	13.1220944	11.48215301	-1.14981432	-0.335613307	-0.320613432	0.457101247	0.113402735	-0.430233092	-0.937286248	-0.891376774	0.569023377	0.323256903
0.352276691	United States	77	1267356	235	832	93	39.57446809	356	42.78846154	51	21.70212766	165	19.83173077	20228360.57	86078.1301	45673975.83	54896.60557	4.432618895	0.902441748	0.287273603	18036648	321418820	1539081.833	435501.8389	14.0524434	4.343805422	5.459585514	6.723832441	3.931825633	3.077410305	2.987283219	11.36301065	10.9132068	1.488990582	-0.102651136	16.70791625	19.58825557	14.24669658	12.9842543	-1.247320197	1.198150692	0.929034462	0.874563348	0.216643282	1.167028219	0.021898752	0.136539818	0.783438482	0.067285683
0.352294427	Poland	30	298960	229	1440	85	37.11790393	431	29.93055556	45	19.65065502	314	21.80555556	6208904.197	27113.11877	22873434.63	15884.32961	4.773459521	0.894585209	0.256235067	477066.45	37986412	622300.1888	104908.7199	12.60806506	3.401197382	5.433722004	7.272398393	3.80666249	2.978110672	3.08216478	10.20777298	9.673088343	1.563071308	-0.111395122	13.07541107	17.45273907	13.34117787	11.56084592	-1.361660025	-0.136032545	0.238065423	0.836469938	0.824639239	0.92129571	-0.121685012	-0.476818106	0.626153283	-0.158029347
0.354090718	United Kingdom	222	480000	64	608	41	64.0625	554	91.11842105	10	15.625	57	9.375	14545671.18	227276.1122	96484096.95	158690.9489	3.044897795	0.931591769	0.270063584	2861090.73	65128861	4043909.524	459326.801	13.08154138	5.402677382	4.158883083	6.410174882	2.302585093	2.748872196	2.238046572	12.33392091	11.97471387	1.113467336	-0.070860576	14.86671348	17.99187834	15.21272249	13.03751722	-1.309097851	0.301321127	1.705229562	-1.041193252	-0.130995005	-0.430233092	1.453200184	2.442013484	-1.263932781	-0.678181061
0.355974028	United States	16	550000	119	301	55	46.21848739	132	43.8538206	26	21.8487395	67	22.25913621	8651618.422	72702.67581	23897763.14	79394.56191	3.955608921	0.905144411	0.219352601	18036648	321418820	1728654.976	354365.2348	13.21767356	2.772588722	4.779123493	5.707110265	3.258096538	3.084143231	3.102752541	11.19413347	11.28218516	1.375134552	-0.099660778	16.70791625	19.58825557	14.36285419	12.7780834	-1.517074794	0.42706745	-0.22272963	-0.127664046	-0.910227553	-0.0002012	0.410235159	0.187360412	-0.063197453	0.082562975
0.357485213	United Kingdom	20	76000	33	130	24	72.72727273	99	76.15384615	8	24.24242424	26	20	4270098.91	129396.9367	13160937.91	101237.9839	2.85627089	0.926728935	0.149208092	2861090.73	65128861	191169.1125	16366.64025	11.23848862	2.995732274	3.496507561	4.86753445	2.079441542	3.188104166	2.995732274	11.77063999	11.5252293	1.049516889	-0.076094167	14.86671348	17.99187834	12.16091372	9.703000411	-1.902413357	-1.401120708	-0.059156566	-2.016781709	-1.840760516	-0.952414674	1.959647646	1.728161586	-1.544344227	0.318454696
0.358551826	United States	17	102599	56	126	21	37.5	36	28.57142857	3	5.357142857	21	16.66666667	967196.34	17271.36321	1838888.13	14594.35024	3.160048354	0.956221515	0.529500963	18036648	321418820	512091.741	104541.8079	11.53858347	2.833213344	4.025351691	4.836281907	1.098612289	1.678430784	2.813410717	9.756805103	9.588389763	1.150587329	-0.044765683	16.70791625	19.58825557	13.14625907	11.55734235	-0.635820295	-1.12392082	-0.178289381	-1.237866711	-1.875398868	-1.044564365	-0.099351872	-0.541652248	-2.776894963	-3.107057505
0.359779277	Australia	10	55000	75	325	21	28	132	40.61538462	4	5.333333333	41	12.61538462	286630.91	3821.745467	1574986.63	4846.112708	3.475258427	0.972265145	0.819574181	1339140.53	23789752	1774870.61	82471.61483	10.91508846	2.302585093	4.317488114	5.783825182	1.386294361	1.673976434	2.534917071	8.248462526	8.485932159	1.245668844	-0.028126729	14.10753857	16.98476546	14.38923808	11.32020945	-0.198970365	-1.699847888	-0.567260912	-0.807589757	-0.82520157	-1.044564365	-0.654617548	0.032877997	-2.415381734	-3.117164613
0.360582436	Germany	16	1000000	167	664	86	51.49700599	378	56.92771084	44	26.34730539	188	28.31325301	13167759.6	78848.85989	45244760.58	68139.69967	4.342205369	0.907677207	0.273416185	3363446.82	81679769	5670148.462	464360.1734	13.81551056	2.772588722	5.117993812	6.498282149	3.784189634	3.271366008	3.343329999	11.27528813	11.12931528	1.468382369	-0.096866462	15.02847685	18.2183169	15.55072586	13.04841577	-1.296760157	0.979294028	-0.22272963	0.371445539	-0.033342458	0.952012274	0.718759391	0.811021387	0.59791296	0.507379305
0.363587637	India	63.5	3025940	164	1449	61	37.19512195	570	39.33747412	44	26.82926829	280	19.3236715	18464738.79	112589.8707	130105126.1	89789.597	4.068391578	0.922839416	0.480096339	2088841.35	1311050527	4534141.387	516659.8261	14.92273234	4.151039906	5.099866428	7.278628942	3.784189634	3.289493392	2.961330847	11.63150703	11.4052244	1.403247732	-0.08030004	14.55212009	20.99409458	15.32714629	13.15513996	-0.733768489	2.002043201	0.787729702	0.344746383	0.831544788	0.184098182	-0.117171695	-0.028081893	0.59791296	0.5485111
0.365385638	United States	3	200000	77	207	22	28.57142857	39	18.84057971	11	14.28571429	29	14.00966184	6688916.746	86869.04864	13300825.62	64255.19624	3.549979501	0.95485317	0.571304432	18036648	321418820	1481541.078	118694.4767	12.20607265	1.098612289	4.343805422	5.332718793	2.397895273	2.659260037	2.639747223	11.37215708	11.07061787	1.266941829	-0.046197699	16.70791625	19.58825557	14.20859337	11.68430805	-0.559833056	-0.507355995	-1.449820679	-0.768827965	-1.325179484	-1.013847801	-0.621218109	-1.005840839	-1.144162055	-0.881514806
0.365596995	United States	32	175910	144	405	59	40.97222222	191	47.16049383	40	27.77777778	90	22.22222222	6207298.528	43106.23978	11037793.89	27253.81208	3.939965687	0.906544854	0.226626204	18036648	321418820	418942.7682	130100.1636	12.07772778	3.465735903	4.9698133	6.003887067	3.688879454	3.324236341	3.101092789	10.67142304	10.21294868	1.371172014	-0.09811477	16.70791625	19.58825557	12.9454896	11.77605992	-1.484453297	-0.625909122	0.285374716	0.153195931	-0.581298834	0.122665054	0.103596109	0.345097934	0.478142233	0.627344307
0.365639186	Germany	22	200000	126	838	14	11.11111111	83	9.904534606	33	26.19047619	214	25.53699284	662104.6763	5254.799018	2823979.918	3369.904436	3.762242159	0.934747396	0.469078998	3363446.82	81679769	371705.6937	6153.171933	12.20607265	3.091042453	4.836281907	6.7310181	3.496507561	3.26539584	3.240128101	8.566897037	8.122639666	1.325015099	-0.067478951	15.02847685	18.2183169	12.82585767	8.724722989	-0.756984085	-0.507355995	0.010709572	-0.043477528	0.224607415	-1.259580311	-1.641756529	-1.432115077	0.236399731	0.493832745
0.365965402	Finland	40	100000	57	149	30	52.63157895	92	61.74496644	5	8.771929825	14	9.395973154	2244648.82	39379.80386	8845751.01	59367.45644	3.355270796	0.966012712	0.65483815	232351.11	5479531	10609.19809	168.3947695	11.51292546	3.688879454	4.043051268	5.003946306	1.609437912	2.171556831	2.24028121	10.58100837	10.99150148	1.210532481	-0.034578285	12.35600491	15.51653007	9.269476648	5.126311041	-0.423367173	-1.14762131	0.44894778	-1.211797658	-1.689570206	-0.768115292	0.785074067	1.040817895	-2.134970289	-1.988133829
0.366662306	France	2	84000	58	261	23	39.65517241	98	37.54789272	6	10.34482759	42	16.09195402	1167423.93	20127.99879	3208303.02	12292.34874	3.366995556	0.943384743	0.352955684	2418835.53	66538391	653855.6077	111545.719	11.33857208	0.693147181	4.060443011	5.564520407	1.791759469	2.336486645	2.778319397	9.909867099	9.416732294	1.21402082	-0.058281081	14.6987968	18.01328965	13.39064182	11.62218982	-1.041412771	-1.308672858	-1.747042668	-1.186182002	-1.068265172	-0.983131238	0.02661584	-0.113449909	-1.905857455	-1.613901166
0.370274627	Hungary	4.5	80000	61	270	31	50.81967213	147	54.44444444	13	21.31147541	60	22.22222222	1251614.66	20518.27311	5472279.65	20267.70241	3.370045311	0.928718786	0.207441233	121715.2	9843028	718778.6716	25033.71472	11.28978191	1.504077397	4.110873864	5.598421959	2.564949357	3.059245679	3.101092789	9.929071139	9.916783884	1.21492619	-0.073949292	11.70943917	16.10227395	13.48530876	10.12797878	-1.572907194	-1.353740703	-1.152598691	-1.111904259	-1.030690827	-0.737398728	0.679169892	0.692562664	-0.934234961	0.026069386
0.372139296	Czech Republic	80	464165	312	1978	106	33.97435897	938	47.42163802	50	16.02564103	272	13.7512639	25730447.91	82469.38432	189292709.6	95699.04427	4.929835074	0.928675161	0.658238921	185156.36	10546059	832254.7474	21789.80176	13.04799537	4.382026635	5.743003188	7.589841512	3.912023005	2.774190004	2.62113074	11.3201824	11.46896359	1.595305534	-0.073996267	12.12895594	16.17126279	13.63189386	9.98919733	-0.418187312	0.270334421	0.957052126	1.291998778	1.176473202	1.566343547	-0.30542213	0.35755524	0.758553678	-0.620733893
0.374956024	France	80	700000	115	1204	61	53.04347826	911	75.66445183	33	28.69565217	139	11.5448505	9763398.779	84899.11981	34508501.85	28661.54639	2.530384003	0.923329152	0.297895954	2418835.53	66538391	1049708.17	344129.1624	13.45883561	4.382026635	4.744932128	7.093404626	3.496507561	3.356745619	2.446239493	11.349219	10.26331166	0.928371071	-0.079769497	14.6987968	18.01328965	13.86402275	12.74877234	-1.211011001	0.649830673	0.957052126	-0.178023245	0.626253819	0.184098182	0.809149178	1.704816114	0.236399731	0.701109223
0.37561655	Estonia	88.6	350195	284	2208	103	36.26760563	1152	52.17391304	54	19.01408451	460	20.83333333	13906546	48966.71125	104610390.1	47377.89405	4.667002144	0.906696957	0.379196532	22459.44	1314608	341797.6048	163351.1938	12.76624542	4.484131858	5.648974238	7.699842407	3.988984047	2.945179995	3.036554268	10.79889598	10.76591103	1.540516926	-0.097947	10.01946629	14.08904908	12.74197404	12.00365773	-0.969700654	0.010079852	1.0318993	1.153507009	1.298391268	1.474193856	-0.171384113	0.584251993	0.855266116	-0.232750435
0.378168338	Germany	70	995474	146	876	80	54.79452055	532	60.73059361	37	25.34246575	215	24.543379	12566735.48	86073.53068	67645874.13	77221.3175	4.185524015	0.91863555	0.349175337	3363446.82	81679769	1376217.77	319611.5972	13.81097428	4.248495242	4.983606622	6.775366091	3.610917913	3.232481477	3.200442123	11.36295722	11.25443083	1.431631909	-0.084865808	15.02847685	18.2183169	14.13484955	12.67486178	-1.052181085	0.975103838	0.859168324	0.173511606	0.273759934	0.767712892	0.911495881	0.992429486	0.380172525	0.419148674
0.378381022	France	90	60000	78	491	44	56.41025641	331	67.41344196	9	11.53846154	36	7.33197556	2939323.98	37683.64077	20635894.62	42028.29862	3.57832132	0.936515886	0.406961464	2418835.53	66538391	468301.3298	16704.29918	11.00209984	4.49980967	4.356708827	6.196444128	2.197224577	2.445685937	1.992244997	10.53698135	10.64609845	1.274893785	-0.065588794	14.6987968	18.01328965	13.05686723	9.723421401	-0.899036781	-1.619474818	1.043391757	-0.749823017	-0.367880714	-0.338083401	1.005934056	1.311219964	-1.396333177	-1.366123394
0.383852925	Russian Federation	6.7	230301	123	444	48	39.02439024	137	30.85585586	21	17.07317073	46	10.36036036	7441163.524	60497.26442	12113794.56	27283.32109	3.834191205	0.916923569	0.297998073	1365865.25	144096870	896664.712	290931.8861	12.34714243	1.902107526	4.812184355	6.095824562	3.044522438	2.837508268	2.33798702	11.01035343	10.21403085	1.343958514	-0.086731159	14.12729867	18.78599634	13.70643728	12.58084445	-1.210668259	-0.377048766	-0.860826836	-0.078969923	-0.479401104	-0.215217146	-0.010252758	-0.432678705	-0.331583529	-0.477062096
0.385810949	United States	140	450000	104	1045	48	46.15384615	661	63.25358852	22	21.15384615	100	9.56937799	10274768.27	98795.84875	135736329.7	129891.2246	3.339360439	0.912147821	0.21361657	18036648	321418820	1583423.809	90416.65586	13.01700286	4.941642423	4.644390899	6.951772164	3.091042453	3.05182174	2.258568208	11.50081087	11.77445265	1.205779303	-0.091953218	16.70791625	19.58825557	14.27510003	11.41218378	-1.5435726	0.241706404	1.36727267	-0.326106711	0.469277318	-0.215217146	0.406456942	1.11278337	-0.273124548	0.009224157
0.387404977	France	12	161000	163	950	53	32.51533742	290	30.52631579	31	19.01840491	202	21.26315789	2307118.232	14154.09959	10102579.01	10634.29369	4.265503762	0.91461394	0.302086705	2418835.53	66538391	2286929.734	65525.43151	11.98915964	2.48490665	5.093750201	6.856461985	3.433987204	2.94540719	3.056975899	9.557759585	9.271839312	1.450560289	-0.089253226	14.6987968	18.01328965	14.64272075	11.09019361	-1.1970412	-0.707720182	-0.433611987	0.335738018	0.363641516	-0.061634328	-0.390700508	-0.448398684	0.157834056	-0.232234919
0.388052462	United States	5	215000	149	554	45	30.20134228	116	20.93862816	31	20.80536913	99	17.8700361	2574567.901	17278.9792	5928044.469	10700.44128	3.798345808	0.912720417	0.308905588	18036648	321418820	734850.7939	160096.7114	12.27839331	1.609437912	5.003946306	6.317164687	3.433987204	3.035211085	2.883125349	9.757245967	9.278040261	1.334565658	-0.09132567	16.70791625	19.58825557	13.50742276	11.98353336	-1.174719589	-0.440552851	-1.075365258	0.203469176	-0.234081648	-0.307366837	-0.525951253	-0.905758085	0.157834056	-0.028466117
0.390461492	Italy	14	110000	90	400	38	42.22222222	178	44.5	18	20	62	15.5	10599764.27	117775.1585	22546846.62	56367.11656	3.353837169	0.889973711	0.121094412	1821496.96	60730582	1817359.444	105369.9231	11.60823564	2.63905733	4.49980967	5.991464547	2.890371758	2.995732274	2.740840024	11.67653265	10.93964123	1.210105114	-0.116563355	14.41516923	17.92195795	14.41289515	11.56523251	-2.111184773	-1.059582573	-0.320613432	-0.539055066	-0.595067173	-0.522382783	0.176657382	0.218184969	-0.52529567	-0.118045194
0.39324508	United Kingdom	81	115000	36	229	30	83.33333333	213	93.01310044	9	25	58	25.32751092	5188479.24	144124.4233	37313173.91	162939.6241	2.825476359	0.96059093	0.441032755	2861090.73	65128861	82260.09263	1894.741755	11.65268741	4.394449155	3.583518938	5.433722004	2.197224577	3.218875825	3.231891193	11.87843226	12.00113501	1.038676973	-0.040206632	14.86671348	17.99187834	11.31764137	7.546837831	-0.818636132	-1.018522142	0.966158325	-1.888625864	-1.213233886	-0.768115292	2.579561479	2.532394968	-1.396333177	0.38827688
0.395158853	France	18.5	562557	290	1507	97	33.44827586	500	33.17850033	65	22.4137931	285	18.91174519	18216660.61	62816.07107	62865025.91	41715.34566	4.79806942	0.881334093	0.174289017	2418835.53	66538391	1229067.043	131171.2218	13.24024774	2.917770732	5.669880923	7.317876199	4.17438727	3.109676533	2.939783168	11.04796623	10.63862434	1.568213633	-0.126318505	14.6987968	18.01328965	14.02176594	11.78425879	-1.74704034	0.447919395	-0.116305465	1.184299693	0.875043975	1.289894474	-0.336171171	-0.321882095	1.088251499	0.140499107
0.39622864	United States	11.74	135160	129	285	40	31.00775194	97	34.03508772	21	16.27906977	57	20	3146419.77	24390.85093	12460990.08	43722.7722	4.002023891	0.91094366	0.301595376	18036648	321418820	1353472.799	73446.0286	11.81421454	2.463001814	4.859812404	5.65248918	3.044522438	2.78988022	2.995732274	10.10196338	10.68562435	1.386800206	-0.093274228	16.70791625	19.58825557	14.11818429	11.20430611	-1.198668975	-0.869318302	-0.4496691	-0.008820327	-0.970766124	-0.460949655	-0.478817399	-0.281020491	-0.331583529	-0.585132136
0.397366597	France	297	313675	79	1159	49	62.02531646	822	70.92320966	26	32.91139241	264	22.77825712	13833112.13	175102.6851	136095336.7	117424.7944	3.583725643	0.935265352	0.35316185	2418835.53	66538391	645477.5948	23987.41415	12.6561127	5.693732139	4.369447852	7.055312843	3.258096538	3.493818872	3.125806446	12.07312785	11.67355336	1.276402942	-0.066924991	14.6987968	18.01328965	13.37774578	10.08528456	-1.040828829	-0.091650582	1.91858423	-0.731060176	0.584035286	-0.184500582	1.334128805	1.478645658	-0.063197453	1.01213418
0.398638512	Portugal	2	18073	129	378	0	0	0	0	26	20.15503876	77	20.37037037	382392.5472	2964.283312	1097174.488	2902.57801	4.060111208	0.934565322	0.485420039	199112.62	10358076	2187941.325	212250.8813	9.802174391	0.693147181	4.859812404	5.934894196	3.258096538	3.00345432	3.014081412	7.994390566	7.97335459	1.401210364	-0.067673754	12.20162587	16.15327706	14.59847163	12.26552426	-0.722740703	-2.727855069	-1.747042668	-0.008820327	-0.657766188	-1.689612202	-2.291190068	-1.904588962	-0.063197453	-0.100523548
0.40160271	Switzerland	20	1750000	110	764	39	35.45454545	257	33.63874346	13	11.81818182	131	17.14659686	3451086.315	31373.51195	19002550.82	24872.44872	3.926298845	0.942199468	0.528761079	670789.93	8281430	1261622.278	211631.0327	14.37512635	2.995732274	4.700480366	6.638567789	2.564949357	2.469639178	2.84179972	10.35371925	10.12151599	1.367697212	-0.059538277	13.4162113	15.92952622	14.04790897	12.26259963	-0.637218596	1.496215381	-0.059156566	-0.243494606	0.122141311	-0.491666219	-0.218906683	-0.299927216	-0.934234961	-1.311772486
0.405228999	United States	16	121404	120	302	41	34.16666667	91	30.13245033	22	18.33333333	65	21.52317881	3502902.501	29190.85418	6697016.891	22175.55262	3.835411053	0.898630489	0.16261079	18036648	321418820	137683.0864	78126.19015	11.70687911	2.772588722	4.787491743	5.710427017	3.091042453	2.908720896	3.069130439	10.28161073	10.00674573	1.344276614	-0.106883353	16.70791625	19.58825557	11.83270985	11.26608062	-1.816395725	-0.968464859	-0.22272963	-0.11533876	-0.906551474	-0.430233092	-0.294181934	-0.467187163	-0.273124548	-0.315477657
0.408507625	Finland	60	92449	42	175	25	59.52380952	110	62.85714286	7	16.66666667	15	8.571428571	2272501.77	54107.185	10646238.79	60835.65023	2.999413864	0.963503906	0.539300578	232351.11	5479531	28977.08448	1093.014579	11.43441242	4.094344562	3.737669618	5.164785974	1.945910149	2.813410717	2.148434413	10.89872227	11.01593125	1.098416891	-0.037178737	12.35600491	15.51653007	10.27426061	6.996694827	-0.617482205	-1.220144406	0.746169769	-1.661583017	-1.511305646	-0.92169811	1.18791818	1.093871808	-1.712145315	-0.53174045
0.408710486	United Kingdom	64	344883	237	1638	77	32.48945148	619	37.78998779	47	19.83122363	264	16.11721612	8026710.54	33867.97696	28341833.46	17302.70663	4.507478763	0.899819217	0.25644894	2861090.73	65128861	1269715.233	27447.4281	12.75096051	4.158883083	5.468060141	7.401231264	3.850147602	2.987257647	2.779888025	10.43022521	9.758618221	1.505737965	-0.105561406	14.86671348	17.99187834	14.05430321	10.22002775	-1.360825699	-0.004038938	0.793479062	0.887045313	0.967429481	0.675563201	-0.392213515	-0.1019013	0.680798479	-0.137274478
0.410681205	United States	8.1	622367	139	831	54	38.84892086	148	17.80986763	18	12.94964029	71	8.543922984	6538182.045	47037.2809	14475103.18	17418.89673	2.488674473	0.905804585	0.235242775	18036648	321418820	12220089.32	618191.7271	13.34128523	2.091864062	4.934473933	6.722629795	2.890371758	2.561068011	2.145220268	10.75869578	9.765310915	0.911750229	-0.098931686	16.70791625	19.58825557	16.31859182	13.33455393	-1.447137213	0.541248491	-0.721727777	0.101145883	0.215310345	-0.030917764	-0.020508772	-1.055008676	-0.52529567	-1.10431663
0.410931477	United States	2	59694	104	282	20	19.23076923	41	14.53900709	35	33.65384615	120	42.55319149	811564.8059	7803.507749	1423869.305	5049.181934	3.725422812	0.939035961	0.431373796	18036648	321418820	234374.3235	30916.57081	10.99698679	0.693147181	4.644390899	5.641907071	3.555348061	3.516127348	3.750754858	8.962328623	8.526981516	1.315180352	-0.062901503	16.70791625	19.58825557	12.36467479	10.33904759	-0.840780289	-1.624197781	-1.747042668	-0.326106711	-0.982494667	-1.075280929	-1.16717048	-1.211037833	0.310341145	1.062753049
0.411570756	Switzerland	5.5	220000	89	326	32	35.95505618	141	43.25153374	18	20.2247191	57	17.48466258	2821321.765	31700.24455	12778151.88	39196.78492	3.74413273	0.920483725	0.187597303	670789.93	8281430	1766995.122	116768.3868	12.30138283	1.704748092	4.48863637	5.786897381	2.890371758	3.006905574	2.861324073	10.36407967	10.57635001	1.320190009	-0.082855959	13.4162113	15.92952622	14.38479099	11.66794765	-1.673457619	-0.419317258	-1.00549912	-0.555511808	-0.821796538	-0.706682165	-0.189652322	0.158629652	-0.52529567	-0.092692507
0.41424413	Austria	23	181000	78	523	51	65.38461538	334	63.8623327	15	19.23076923	49	9.369024857	5361044.49	68731.33962	21362431.62	40845.94956	3.30873919	0.91963613	0.228506744	376950.25	8638366	742412.8071	21899.01423	12.10625231	3.135494216	4.356708827	6.259581464	2.708050201	2.95651156	2.23740902	11.13796055	10.61756294	1.196567207	-0.083777198	12.83986849	15.971724	13.51766071	9.994196902	-1.476189555	-0.599560797	0.043294475	-0.749823017	-0.297903266	-0.123067455	1.53047653	1.141822163	-0.754408503	-0.207038637
0.414356875	France	9	2500000	68	382	30	44.11764706	127	33.2460733	32	47.05882353	127	33.2460733	2939502.113	43227.97225	10799417.8	28270.72723	3.294372834	0.947130033	0.388236994	2418835.53	66538391	2188495.625	952402.7128	14.73180129	2.197224577	4.219507705	5.945420609	3.465735903	3.851398384	3.503936664	10.67424307	10.24958217	1.192215811	-0.054318885	14.6987968	18.01328965	14.59872494	13.76674324	-0.946139317	1.825678736	-0.644494345	-0.951901484	-0.646099375	-0.768115292	0.287443104	-0.318658676	0.197730788	1.823497085
0.4157122	United States	12	260000	140	488	40	28.57142857	167	34.22131148	18	12.85714286	50	10.24590164	2971885.425	21227.75304	5972873.462	12239.4948	3.68748758	0.907426996	0.260524085	18036648	321418820	2196340.182	268539.7922	12.46843691	2.48490665	4.941642423	6.190315406	2.890371758	2.553899521	2.326877786	9.96306471	9.412423281	1.304945354	-0.097142161	16.70791625	19.58825557	14.60230298	12.50075438	-1.345059965	-0.265008131	-0.433611987	0.111704086	-0.374673403	-0.460949655	-0.621218109	-0.272137099	-0.52529567	-1.120582233
0.416075785	Russian Federation	268.6	2565300	733	5446	167	22.78308322	1453	26.68013221	116	15.82537517	656	12.04553801	15849778.86	21623.16352	66762520.14	12259.00113	5.480648851	0.923402231	0.680404624	1365865.25	144096870	10215870.28	2325195.331	14.75758599	5.593223284	6.597145702	8.602636673	4.753590191	2.761614675	2.488694302	9.981520404	9.414015732	1.701223497	-0.079690353	14.12729867	18.78599634	16.13945298	14.65931461	-0.385067622	1.849496258	1.844907258	2.55003376	2.298991581	3.440053931	-0.959541214	-0.631872352	1.816101922	-0.649267841
0.417190883	India	82	704822	77	627	24	31.16883117	252	40.19138756	13	16.88311688	72	11.48325359	1679520.831	21811.95885	17298740.69	27589.69807	3.501473145	0.954734802	0.628732177	2088841.35	1311050527	2761539.617	561960.0732	13.46570057	4.406719247	4.343805422	6.440946541	2.564949357	2.826314121	2.440889765	9.990213669	10.22519772	1.253183779	-0.046321671	14.55212009	20.99409458	14.83129891	13.23918608	-0.464049905	0.656171883	0.975152789	-0.768827965	-0.096889636	-0.952414674	-0.469402476	0.012652157	-0.934234961	-0.502462085
0.423795901	United States	9.5	460253	160	640	59	36.875	210	32.8125	33	20.625	166	25.9375	11879257.08	74245.35676	24892377.17	38894.33933	4.074170323	0.905591273	0.233872832	18036648	321418820	1287169.402	375867.7089	13.03953162	2.251291799	5.075173815	6.461468176	3.496507561	3.026503932	3.255689798	11.21513052	10.568604	1.404667124	-0.099167208	16.70791625	19.58825557	14.0679561	12.83699252	-1.452977764	0.262516387	-0.604860929	0.308377546	-0.074144747	0.122665054	-0.135882509	-0.33934133	0.236399731	-0.04822301
0.4268896	France	5	643450	158	740	54	34.17721519	219	29.59459459	41	25.94936709	192	25.94594595	5511563.339	34883.31227	16382644.61	22138.70893	4.298942774	0.931059159	0.461847784	2418835.53	66538391	8930146.648	3443367.155	13.3745996	1.609437912	5.062595033	6.606650186	3.713572067	3.25614722	3.256015372	10.45976384	10.00508289	1.458369126	-0.07143246	14.6987968	18.01328965	16.00494337	15.05196037	-0.772519914	0.57202123	-1.075365258	0.289850722	0.08676585	-0.030917764	-0.293565383	-0.49284438	0.509171995	0.472847237
0.427407862	Dominican Republic	125	300000	54	249	26	48.14814815	105	42.1686747	14	25.92592593	76	30.52208835	8769695.838	162401.7748	41670277.76	167350.5131	3.164164475	0.93761937	0.270310212	68102.62	10528391	5319301.454	2220863.682	12.61153775	4.828313737	3.988984047	5.517452896	2.63905733	3.255243469	3.41845063	11.99782864	12.02784577	1.151889032	-0.064411201	11.12877096	16.16958607	15.48685255	14.61340672	-1.308185046	-0.132824795	1.284198254	-1.291431272	-1.120431837	-0.890981547	0.523021937	0.10697426	-0.841107808	0.470796589
0.427539528	United States	15.78	691000	233	727	73	31.3304721	177	24.34662999	57	24.46351931	205	28.19807428	16489741.41	70771.42234	39945630.78	54945.84701	4.627818178	0.897852432	0.266371869	18036648	321418820	1157456.349	365599.4919	13.4458951	2.758743315	5.451038454	6.588926478	4.043051268	3.197183	3.339253688	11.16721056	10.91410338	1.532085521	-0.107749554	16.70791625	19.58825557	13.96173535	12.80929373	-1.322861943	0.637877425	-0.232878862	0.861974698	0.067122007	0.552696946	-0.459954723	-0.743186907	0.92320923	0.339054951
[truncated: 10 more columns]
