# Supplementary material for: A system wide approach to managing zoo collections for visitor attendance and in situ conservation
Source: Nat Commun. 2020 Feb 4;11:584. doi: 10.1038/s41467-020-14303-2 (PMC7000708; doi:10.1038/s41467-020-14303-2)
Supplement: Supplementary file 9 — Supplementary Data 5 [file 41467_2020_14303_MOESM9_ESM.csv]

AnonID	Country	Zoo.Area.ha	Attendance	Sp.Richness	Total.Animals	Mam.Sp.Richness	Prop.Mam.Sp	Total.Mammals	Prop.Mam.Abdun	Threatened.Sp	Prop.Threat.Sp	Threatened.Abund	Prop.Threat.Abund	Total.Sp.BodyMass	Mean.Sp.BodyMass	Total.Sp.BodyMassXAbund	Mean.Sp.BodyMassXAbund	Brillouin.Index	Mean.Jaccard.Dissim.P.A.	Mean.Raup.Crick	GDP.Millions._WBank2015	Nat_Pop._WB2015	X50km_Pop	X10km_Pop	lAttendance	lZoo.Area.ha	lSp.Richness	lTotal.Animals	lThreatened.Sp	lProp.Threat.Sp	lProp.Threat.Abund	lMean.Sp.BodyMass	lMean.Sp.BodyMassXAbund	lBrillouin.Index	lMean.Jaccard.Dissim.P.A.	lGDP.Millions	lNat_Pop._WB2015	lX50km_Pop	lX10km_Pop	lMean.Raup.Crick	Attendance2	Zoo.Area.ha2	Sp.Richness2	Total.Animals2	Mam.Sp.Richness2	Prop.Mam.Sp2	Prop.Mam.Abdun2	Threatened.Sp2	Prop.Threat.Sp2
0.995364665	Poland	120.7	396419	261	1745	112	42.91187739	916	52.49283668	57	21.83908046	451	25.84527221	19130562.5	73297.17433	52599878.9	30143.19708	4.417624603	0.906421528	0.342824663	477066.45	37986412	1047258.018	318202.9068	12.89022701	4.793308128	5.564520407	7.464509835	4.043051268	3.083701047	3.252127691	11.20227734	10.31371454	1.485602131	-0.098250818	13.07541107	17.45273907	13.8616859	12.67044453	-1.070536149	0.124602589	1.258537755	1.029118079	1.037563463	1.750642929	0.21696705	0.599465539	0.92320923	0.08155964
0.995047111	Thailand	64	464803	69	802	45	65.2173913	641	79.92518703	27	39.13043478	410	51.12219451	9458721.61	137082.9219	59028834.62	73602.03818	3.090457586	0.928444221	0.253410405	395168.03	67959359	1134135.826	38545.89838	13.04936894	4.158883083	4.234106505	6.687108608	3.295836866	3.666900547	3.934218738	11.82834129	11.206428	1.128319166	-0.074244974	12.88706635	18.03442042	13.94138153	10.55960498	-1.37274495	0.271603196	0.793479062	-0.930399451	0.175940898	-0.307366837	1.520702447	1.908065049	-0.015771391	1.404863759
0.988353411	Germany	9.2	330000	193	1085	57	29.53367876	350	32.25806452	35	18.13471503	192	17.69585253	8799294.169	45592.19777	41874793.72	38594.27993	4.270400182	0.90693096	0.282687861	3363446.82	81679769	1228422.473	170976.6671	12.70684793	2.219203484	5.262690189	6.989335266	3.555348061	2.897828059	2.873330292	10.72749188	10.56085936	1.451707542	-0.097688951	15.02847685	18.2183169	14.02124136	12.04928238	-1.263411955	-0.044786058	-0.628382935	0.584563491	0.510909894	0.061231927	-0.56497553	-0.365789446	0.310341145	-0.340193962
0.980758808	Germany	14	525000	110	653	55	50	297	45.48238897	24	21.81818182	104	15.92649311	9245385.388	84048.95807	24999157.69	38283.54929	3.795212481	0.92570935	0.309974952	3363446.82	81679769	5189490.928	295803.4132	13.17115354	2.63905733	4.700480366	6.481577129	3.17805383	3.082743651	2.767983956	11.33915474	10.55277556	1.333740399	-0.07719497	15.02847685	18.2183169	15.46214616	12.59745037	-1.171263785	0.384096558	-0.320613432	-0.243494606	-0.05185725	-0.0002012	0.63126086	0.265047659	-0.163782441	0.079387269
0.979465721	United States	40	3600000	649	3673	157	24.19106317	813	22.13449496	153	23.57473035	786	21.39940103	25480797.74	39261.62979	67089995.69	18265.72167	5.408829389	0.93176435	0.865560694	18036648	321418820	4250339.615	724047.191	15.0964444	3.688879454	6.475432717	8.208764046	5.030437921	3.16017539	3.063362932	10.57800298	9.81278145	1.68803269	-0.07067534	16.70791625	19.58825557	15.26250945	13.49261185	-0.144377781	2.162502349	0.44894778	2.370767197	1.862447964	3.132888294	-0.877246168	-0.848711908	2.164000267	0.255083133
0.976872271	United Kingdom	32	760897	135	722	69	51.11111111	363	50.27700831	57	42.22222222	246	34.07202216	5186134.538	38415.81139	17094040.8	23675.95678	4.03352136	0.919467953	0.277412331	2861090.73	65128861	1117834.319	293582.8955	13.54225328	3.465735903	4.905274778	6.582025139	4.043051268	3.742946675	3.528476583	10.55622441	10.07221533	1.394639781	-0.083960088	14.86671348	17.99187834	13.92690373	12.58991532	-1.28225032	0.726884204	0.285374716	0.058139526	0.059472998	0.429830691	0.696204214	0.493764355	0.92320923	1.577415612
0.97469249	United States	7.88	600000	159	704	20	12.57861635	78	11.07954545	38	23.89937107	205	29.11931818	786529.2247	4946.724684	2278256.088	3236.159215	4.167588114	0.945484559	0.674190751	18036648	321418820	1034773.538	46963.93857	13.30468493	2.064327904	5.068904202	6.556778356	3.63758616	3.173852144	3.371401809	8.506480957	8.082142478	1.427337479	-0.056057722	16.70791625	19.58825557	13.84969316	10.75713532	-0.394242195	0.50744052	-0.741912872	0.299143264	0.031491054	-1.075280929	-1.555982288	-1.376063788	0.413684951	0.286116259
0.974150955	United States	18	369841	85	173	44	51.76470588	82	47.39884393	28	32.94117647	53	30.63583815	4315561.272	50771.30908	8027812.873	46403.54262	3.608253267	0.927999862	0.272759152	18036648	321418820	655217.9971	153628.1756	12.82082846	2.890371758	4.442651256	5.153291594	3.33220451	3.49472344	3.422170505	10.83508669	10.74513108	1.283223796	-0.074723695	16.70791625	19.58825557	13.39272328	11.94229052	-1.2991661	0.060498622	-0.136389999	-0.623241584	-1.524045293	-0.338083401	0.734406187	0.356467898	0.029929699	1.014186683
0.973941602	Israel	3.5	186342	127	623	49	38.58267717	328	52.64847512	18	14.17322835	143	22.95345104	3318096.155	26126.74138	8765433.205	14069.71622	3.875263722	0.904108507	0.201766859	299415.71	8380100	2310065.171	224213.0482	12.13533897	1.252762968	4.844187086	6.434546519	2.890371758	2.651354858	3.133468297	10.17071464	9.551779981	1.354613718	-0.100805896	12.60958822	15.94137041	14.65278629	12.32035199	-1.600642412	-0.572693225	-1.336822124	-0.031834281	-0.103983017	-0.184500582	-0.036070454	0.606889926	-0.52529567	-0.89945199
0.969918841	Germany	32.65	3256231	462	2438	159	34.41558442	780	31.99343724	91	19.6969697	460	18.86792453	25439066.59	55062.91469	110889030.6	45483.60565	5.253978408	0.920379051	0.618073218	3363446.82	81679769	3144484.602	842102.8968	14.99608095	3.485844856	6.135564891	7.79893331	4.510859507	2.980464802	2.937463366	10.91623171	10.72510722	1.658985582	-0.082969682	15.02847685	18.2183169	14.96116056	13.64365749	-0.481148353	2.069795864	0.300115375	1.870188421	1.408217384	3.194321422	-0.279632935	-0.378412905	1.511076473	-0.152687728
0.969793742	United States	11	690148	90	383	48	53.33333333	192	50.1305483	21	23.33333333	55	14.36031332	6388606.248	70984.51386	15933984.11	41603.09168	3.348357435	0.923188034	0.240025048	18036648	321418820	1392111.602	144998.0131	13.44466135	2.397895273	4.49980967	5.948034989	3.044522438	3.149882953	2.664468382	11.17021702	10.63592976	1.208469908	-0.079922345	16.70791625	19.58825557	14.14633229	11.88447532	-1.427011994	0.636737795	-0.497394774	-0.539055066	-0.64320176	-0.215217146	0.826090922	0.486777804	-0.331583529	0.231729161
0.969632631	United States	22	828152	297	1287	69	23.23232323	179	13.90831391	61	20.53872054	315	24.47552448	12038440.26	40533.46888	29316625.79	22779.04101	4.642328995	0.910843648	0.442712909	18036648	321418820	857272.6536	406317.3813	13.62695199	3.091042453	5.693732139	7.160069208	4.110873864	3.022311911	3.197673617	10.6098833	10.03359614	1.535216179	-0.093384023	16.70791625	19.58825557	13.6615113	12.91488986	-0.81483378	0.805121048	0.010709572	1.219429269	0.700140644	0.429830691	-0.933283576	-1.241123654	1.008437918	-0.057734881
0.96831493	Brazil	16.5	600000	154	1374	1	0.649350649	2	0.145560408	20	12.98701299	155	11.28093159	426196.71	2767.511104	2017451.42	1468.305255	4.115518931	0.960016367	0.865830443	1803652.65	207847528	1057517.892	17044.95533	13.30468493	2.803360381	5.036952602	7.225481473	2.995732274	2.563949857	2.42311383	7.925703677	7.291864127	1.414764933	-0.040804946	14.40532442	19.15231533	13.87143511	9.743609564	-0.144066183	0.50744052	-0.200172785	0.252082932	0.772639479	-1.658895639	-2.25323616	-1.897645325	-0.392895274	-1.0977776
0.968265573	United Kingdom	0.4	82000	39	179	5	12.82051282	13	7.262569832	10	25.64102564	83	46.36871508	182626.9496	4682.742298	497578.2227	2779.766608	2.710431221	0.974482854	0.637911368	2861090.73	65128861	2080694.959	47135.78047	11.31447453	-0.916290732	3.663561646	5.187385806	2.302585093	3.244193633	3.836624988	8.451639178	7.930122249	0.997107744	-0.025848355	14.86671348	17.99187834	14.54821251	10.76078766	-0.449555927	-1.330931949	-2.926824424	-1.770733914	-1.486257416	-1.536029384	-1.541843676	-1.558144155	-1.263932781	0.445724047
0.96630949	United Kingdom	22	60000	54	142	2	3.703703704	4	2.816901408	7	12.96296296	29	20.42253521	296090.33	5483.154259	675191.86	4754.872254	3.10115932	0.969025925	0.675244701	2861090.73	65128861	1551681.966	55639.02724	11.00209984	3.091042453	3.988984047	4.955827058	1.945910149	2.562096288	3.016638958	8.609435809	8.466925109	1.131776016	-0.031463913	14.86671348	17.99187834	14.25485004	10.92664016	-0.392680134	-1.619474818	0.010709572	-1.291431272	-1.742902551	-1.628179075	-2.074712222	-1.77021492	-1.712145315	-1.101983426
0.962283448	United States	50.5	957228	234	793	84	35.8974359	278	35.05674653	53	22.64957265	187	23.5813367	12271899.93	52444.01678	27359968.17	34501.85141	4.404945576	0.893568389	0.23526975	18036648	321418820	4000275.798	542495.456	13.77179689	3.921973336	5.455321115	6.675823222	3.970291914	3.120140984	3.160455581	10.86750153	10.44876827	1.482727904	-0.112532407	16.70791625	19.58825557	15.20187387	13.20393499	-1.447022551	0.938915377	0.619814831	0.868282472	0.163432887	0.890579146	-0.193020171	-0.23228452	0.831776806	0.164243386
0.958492442	Israel	25	752246	274	1941	83	30.2919708	661	34.05461103	58	21.16788321	375	19.31993818	13095758.29	47794.73828	53323556.66	27472.20848	4.49911284	0.893003267	0.235739884	299415.71	8380100	4957021.4	648893.7289	13.53081868	3.218875825	5.613128106	7.570958583	4.060443011	3.05248509	2.961137629	10.77467083	10.22093017	1.503880231	-0.11316504	12.60958822	15.94137041	15.41631559	13.38302424	-1.445026268	0.716321975	0.104416498	1.100710565	1.155544553	0.859862583	-0.520654104	-0.280089175	0.945064415	0.010729326
0.956389407	Canada	500	160000	80	430	46	57.5	317	73.72093023	5	6.25	21	4.88372093	6513894.82	81423.68525	59257856.71	137808.9691	3.491717459	0.934451239	0.392803468	1552807.65	35848610	42494.71622	8008.117481	11.98292909	6.214608098	4.382026635	6.063785209	1.609437912	1.832581464	1.585907415	11.30742148	11.83362372	1.250393724	-0.067795832	14.25557524	17.39481535	10.65713502	8.988210991	-0.934445874	-0.713475388	2.300406946	-0.712533352	-0.514911506	-0.276650273	1.069628499	1.612104721	-2.134970289	-2.757283149
0.954967739	United States	23	207000	143	380	65	45.45454545	189	49.73684211	35	24.47552448	78	20.52631579	5214843.081	36467.43413	11161167.21	29371.49265	4.077597474	0.893030347	0.176967245	18036648	321418820	681311.6056	158744.514	12.24047407	3.135494216	4.96284463	5.940171253	3.555348061	3.197673617	3.02170776	10.50417493	10.28777985	1.405507961	-0.113134715	16.70791625	19.58825557	13.43177505	11.97505136	-1.73179062	-0.475579136	0.043294475	0.142932035	-0.651917431	0.306964437	0.365583503	0.467996922	0.310341145	0.340168182
0.953300381	United Kingdom	19	264000	186	862	70	37.6344086	404	46.86774942	53	28.49462366	281	32.59860789	4022511.955	21626.40836	12870470.49	14930.94024	4.232721439	0.892629149	0.18482659	2861090.73	65128861	3458594.758	657773.3007	12.48370438	2.944438979	5.225746674	6.759255271	3.970291914	3.349715426	3.484269585	9.981670456	9.611190865	1.442845152	-0.113584071	14.86671348	17.99187834	15.05637293	13.39661562	-1.688337245	-0.250905451	-0.096756583	0.530150751	0.255903716	0.460547255	-0.091495821	0.331133211	0.831776806	0.68515742
0.950361192	United Kingdom	24	250994	135	692	58	42.96296296	282	40.75144509	36	26.66666667	154	22.25433526	8157444.051	60425.51149	31640728.99	45723.5968	4.064197366	0.913034027	0.243487476	2861090.73	65128861	797452.3444	248185.8552	12.43318431	3.17805383	4.905274778	6.539585956	3.583518938	3.283414346	3.102536833	11.00916667	10.73036978	1.402216274	-0.09098213	14.86671348	17.99187834	13.58917736	12.42193316	-1.412689771	-0.297571222	0.074492358	0.058139526	0.01243608	0.091948491	0.219952952	0.039368461	0.345741838	0.53471749
0.9468693	Croatia	7	294872	262	1345	73	27.86259542	478	35.53903346	48	18.32061069	178	13.23420074	6181178.06	23592.28267	14925241.41	11096.83376	4.532491769	0.90140526	0.294256262	48732	4203604	1149643.65	275355.9894	12.59429664	1.945910149	5.568344504	7.204149292	3.871201011	2.908026693	2.582804444	10.06867493	9.3144151	1.511271848	-0.103800333	10.79409118	15.25145281	13.95496258	12.52582005	-1.223304252	-0.14875054	-0.828717778	1.034750449	0.748996233	0.552696946	-0.662648711	-0.209278091	0.707255066	-0.317052833
0.946659626	Argentina	29	523557	220	1008	39	17.72727273	296	29.36507937	30	13.63636364	180	17.85714286	4994836.66	22703.803	18681714.18	18533.44661	4.176142314	0.931243999	0.620086705	584711.49	43416755	6701132.286	247560.9908	13.16840119	3.36729583	5.393627546	6.915723449	3.401197382	2.612740022	2.882403588	10.03028772	9.827332304	1.429387929	-0.071233953	13.27887383	17.58635598	15.71778707	12.41941226	-0.477895964	0.381554186	0.213214242	0.777416292	0.429323191	-0.491666219	-1.255048375	-0.503792895	0.116629004	-0.987070672
0.945851591	Colombia	4	259095	145	751	48	33.10344828	191	25.43275632	26	17.93103448	118	15.71238349	6459562.353	44548.70588	14217843.57	18931.88226	4.048801957	0.93464683	0.530974952	292080.16	48228704	5668684.486	2482868.285	12.46495007	1.386294361	4.976733742	6.621405652	3.258096538	2.886532981	2.754449159	10.70433838	9.848602672	1.398421024	-0.067586543	12.58478356	17.69146492	15.55046764	14.72492502	-0.63304043	-0.268228953	-1.238938322	0.163388796	0.103119879	-0.215217146	-0.356326005	-0.691375656	-0.063197453	-0.365822966
0.945010012	United States	44.5	944543	433	2100	94	21.70900693	334	15.9047619	99	22.86374134	602	28.66666667	12992429.81	30005.61156	70807050.92	33717.64329	5.023164679	0.910310963	0.475244701	18036648	321418820	5127276.163	367269.3103	13.75845649	3.795489189	6.070737728	7.649692624	4.59511985	3.129552308	3.355735008	10.3091397	10.42577652	1.614060149	-0.09396902	16.70791625	19.58825557	15.45008511	12.81385067	-0.743925448	0.926592753	0.527096939	1.774706886	1.242808406	1.197744783	-1.022319919	-1.145887525	1.616961517	0.185598075
0.944615882	Czech Republic	58	1382243	476	2417	151	31.72268908	868	35.91228796	123	25.84033613	665	27.51344642	24785079.5	52069.49474	106459901.1	44046.2975	5.340075769	0.928280555	0.751063584	185156.36	10546059	1775567.166	446846.1044	14.1392181	4.060443011	6.165417854	7.790282381	4.812184355	3.251936687	3.314674846	10.86033454	10.69299658	1.675239842	-0.07442127	12.12895594	16.17126279	14.38963046	13.00996953	-0.286264965	1.278305143	0.721318588	1.914157749	1.398629239	2.948588912	-0.437030025	-0.191472811	1.88973378	0.463293362
0.942168943	United Kingdom	7	95000	147	817	5	3.401360544	26	3.182374541	32	21.76870748	215	26.31578947	230900.4708	1570.751502	1271256.002	1556.004898	4.134561581	0.941276139	0.635057803	2861090.73	65128861	225945.4104	32094.47761	11.46163217	1.945910149	4.990432587	6.705639095	3.465735903	3.080473502	3.270169119	7.359309448	7.349876853	1.419381296	-0.06051873	14.86671348	17.99187834	12.3280487	10.37643926	-0.454039256	-1.195001315	-0.828717778	0.183565318	0.196478923	-1.536029384	-2.092383883	-1.752780833	0.197730788	0.074236206
0.941379953	United States	69.23	776885	243	1682	60	24.69135802	242	14.38763377	43	17.69547325	482	28.65636147	8231634.739	33875.04008	22154868.19	13171.7409	4.216558306	0.923672986	0.506479769	18036648	321418820	1383609.78	280114.5858	13.56304761	4.237434295	5.493061443	7.427738841	3.761200116	2.873308858	3.355375459	10.43043374	9.485828973	1.439019228	-0.079397181	16.70791625	19.58825557	14.14020642	12.54295403	-0.680270899	0.746092088	0.851060212	0.923868808	0.996808809	0.153381618	-0.848004425	-1.218258762	0.569023377	-0.395829056
0.939266175	United Kingdom	6	90000	46	122	30	65.2173913	83	68.03278689	15	32.60869565	45	36.8852459	1006170.139	21873.26389	2234533.441	18315.84787	3.190495332	0.939703285	0.22460501	2861090.73	65128861	1234126.398	53204.17272	11.40756495	1.791759469	3.828641396	4.804021045	2.708050201	3.484578991	3.607811631	9.993020343	9.815521968	1.160176181	-0.062191108	14.86671348	17.99187834	14.02587391	10.88189211	-1.493411931	-1.244943618	-0.941716333	-1.527594043	-1.911154776	-0.768115292	1.520702447	1.340764442	-0.754408503	0.991168503
0.938771663	United States	2.8	50000	84	200	26	30.95238095	56	28	6	7.142857143	22	11	1638901.476	19510.73185	5737643.477	28688.21739	3.520658046	0.94166156	0.499468208	18036648	321418820	406473.4624	41519.09386	10.81977828	1.029619417	4.430816799	5.298317367	1.791759469	1.966112856	2.397895273	9.878719944	10.26424177	1.258647917	-0.060109347	16.70791625	19.58825557	12.91527392	10.63390869	-0.694211331	-1.787886625	-1.500395188	-0.64067212	-1.363307859	-0.890981547	-0.482053779	-0.568910983	-1.905857455	-2.454294821
0.935479995	India	84	1201306	95	894	36	37.89473684	554	61.96868009	24	25.26315789	271	30.31319911	5687678.265	59870.29752	48927313.69	54728.5388	3.463784497	0.946571462	0.604630058	2088841.35	1311050527	2437416.098	184926.7069	13.99891986	4.430816799	4.553876892	6.795705775	3.17805383	3.229347125	3.411583232	10.99993579	10.91014059	1.242361777	-0.05490881	14.55212009	20.99409458	14.70644906	12.12771485	-0.503138482	1.14871059	0.992817249	-0.459421452	0.29630316	-0.58381591	-0.076279891	1.051489659	-0.163782441	0.412036698
0.934366331	United States	2	150000	71	133	21	29.57746479	35	26.31578947	2	2.816901408	5	3.759398496	2439413.609	34357.93815	3446516.829	25913.66037	3.407403072	0.94737037	0.418524085	18036648	321418820	6672153.091	272171.6131	11.91839057	0.693147181	4.262679877	4.890349128	0.693147181	1.035637489	1.32425897	10.44458837	10.16252554	1.225950439	-0.054065164	16.70791625	19.58825557	15.71345317	12.51418808	-0.87102084	-0.77309011	-1.747042668	-0.888314786	-1.815474164	-1.044564365	-0.56241628	-0.649252515	-3.286419241	-4.565582441
0.933328931	Germany	11	866661	257	2346	83	32.29571984	1293	55.11508951	60	23.3463035	296	12.6172208	7676453.347	29869.46828	19262791.59	8210.908606	3.567643955	0.935633014	0.720007707	3363446.82	81679769	3184828.026	534782.7511	13.67240318	2.397895273	5.549076085	7.760467029	4.094344562	3.150438663	2.535062611	10.30459211	9.013218867	1.271905421	-0.066531958	15.02847685	18.2183169	14.97390885	13.18961587	-0.328493363	0.847104652	-0.497394774	1.006370706	1.365583781	0.859862583	-0.40353694	0.724554302	0.987666512	0.23299009
0.928445658	Netherlands	140	875000	159	1386	82	51.57232704	672	48.48484848	46	28.93081761	270	19.48051948	20536875.61	129162.7397	156919549.8	113217.5684	4.187586902	0.911731594	0.33171869	750283.91	16939923	2626913.654	153424.2347	13.68197917	4.941642423	5.068904202	7.23417718	3.828641396	3.36490738	2.969414965	11.76882844	11.63706663	1.43212465	-0.092409637	13.52820696	16.6451837	14.7813202	11.94096214	-1.103467989	0.855950066	1.36727267	0.299143264	0.782277253	0.829146019	0.723161833	0.40827334	0.653772889	0.719628601
0.928261094	United Kingdom	14.5	385000	207	1252	73	35.26570048	415	33.14696486	47	22.70531401	226	18.05111821	9154080.684	44222.612	28056717.62	22409.51887	4.518789178	0.883852808	0.150880539	2861090.73	65128861	2294857.721	175550.4355	12.86099861	2.674148649	5.332718793	7.132497552	3.850147602	3.122598994	2.893207634	10.69699152	10.0172411	1.508244077	-0.123464737	14.86671348	17.99187834	14.6461814	12.07568166	-1.891266888	0.097604095	-0.294890104	0.687706038	0.669581956	0.552696946	-0.229944486	-0.323386425	0.680798479	0.169820715
0.927104132	Canada	48.6	156000	118	300	65	55.08474576	179	59.66666667	20	16.94915254	41	13.66666667	12207098.74	103449.9893	28265262.55	94217.54183	3.918390992	0.897576804	0.185052023	1552807.65	35848610	2210491.666	111745.5514	11.95761129	3.883623531	4.770684624	5.703782475	2.995732274	2.830217835	2.614959778	11.54684358	11.45336166	1.365681108	-0.108056587	14.25557524	17.39481535	14.60872552	11.6239797	-1.687118288	-0.73686164	0.591702904	-0.140093344	-0.913915866	0.306964437	0.92845926	0.941677208	-0.392895274	-0.493604395
0.918754816	India	21.2	1455257	12	42	9	75	30	71.42857143	8	66.66666667	29	69.04761905	8307335.13	692277.9275	44120535.6	1050488.943	1.891999507	0.975898366	0.379595376	2088841.35	1311050527	22830149.6	4014984.234	14.19069308	3.054001182	2.48490665	3.737669618	2.079441542	4.199705078	4.234796398	13.44774278	13.86476627	0.63763421	-0.024396831	14.55212009	20.99409458	16.94359257	15.20554398	-0.968649394	1.325852968	-0.016443148	-3.506731353	-3.093031547	-1.413163129	2.092486324	1.502752822	-1.544344227	2.613819578
0.917501189	United Kingdom	36	300000	60	416	58	96.66666667	410	98.55769231	34	56.66666667	244	58.65384615	16839639.85	280660.6642	76947476.98	184969.8966	3.299899457	0.953835836	0.387057803	2861090.73	65128861	1002991.369	79267.9617	12.61153775	3.583518938	4.094344562	6.03068526	3.526360525	4.037186148	4.071653151	12.54490162	12.12794837	1.193892	-0.047263702	14.86671348	17.99187834	13.81849746	11.28058931	-0.949181235	-0.132824795	0.371714347	-1.136249658	-0.551597404	0.091948491	3.358881727	2.796887442	0.273914203	2.245057313
0.91650055	South Africa	1.4	154311	225	1215	11	4.888888889	50	4.115226337	43	19.11111111	184	15.14403292	691603.3425	3073.792633	1892859.925	1557.909403	4.361259993	0.933898424	0.67071869	314571.95	55011976.68	10719142.96	471931.5838	11.94672533	0.336472237	5.416100402	7.102499356	3.761200116	2.950269899	2.717606588	8.030667463	7.351100075	1.472761005	-0.0683876	12.6589681	17.82306148	16.18754176	13.0645893	-0.39940547	-0.746917084	-2.008499534	0.810515732	0.636333845	-1.351730002	-2.005439311	-1.708281205	0.569023377	-0.221201227
0.912684198	Russian Federation	16.4	370831	167	517	51	30.53892216	198	38.29787234	33	19.76047904	86	16.6344294	11894898.37	71226.93635	27497885.6	53187.39962	4.386970023	0.904927121	0.291044316	1365865.25	144096870	447399.5001	242149.2742	12.82350171	2.797281335	5.117993812	6.248042875	3.496507561	2.983683935	2.811474608	11.17362635	10.8815768	1.478638789	-0.099900868	14.12729867	18.78599634	13.01120721	12.39730965	-1.234279735	0.062967923	-0.204628967	0.371445539	-0.310691912	-0.123067455	-0.50622004	-0.077673793	0.236399731	-0.14538338
0.909427699	France	7	45000	61	229	31	50.81967213	113	49.34497817	22	36.06557377	72	31.44104803	2440284.97	40004.67164	6250260.09	27293.71218	3.359179237	0.920128639	0.141100193	2418835.53	66538391	525294.5786	22449.29492	10.71441777	1.945910149	4.110873864	5.433722004	3.091042453	3.585338775	3.448114301	10.59675152	10.21441163	1.211696669	-0.083241794	14.6987968	18.01328965	13.17171449	10.01901449	-1.958285052	-1.885208933	-0.828717778	-1.111904259	-1.213233886	-0.737398728	0.679169892	0.449303921	-0.273124548	1.219796679
0.908896038	France	14	160000	138	578	55	39.85507246	291	50.34602076	35	25.36231884	121	20.93425606	12828303.7	92958.72246	27262072.9	47166.21609	3.890453765	0.885606975	0.124895954	2418835.53	66538391	695374.4359	18757.54728	11.98292909	2.63905733	4.927253685	6.359573869	3.555348061	3.233264562	3.041386863	11.43991083	10.76143315	1.3585258	-0.121482022	14.6987968	18.01328965	13.45220574	9.839351472	-2.080274256	-0.713475388	-0.320613432	0.090511446	-0.187077982	-0.0002012	0.038299802	0.497056441	0.310341145	0.420925528
0.908438637	Germany	15	200940	97	486	44	45.36082474	288	59.25925926	16	16.49484536	58	11.93415638	8447970.975	87092.48428	28580428.25	58807.46553	3.642892856	0.913792701	0.203755299	3363446.82	81679769	1364766.459	128916.7792	12.21076164	2.708050201	4.574710979	6.186208624	2.772588722	2.80304793	2.479404573	11.37472587	10.98202409	1.292778107	-0.090151537	15.02847685	18.2183169	14.12649388	11.76692235	-1.59083552	-0.50302474	-0.270038923	-0.428735694	-0.379225102	-0.338083401	0.360105619	0.92224274	-0.673306719	-0.555254049
0.908199908	India	603	2212131	144	2043	42	29.16666667	450	22.02643172	31	21.52777778	418	20.46010768	14498433.51	100683.566	97827890.87	47884.43019	3.504425829	0.932596275	0.561441233	2088841.35	1311050527	13728839.14	871078.5538	14.60946686	6.401917197	4.9698133	7.622174595	3.433987204	3.069344091	3.018477023	11.51973787	10.77654568	1.254026692	-0.069782889	14.55212009	20.99409458	16.43500923	13.67748744	-0.577248171	1.712677496	2.437711936	0.153195931	1.212309155	-0.399516528	-0.586427026	-0.853866826	0.157834056	0.048983106
0.90199447	France	31	44262	65	559	27	41.53846154	235	42.03935599	5	7.692307692	78	13.95348837	1339338.17	20605.20262	11553268.66	20667.74358	3.447246438	0.962132123	0.642620424	2418835.53	66538391	429836.8261	7808.891836	10.6978818	3.433987204	4.17438727	6.326149473	1.609437912	2.040220828	2.635729539	9.933298877	9.936329483	1.237575778	-0.038603496	14.6987968	18.01328965	12.97116094	8.963018342	-0.442201049	-1.900483333	0.262101662	-1.018357708	-0.224123477	-0.860264983	0.136692242	0.100805397	-2.134970289	-2.286140725
0.901827396	Czech Republic	7.5	160170	52	152	32	61.53846154	94	61.84210526	16	30.76923077	47	30.92105263	3222824.103	61977.3866	8982810.637	59097.4384	3.108842503	0.945890544	0.312894027	185156.36	10546059	705192.8834	52877.40055	11.98399103	2.014903021	3.951243719	5.023880521	2.772588722	3.42651519	3.431437267	11.03452487	10.98694286	1.134250471	-0.055628421	12.12895594	16.17126279	13.46622664	10.87573132	-1.161890718	-0.71249447	-0.778143269	-1.347017608	-1.667476377	-0.706682165	1.305672613	1.045451688	-0.673306719	0.859419304
0.90095183	United States	16	148000	115	318	39	33.91304348	133	41.82389937	22	19.13043478	52	16.35220126	5279841	45911.66087	12206691.94	38385.82371	3.785090653	0.913066572	0.214323699	18036648	321418820	509749.363	148741.0798	11.90496755	2.772588722	4.744932128	5.762051383	3.091042453	2.951280511	2.794362522	10.73447441	10.5554435	1.331069837	-0.090946485	16.70791625	19.58825557	13.14167444	11.90996235	-1.540267795	-0.785489056	-0.22272963	-0.178023245	-0.849334278	-0.491666219	-0.30900596	0.090527516	-0.273124548	-0.218908107
0.90027868	United Kingdom	1	15000	56	278	20	35.71428571	169	60.79136691	12	21.42857143	53	19.0647482	91430.25135	1632.68306	226559.2054	814.9611704	3.176060458	0.957599394	0.479811175	2861090.73	65128861	780184.8734	20332.92466	9.61580548	0	4.025351691	5.627621114	2.48490665	3.064725145	2.947840986	7.39797999	6.703140468	1.155641579	-0.043325758	14.86671348	17.99187834	13.56728619	9.919996756	-0.734362638	-2.900005448	-2.255147014	-1.237866711	-0.998328323	-1.075280929	-0.20372512	0.995328542	-1.034819948	0.038502524
0.896816931	Ukraine	18.5	252289	277	1692	97	35.01805054	472	27.89598109	51	18.41155235	184	10.87470449	12651135.05	45671.9677	44518374.22	26311.09587	4.780068827	0.886122324	0.25144316	90615.02	45154029	531150.2337	324906.0286	12.43833053	2.917770732	5.624017506	7.43366654	3.931825633	2.912978313	2.386439403	10.72923999	10.17774603	1.564454945	-0.120900275	11.41437526	17.62559007	13.18280019	12.69129128	-1.380538319	-0.292817619	-0.116305465	1.11674916	1.003378698	1.289894474	-0.244419382	-0.573872974	0.783438482	-0.305817401
0.896317824	Spain	6	43804	360	2715	52	14.44444444	259	9.539594843	36	10	131	4.825046041	3500174.974	9722.708262	17011862.05	6265.879208	4.953288158	0.914987219	0.5048921	1192901.19	46443994	450809.959	81802.0115	10.68748042	1.791759469	5.886104031	7.906547232	3.583518938	2.302585093	1.573820277	9.182219486	8.742874194	1.60005163	-0.088845182	13.99189887	17.65375771	13.01880115	11.31205711	-0.683410536	-1.91009117	-0.941716333	1.502766729	1.527489879	-0.092350891	-1.446926467	-1.44952372	0.345741838	-1.690825209
0.896003589	United States	28	206000	174	457	57	32.75862069	145	31.72866521	29	16.66666667	76	16.63019694	14471827.76	83171.42393	26704291.16	58433.8975	4.163813813	0.888757285	0.199655106	18036648	321418820	439870.3116	132064.4428	12.23563145	3.33220451	5.159055299	6.124683391	3.36729583	2.813410717	2.811220136	11.32865911	10.97565144	1.426431436	-0.117931101	16.70791625	19.58825557	12.99423522	11.79104529	-1.611163871	-0.480052305	0.187490914	0.431923487	-0.447415796	0.061231927	-0.376480839	-0.391043268	0.074026908	-0.53174045
0.895289676	Australia	31	450000	163	1316	30	18.40490798	265	20.13677812	16	9.81595092	355	26.97568389	598764.5769	3673.402312	3119371.337	2370.342961	4.16707032	0.969203722	0.940433526	1339140.53	23789752	890443.5718	11423.93252	13.01700286	3.433987204	5.093750201	7.182352112	2.772588722	2.284008707	3.294935864	8.208873572	7.770789933	1.427213228	-0.03128045	14.10753857	16.98476546	13.69947501	9.343465778	-0.061414312	0.241706404	0.262101662	0.335738018	0.724837611	-0.768115292	-1.21544126	-0.944008565	-0.673306719	-1.732975806
0.89480901	Mexico	57	1000000	259	1698	87	33.59073359	541	31.86101296	52	20.07722008	277	16.31330978	19464635.17	75153.03155	98770828.84	58168.92158	4.434284795	0.899880412	0.303001927	1143793.18	127017224	5665994.38	1784834.549	13.81551056	4.043051268	5.556828062	7.437206367	3.951243719	2.999585843	2.791981326	11.22728173	10.9711065	1.489366339	-0.1054934	13.94986065	18.65983326	15.54999297	14.39483628	-1.194016114	0.979294028	0.708569752	1.017788307	1.007302019	0.982728837	-0.327844657	-0.384729912	0.807840054	-0.109301283
0.894541182	United Kingdom	0.16	42761	55	229	3	5.454545455	8	3.493449782	14	25.45454545	55	24.01746725	1504912.575	27362.04682	9631034.655	42056.91989	3.119486698	0.955615947	0.412104046	2861090.73	65128861	1231141.039	50328.67132	10.66338175	-1.832581464	4.007333185	5.433722004	2.63905733	3.23689433	3.178781368	10.21691218	10.64677922	1.137668468	-0.045399176	14.86671348	17.99187834	14.02345197	10.8263302	-0.886479423	-1.93235129	-3.598501834	-1.264405503	-1.213233886	-1.597462511	-1.97237724	-1.737941678	-0.841107808	0.429161624
0.893255543	United States	243	150000	110	558	68	61.81818182	325	58.2437276	24	21.81818182	71	12.72401434	21309532.71	193723.0246	89831274.71	160987.9475	3.540712964	0.896614528	0.16661657	18036648	321418820	104561.4054	16338.96853	11.91839057	5.493061443	4.700480366	6.324358962	3.17805383	3.082743651	2.543491101	12.17418471	11.98908478	1.264328109	-0.109129244	16.70791625	19.58825557	11.55752979	9.701308241	-1.792060094	-0.77309011	1.77148466	-0.243494606	-0.226107966	0.399114128	1.322021989	0.873799052	-0.163782441	0.079387269
0.892601273	France	80	312000	125	927	82	65.6	561	60.51779935	36	28.8	246	26.53721683	21036390.17	168291.1213	91088205.8	98261.27919	3.858413702	0.884052939	0.137853565	2418835.53	66538391	1291172.352	48728.90801	12.65075847	4.382026635	4.828313737	6.831953566	3.583518938	3.360375387	3.278548156	12.03345062	11.49538532	1.350256141	-0.123238332	14.6987968	18.01328965	14.07106116	10.79402773	-1.98156328	-0.096596325	0.957052126	-0.055213551	0.336477928	0.829146019	1.54306555	0.982278607	0.345741838	0.709345319
0.892004166	France	5.5	35000	66	260	10	15.15151515	64	24.61538462	17	25.75757576	55	21.15384615	378212.569	5730.49347	1043144.319	4012.093533	3.356143959	0.952246725	0.449541426	2418835.53	66538391	788695.2986	34761.85786	10.46310334	1.704748092	4.189654742	5.560681631	2.833213344	3.248728788	3.05182174	8.653556926	8.297068462	1.210792684	-0.048931113	14.6987968	18.01328965	13.57813534	10.45627603	-0.799527269	-2.117349979	-1.00549912	-0.995870812	-1.07251983	-1.382446565	-1.405598878	-0.730366562	-0.597123304	0.456014505
0.891754902	United States	45.7	1751596	290	1931	108	37.24137931	454	23.51113413	89	30.68965517	521	26.98083894	13854958.56	47775.71916	45337419.72	23478.7259	4.046826592	0.920201175	0.521876686	18036648	321418820	11105283.94	953684.5931	14.37603793	3.822098298	5.669880923	7.565793282	4.48863637	3.423925633	3.295126945	10.77427282	10.06385001	1.397933016	-0.083162964	16.70791625	19.58825557	16.22293158	13.76808828	-0.650323953	1.497057419	0.54660247	1.184299693	1.149819659	1.627776674	-0.114467997	-0.783042386	1.483149957	0.853543491
0.888688572	Mexico	63.7	5165089	164	1003	74	45.12195122	373	37.1884347	34	20.73170732	322	32.10368893	9931723.952	60559.29239	44434784.77	44301.87913	3.839505479	0.912960053	0.317978805	1143793.18	127017224	22825178.66	4387978.792	15.45743289	4.154184563	5.099866428	6.910750788	3.526360525	3.031664283	3.468970943	11.0113782	10.69878237	1.345343577	-0.091063153	13.94986065	18.65983326	16.94337481	15.29437927	-1.145770549	2.495950157	0.79003486	0.344746383	0.423811807	0.58341351	0.346143696	-0.130597058	0.273914203	-0.036513958
0.886095729	India	52.6	1790512	45	327	17	37.77777778	171	52.29357798	11	24.44444444	95	29.05198777	5410564.666	120234.7704	29840322.91	91254.81011	3.009385577	0.972055632	0.740192678	2088841.35	1311050527	8622846.892	2667545.419	14.39801217	3.96271612	3.80666249	5.789960171	2.397895273	3.196402969	3.369086907	11.69720153	11.42141098	1.101735931	-0.028342242	14.55212009	20.99409458	15.96992585	14.79666929	-0.300844751	1.517355191	0.649680905	-1.559965964	-0.818401935	-1.16743062	-0.083116033	0.589960344	-1.144162055	0.337285027
0.882474742	Switzerland	6.5	160000	19	48	18	94.73684211	46	95.83333333	7	36.84210526	16	33.33333333	1368544.538	72028.6599	6113099.046	127356.2301	2.320117518	0.961431449	0.251431599	670789.93	8281430	1106536.921	130808.9292	11.98292909	1.871802177	2.944438979	3.871201011	1.945910149	3.606641356	3.506557897	11.18481937	11.7547434	0.841617839	-0.039332012	13.4162113	15.92952622	13.91674581	11.78149298	-1.380584299	-0.713475388	-0.883041857	-2.829903147	-2.94503376	-1.136714056	3.246085375	2.666927931	-1.712145315	1.268133127
0.882180828	France	14	95000	217	1547	12	5.529953917	58	3.749191984	38	17.51152074	158	10.2133161	418533.8363	1928.727356	4239322.679	2740.350794	4.435796309	0.930774814	0.599709056	2418835.53	66538391	849204.1589	30345.15915	11.46163217	2.63905733	5.379897354	7.344072851	3.63758616	2.862858992	2.323692369	7.564615663	7.915841218	1.489707151	-0.071737906	14.6987968	18.01328965	13.65205491	10.32039228	-0.511310648	-1.195001315	-0.320613432	0.757193598	0.904078694	-1.321013438	-1.967969689	-1.725742063	0.413684951	-0.41954024
0.880672304	Italy	50	28200	29	91	26	89.65517241	81	89.01098901	13	44.82758621	37	40.65934066	1008701.16	34782.79862	3390143.6	37254.32527	2.740597847	0.95948111	0.334911368	1821496.96	60730582	3089239.059	84399.41163	10.24707726	3.912023005	3.36729583	4.510859507	2.564949357	3.802823714	3.705228592	10.45687825	10.52552333	1.008176089	-0.041362651	14.41516923	17.92195795	14.94343536	11.34331571	-1.093889355	-2.316894913	0.612520844	-2.207092899	-2.236076564	-0.890981547	2.949066769	2.341483107	-0.934234961	1.713279122
0.879706401	Armenia	35	250000	15	54	11	73.33333333	39	72.22222222	4	26.66666667	10	18.51851852	3967683.46	264512.2307	5741623.76	106326.3659	2.091161122	0.974915508	0.377333333	10529.18	3017712	1563199.721	835078.7141	12.4292162	3.555348061	2.708050201	3.988984047	1.386294361	3.283414346	2.918771232	12.48564277	11.57426857	0.737719472	-0.02540447	9.261905729	14.92000949	14.26224538	13.63528127	-0.97462631	-0.301236602	0.351063978	-3.178071453	-2.81449046	-1.351730002	1.995071293	1.540612175	-2.415381734	0.53471749
0.876940367	Poland	35	861963	643	2930	149	23.1726283	745	25.42662116	139	21.61741835	724	24.70989761	21606795.58	33603.10355	79351525.48	27082.43191	5.630632786	0.914185676	0.521992293	477066.45	37986412	1036042.495	298502.6936	13.66696763	3.555348061	6.466144724	7.982757702	4.934473933	3.073499395	3.207203876	10.42237371	10.20664053	1.728221831	-0.089721582	13.07541107	17.45273907	13.85091872	12.60653424	-0.650102456	0.842083793	0.351063978	2.357087255	1.611956765	2.887155785	-0.936772686	-0.69166832	2.043407938	0.058411665
0.875241128	Germany	15	264000	120	495	66	55	226	45.65656566	27	22.5	112	22.62626263	6465387.37	53878.22808	16848478.76	34037.33083	3.904351984	0.906298462	0.203780347	3363446.82	81679769	1265437.23	189954.8543	12.48370438	2.708050201	4.787491743	6.204557763	3.295836866	3.113515309	3.119111295	10.89448174	10.43521317	1.362091824	-0.098386599	15.02847685	18.2183169	14.05092826	12.15454171	-1.590712596	-0.250905451	-0.270038923	-0.11533876	-0.358888072	0.337681	0.923505953	0.273356372	-0.015771391	0.149209452
0.873114819	France	180	40000	139	1513	87	62.58992806	927	61.26900198	33	23.74100719	250	16.52346332	9110671.805	65544.40147	75550906.7	49934.50542	4.079422763	0.907615507	0.270558767	2418835.53	66538391	241907.3354	2988.863026	10.59663473	5.192956851	4.934473933	7.321849714	3.496507561	3.167203814	2.80478139	11.09048308	10.81846753	1.405955499	-0.096934441	14.6987968	18.01328965	12.39631002	8.002648335	-1.307265951	-1.994006018	1.551496103	0.101145883	0.879447969	0.982728837	1.367129799	1.018113065	0.236399731	0.271030921
0.872568033	Netherlands	25	404000	155	1416	66	42.58064516	373	26.34180791	25	16.12903226	111	7.838983051	8338769.952	53798.51582	22940295.56	16200.7737	3.665200488	0.912233265	0.262703276	750283.91	16939923	2690157.19	280229.0207	12.90917016	3.218875825	5.043425117	7.255591274	3.218875825	2.780620894	2.059109113	10.89300116	9.692814279	1.298883037	-0.091859549	13.52820696	16.6451837	14.80511018	12.54336248	-1.336730112	0.142100516	0.104416498	0.26161606	0.806011287	0.337681	0.197606851	-0.648011363	-0.112483829	-0.606141933
0.870551862	United States	49	1326110	399	2018	114	28.57142857	309	15.31219029	67	16.79197995	1046	51.83349851	19032045.49	47699.36213	42288098.21	20955.45005	3.654841015	0.910832317	0.484558767	18036648	321418820	4149472.126	526464.8355	14.0977604	3.891820298	5.988961417	7.609862201	4.204692619	2.820901388	3.94803663	10.7726733	9.950154037	1.296052594	-0.093396463	16.70791625	19.58825557	15.23849169	13.17393982	-0.724516561	1.240010353	0.597711459	1.654261575	1.198662873	1.812076057	-0.621218109	-1.174154841	1.126334459	-0.514743802
0.870405607	United States	10	200000	104	367	43	41.34615385	230	62.67029973	22	21.15384615	59	16.07629428	1425564.769	13707.35355	5738579.568	15636.45659	3.406605757	0.911148354	0.206040462	18036648	321418820	304121.079	228530.6543	12.20607265	2.302585093	4.644390899	5.905361848	3.091042453	3.05182174	2.777345782	9.525687723	9.657360428	1.225716416	-0.093049548	16.70791625	19.58825557	12.62518119	12.33942563	-1.579682712	-0.507355995	-0.567260912	-0.326106711	-0.690497983	-0.368799964	0.125452046	1.08495887	-0.273124548	0.009224157
0.869423762	Japan	11	810006	200	1111	67	33.5	358	32.22322232	60	30	181	16.29162916	12834271.76	64171.35882	22789787.2	20512.85977	4.05549859	0.909661819	0.284878613	4383076.3	126958472	14292878.04	2615780.885	13.60479693	2.397895273	5.298317367	7.01301579	4.094344562	3.401197382	2.790651427	11.06931227	9.928807274	1.400073637	-0.094682376	15.29326139	18.6593706	16.47527193	14.77707323	-1.255692109	0.784656253	-0.497394774	0.637037446	0.537155895	0.368397564	-0.333147946	-0.367451516	0.987666512	0.801972136
0.866232932	Netherlands	15	335000	268	2020	10	3.731343284	31	1.534653465	47	17.53731343	246	12.17821782	504724.0248	1883.2986	2594254.744	1284.284527	4.480875799	0.928924381	0.653533719	750283.91	16939923	4756095.586	147616.5639	12.72188581	2.708050201	5.590986981	7.61085279	3.850147602	2.864330807	2.499648931	7.540780093	7.157957054	1.499818518	-0.073727942	13.52820696	16.6451837	15.37493763	11.90237341	-0.42536115	-0.030895457	-0.270038923	1.068099718	1.19976078	-1.382446565	-2.073096715	-1.831381717	0.680798479	-0.416200631
0.861649559	France	55	300000	141	748	77	54.60992908	428	57.21925134	44	31.20567376	223	29.81283422	15175275.52	107626.0675	61079148.44	81656.61555	4.15498039	0.896133054	0.175217726	2418835.53	66538391	645465.1251	29668.57183	12.61153775	4.007333185	4.94875989	6.617402978	3.784189634	3.44059993	3.394938979	11.58641816	11.31027812	1.424307709	-0.109666379	14.6987968	18.01328965	13.37772646	10.29784358	-1.74172593	-0.132824795	0.682386982	0.122187142	0.098683567	0.675563201	0.900706691	0.824928681	0.59791296	0.891378169
0.860620667	Russian Federation	1.9	280389	171	1235	62	36.25730994	525	42.51012146	28	16.37426901	98	7.935222672	4011681.608	23460.12636	9731243.439	7879.549343	3.950278422	0.91831012	0.387289017	1365865.25	144096870	630972.4807	25591.14881	12.5439332	0.641853886	5.141663557	7.118826249	3.33220451	2.79571114	2.071311416	10.06305751	8.972025991	1.373786063	-0.085220124	14.12729867	18.78599634	13.35501753	10.15000182	-0.948584051	-0.195271631	-1.784642685	0.406307831	0.654429545	0.214814746	-0.171985886	0.123262221	0.029929699	-0.571901533
0.8605875	Netherlands	20	150000	65	266	45	69.23076923	160	60.15037594	24	36.92307692	87	32.70676692	2447055.52	37647.008	9261302.52	34816.92677	3.580700348	0.918554326	0.187799615	750283.91	16939923	2458272.672	49274.81734	11.91839057	2.995732274	4.17438727	5.583496309	3.17805383	3.608836746	3.487581996	10.53600876	10.45785895	1.275558409	-0.08495423	13.52820696	16.6451837	14.7149695	10.80516843	-1.672379762	-0.77309011	-0.059156566	-1.018357708	-1.047233478	-0.307366837	1.755280448	0.964751488	-0.163782441	1.27311456
0.860567554	Cyprus	10	130000	263	1125	46	17.4904943	293	26.04444444	43	16.34980989	209	18.57777778	8244727.154	31348.77245	27372321.94	24330.95283	4.628855122	0.906321025	0.345314066	19559.94	1165300	124208.1401	7509.354682	11.77528973	2.302585093	5.572154032	7.025538315	3.761200116	2.79421627	2.921966123	10.35293039	10.0995046	1.532309564	-0.098361703	9.881238876	13.96848912	11.72971399	8.923904813	-1.06330094	-0.905273446	-0.567260912	1.040361363	0.551035073	-0.276650273	-1.268887842	-0.662196429	0.569023377	-0.575293456
0.857687649	United States	75	2089519	360	2687	104	28.88888889	521	19.38965389	77	21.38888889	400	14.88649051	8749002.952	24302.78598	33367400.89	12418.08742	3.963705201	0.912507197	0.485576108	18036648	321418820	6783082.861	623063.7944	14.55244445	4.317488114	5.886104031	7.896180609	4.343805422	3.062871576	2.700454124	10.09834627	9.426909352	1.377179245	-0.091559306	16.70791625	19.58825557	15.72994226	13.34240419	-0.722419241	1.660005464	0.909742833	1.502766729	1.516000166	1.50491042	-0.602662865	-0.979648472	1.301149379	0.034296699
0.857341909	United States	6.5	250000	101	393	38	37.62376238	98	24.93638677	17	16.83168317	101	25.69974555	2593187.654	25675.12529	6255522.06	15917.35893	3.507365537	0.916326629	0.289277457	18036648	321418820	4782986.728	203725.304	12.4292162	1.871802177	4.615120517	5.973809612	2.833213344	2.823263013	3.246481091	10.15327791	9.675165549	1.254865196	-0.087382396	16.70791625	19.58825557	15.38057575	12.22452782	-1.240368993	-0.301236602	-0.883041857	-0.369217976	-0.614634792	-0.522382783	-0.092118082	-0.715053866	-0.597123304	-0.509385177
0.856673761	United Kingdom	2.6	163129	83	390	42	50.60240964	201	51.53846154	26	31.3253012	127	32.56410256	644011.193	7759.171	2419063.596	6202.727169	3.706366983	0.941549632	0.411327553	2861090.73	65128861	3512447.765	811694.9236	12.00229658	0.955511445	4.418840608	5.966146739	3.258096538	3.444426116	3.483210533	8.956630778	8.73274434	1.310052147	-0.060228216	14.86671348	17.99187834	15.07182372	13.60687984	-0.888365416	-0.695585496	-1.554719267	-0.65831141	-0.623127837	-0.399516528	0.666471112	0.553939187	-0.063197453	0.900059947
0.854501393	Italy	17	495498	173	949	53	30.63583815	304	32.0337197	52	30.05780347	241	25.39515279	13584004.85	78520.25924	38972905.06	41067.33937	4.249377074	0.890546303	0.169206166	1821496.96	60730582	3589765.112	555479.9606	13.1133186	2.833213344	5.153291594	6.855408799	3.951243719	3.40312231	3.234558321	11.27111195	10.62296842	1.446772401	-0.115920181	14.41516923	17.92195795	15.09359733	13.22758781	-1.77663739	0.33067398	-0.178289381	0.423434339	0.362474231	-0.061634328	-0.500555395	-0.376491319	0.807840054	0.80633988
0.8511365	United States	26	149505	73	249	53	72.60273973	203	81.52610442	12	16.43835616	29	11.64658635	9621900.76	131806.8597	36683576.94	147323.6022	3.424309936	0.931456664	0.278747592	18036648	321418820	359579.6159	19394.09614	11.91508512	3.258096538	4.290459441	5.517452896	2.48490665	2.799617394	2.45501312	11.78909295	11.90038682	1.230899973	-0.071005613	16.70791625	19.58825557	12.79269089	9.872723976	-1.277448595	-0.776143386	0.133166835	-0.847399291	-1.120431837	-0.061634328	1.952368814	1.984433267	-1.034819948	-0.563038078
0.850928354	United Kingdom	40	363309	114	768	60	52.63157895	293	38.15104167	40	35.0877193	218	28.38541667	8493955.222	74508.37914	39644090.55	51619.90957	3.773693247	0.926159954	0.347134875	2861090.73	65128861	1822774.859	173894.5967	12.80300899	3.688879454	4.736198448	6.643789733	3.688879454	3.557851192	3.345875516	11.21866687	10.85166272	1.328054163	-0.076708323	14.86671348	17.99187834	14.41587055	12.06620463	-1.058041886	0.044038641	0.44894778	-0.19088676	0.127928985	0.153381618	0.785074067	-0.084678025	0.478142233	1.157426199
0.8489476	Austria	5	300000	78	252	19	24.35897436	66	26.19047619	2	2.564102564	31	12.3015873	1971735.47	25278.65987	6896585.78	27367.40389	3.495444946	0.974783521	0.842795761	376950.25	8638366	453573.1822	138962.1296	12.61153775	1.609437912	4.356708827	5.529429088	0.693147181	0.94160854	2.509728303	10.13771584	10.21710795	1.251460677	-0.025539862	12.83986849	15.971724	13.02491191	11.84195673	-0.171030627	-0.132824795	-1.075365258	-0.749823017	-1.107158181	-1.105997492	-0.867431924	-0.655230308	-3.286419241	-4.77893807
0.848015194	Sri Lanka	10.4	1456442	261	1766	115	44.06130268	714	40.43035108	68	26.05363985	326	18.45979615	20980425.96	80384.77381	427172145.3	241886.832	4.409269828	0.912441216	0.411350674	82316.17	20966000	6741790.997	1352677.239	14.19150703	2.341805806	5.564520407	7.476472381	4.219507705	3.260157484	2.915595186	11.29458006	12.39622526	1.483709104	-0.091631616	11.31832284	16.85841264	15.72383617	14.11759633	-0.888309207	1.326604827	-0.538510576	1.029118079	1.050821997	1.84279262	0.28414983	0.024051382	1.14495171	0.481946695
0.847093444	United Kingdom	1.8	97000	42	161	3	7.142857143	12	7.453416149	11	26.19047619	44	27.32919255	166068.125	3954.002976	785985.36	4881.896646	2.93153447	0.961917947	0.428200385	2861090.73	65128861	2552213.62	248642.4688	11.48246626	0.587786665	3.737669618	5.081404365	2.397895273	3.26539584	3.307955455	8.282483756	8.49328908	1.075525996	-0.038826126	14.86671348	17.99187834	14.75247163	12.42377128	-0.848164004	-1.175756711	-1.824276101	-1.661583017	-1.603720571	-1.597462511	-1.873697079	-1.549040254	-1.144162055	0.493832745
0.840263741	United Kingdom	15	153612	115	653	29	25.2173913	326	49.92343032	23	20	104	15.92649311	2263451.149	19682.18391	9156471.891	14022.16216	3.558610951	0.917154892	0.241974952	2861090.73	65128861	377965.5329	49843.28966	11.94218522	2.708050201	4.744932128	6.481577129	3.135494216	2.995732274	2.767983956	9.887469135	9.548394368	1.269370286	-0.086478909	14.86671348	17.99187834	12.84255829	10.81663916	-1.418921062	-0.751110813	-0.270038923	-0.178023245	-0.05185725	-0.798831856	-0.817258296	0.4768977	-0.217264618	-0.118045194
0.837995489	Spain	20	915000	162	979	82	50.61728395	572	58.42696629	56	34.56790123	228	23.28907048	24222542.36	149521.8664	81901451.58	83658.27536	3.868875225	0.89232854	0.203410405	1192901.19	46443994	6218984.834	1285079.988	13.72667934	2.995732274	5.087596335	6.886531643	4.025351691	3.542925541	3.147984172	11.91519792	11.33449563	1.352963825	-0.113920896	13.99189887	17.65375771	15.64311724	14.06633152	-1.592529641	0.897239961	-0.059156566	0.326674217	0.396968832	0.829146019	0.667340501	0.882540048	0.900967207	1.123559273
0.833396781	Lithuania	15.9	152071	160	840	54	33.75	247	29.4047619	19	11.875	97	11.54761905	7314407.05	45715.04406	17785247.93	21172.9142	4.311153512	0.910292745	0.301976879	41400.14	2904910	388333.4284	184838.6445	11.9321028	2.766319109	5.075173815	6.733401892	2.944438979	2.47443535	2.446479273	10.73018271	9.960478012	1.461205505	-0.093989033	10.63103954	14.88191297	12.8696196	12.12723853	-1.197404824	-0.760424026	-0.227325505	0.308377546	0.227249459	-0.030917764	-0.318535692	-0.501899928	-0.457352556	-1.30088977
0.829668967	Georgia	9	478306	88	456	40	45.45454545	235	51.53508772	15	17.04545455	42	9.210526316	13978696.83	158848.8276	34841511.79	76406.82409	3.437242024	0.923377355	0.254236994	13965.39	3717100	1443509.897	675965.048	13.07800597	2.197224577	4.477336814	6.12249281	2.708050201	2.835883573	2.220346995	11.97570826	11.24382729	1.234669413	-0.079717293	9.544337405	15.12845435	14.18258813	13.42389665	-1.3694884	0.298055443	-0.644494345	-0.572154506	-0.449843698	-0.460949655	0.365583503	0.553778246	-0.754408503	-0.480748598
0.827313716	Slovenia	20	260000	113	505	53	46.90265487	291	57.62376238	16	14.15929204	39	7.722772277	8597016.791	76079.79461	24389140.9	48295.32852	3.965248289	0.89451064	0.164583815	87263.62	2063531	735252.2293	224585.4288	12.46843691	2.995732274	4.727387819	6.224558429	2.772588722	2.65037109	2.044173403	11.239538	10.78509012	1.377568473	-0.111478481	11.37668893	14.53992915	13.50796889	12.32201144	-1.804335325	-0.265008131	-0.059156566	-0.203863611	-0.336720592	-0.061634328	0.450224077	0.844224984	-0.673306719	-0.9016842
0.822132841	United States	53	500000	159	520	55	34.59119497	145	27.88461538	41	25.78616352	125	24.03846154	8084556.576	50846.26777	16353955.91	31449.91521	4.141962863	0.913438197	0.305050096	18036648	321418820	1482320.071	329888.132	13.12236338	3.970291914	5.068904202	6.253828812	3.713572067	3.24983805	3.179655112	10.836562	10.35615157	1.421169797	-0.090539561	16.70791625	19.58825557	14.20911903	12.70650888	-1.187279267	0.339028713	0.655234262	0.299143264	-0.304279144	-0.0002012	-0.269368671	-0.57441515	0.509171995	0.458531467
0.821155529	United States	17	672124	208	845	41	19.71153846	102	12.07100592	54	25.96153846	224	26.50887574	13142567.69	63185.42158	25204827.75	29828.19852	4.388627422	0.910105134	0.297287091	18036648	321418820	1039690.325	358689.6636	13.41819813	2.833213344	5.33753808	6.739336627	3.988984047	3.256616153	3.27747961	11.05382888	10.30320948	1.479016518	-0.094195154	16.70791625	19.58825557	13.85443346	12.79021285	-1.213056971	0.612293517	-0.178289381	0.694804187	0.233827146	-0.430233092	-1.139069991	-1.328768362	0.855266116	0.473911266
0.817267355	Turkey	8	380000	195	1110	72	36.92307692	342	30.81081081	44	22.56410256	165	14.86486486	6714003.806	34430.78875	19112297.91	17218.28641	4.361967681	0.886823289	0.198601156	717879.79	78665830	6194005.878	259558.4002	12.84792653	2.079441542	5.272999559	7.012115294	3.784189634	3.116360261	2.699000365	10.44670646	9.753727261	1.472923259	-0.12010954	13.48405741	18.18071944	15.63909259	12.46673701	-1.616456707	0.085529314	-0.730833976	0.599747781	0.536157843	0.521980382	-0.13307246	-0.434827479	0.59791296	0.155664767
0.812891926	Netherlands	45	1415000	161	1846	61	37.88819876	536	29.03575298	35	21.73913043	228	12.35102925	11250210.77	69877.0855	58112649.75	31480.30864	4.085347372	0.932823723	0.489252408	750283.91	16939923	2265477.273	181477.6621	14.16264009	3.80666249	5.081404365	7.520776415	3.555348061	3.079113882	2.5137394	11.15449306	10.35711751	1.407406761	-0.069539032	13.52820696	16.6451837	14.63329601	12.10888785	-0.714876751	1.299940212	0.535287411	0.317554292	1.099925798	0.184098182	-0.076662035	-0.519502681	0.310341145	0.071151172
0.812397647	India	61.92	2123420	81	1128	35	43.20987654	354	31.38297872	20	24.69135802	200	17.73049645	12142821.18	149911.3726	68722873.1	60924.53289	3.359869502	0.939728369	0.479296724	2088841.35	1311050527	14981068.42	1212978.933	14.56853855	4.125843229	4.394449155	7.028201432	2.995732274	3.206453305	2.87528612	11.91779955	11.01739121	1.211902135	-0.062164415	14.55212009	20.99409458	16.52229786	14.00858982	-0.735435408	1.674871707	0.76925954	-0.694236681	0.553986705	-0.614532474	0.234384808	-0.407533476	-0.392895274	0.36008966
0.811414488	United Kingdom	34.4	451430	297	2139	67	22.55892256	316	14.77325853	107	36.02693603	696	32.53856942	10766082.36	36249.43556	26336069.22	12312.32783	4.772834792	0.91018495	0.38544894	2861090.73	65128861	692356.8237	124059.7902	13.0201756	3.538056564	5.693732139	7.668093709	4.672828834	3.584266882	3.482426137	10.49817909	9.418356302	1.562940424	-0.094107458	14.86671348	17.99187834	13.44785674	11.72851891	-0.953346546	0.244637088	0.338388626	1.219429269	1.26320301	0.368397564	-0.972643185	-1.199863387	1.714613851	1.217364507
0.809225004	Australia	250	502286	55	329	37	67.27272727	259	78.72340426	10	18.18181818	49	14.89361702	10872373.37	197679.5158	62285373.19	189317.2437	3.312646716	0.942505892	0.311982659	1339140.53	23789752	2295027.753	68549.84188	13.12692496	5.521460918	4.007333185	5.796057751	2.302585093	2.900422094	2.700932733	12.19440239	12.15117942	1.197747482	-0.059213108	14.10753857	16.98476546	14.64625549	11.13531638	-1.164807673	0.343242279	1.7923026	-1.264405503	-0.811643761	-0.553099346	1.640834817	1.850736664	-1.263932781	-0.334307988
0.806749615	United Arab Emirates	364	966566	188	3950	77	40.95744681	2481	62.81012658	46	24.46808511	1414	35.79746835	11980848.45	63727.91731	282612118.8	71547.37185	4.091627287	0.907481072	0.311032755	370296.26	9156963	206501.3612	24365.88515	13.78150486	5.897153868	5.236441963	8.281470858	3.828641396	3.19736962	3.577877174	11.06237801	11.17811505	1.408942761	-0.09708257	12.82205867	16.03002513	12.23806228	10.10093928	-1.167857051	0.947882709	2.067700417	0.545903448	1.943031616	0.675563201	0.102732501	1.091629	0.653772889	0.339478399
0.805088524	United States	44	363421	162	653	54	33.33333333	185	28.33078101	39	24.07407407	93	14.24196018	6727786.774	41529.54799	21796190.1	33378.54533	3.916403435	0.907766923	0.281098266	18036648	321418820	757762.6438	92204.22821	12.80331722	3.784189634	5.087596335	6.481577129	3.663561646	3.181135497	2.65619255	10.63416045	10.41566862	1.365173742	-0.096767626	16.70791625	19.58825557	13.53812548	11.43176127	-1.26905097	0.044323355	0.518813918	0.326674217	-0.05185725	-0.030917764	-0.34288945	-0.553131807	0.446326825	0.302642493
0.802322716	Moldova	24.3	299000	157	1011	59	37.57961783	399	39.46587537	23	14.64968153	61	6.033630069	6605357.467	42072.34056	17887083.91	17692.46677	3.797895616	0.900740349	0.258289017	6568.29	3554108	1120522.245	221736.1427	12.60819885	3.19047635	5.056245805	6.918695219	3.135494216	2.684418597	1.797348831	10.64714581	9.780894222	1.334447128	-0.104538244	8.790008804	15.08361468	13.92930542	12.30924341	-1.3536761	-0.135908964	0.083598558	0.280499179	0.432616914	0.122665054	-0.094698288	-0.021956795	-0.217264618	-0.824428979
0.794868762	Czech Republic	112	242179	129	749	47	36.43410853	309	41.25500668	15	11.62790698	79	10.54739653	8337212.176	64629.55176	53982085.1	72072.20975	4.140962587	0.939897629	0.544423892	185156.36	10546059	754277.2319	61433.76859	12.3974324	4.718498871	4.859812404	6.618738984	2.708050201	2.453407983	2.355879055	11.07642704	11.18542381	1.42092827	-0.061984315	12.12895594	16.17126279	13.53351526	11.02571494	-0.608027122	-0.330595535	1.203699606	-0.008820327	0.100164312	-0.24593371	-0.161652182	0.063389751	-0.754408503	-1.348601747
0.790469658	Germany	30	960000	77	577	51	66.23376623	418	72.44367418	15	19.48051948	96	16.63778163	10276856.08	133465.6634	56584681.34	98067.03872	3.670782386	0.930681324	0.293899807	3363446.82	81679769	5452357.051	507633.0251	13.77468856	3.401197382	4.343805422	6.357842267	2.708050201	2.969414965	2.811676111	11.80159952	11.49340659	1.300404824	-0.071838355	15.02847685	18.2183169	15.51155856	13.13751407	-1.224516362	0.941586441	0.238065423	-0.768827965	-0.18899718	-0.123067455	1.580108564	1.55117605	-0.754408503	-0.17776027
0.789360646	Poland	39.5	713804	386	1898	74	19.17098446	363	19.12539515	73	18.9119171	420	22.12855638	17369308.51	44998.20859	62516099.65	32937.8818	5.052467753	0.904029754	0.367747592	477066.45	37986412	2224943.032	946185.6309	13.47836369	3.676300672	5.955837369	7.548555979	4.290459441	2.939792258	3.096868918	10.71437796	10.4023787	1.619876788	-0.100893005	13.07541107	17.45273907	14.61524187	13.76019406	-1.000358467	0.667868909	0.439727034	1.605474389	1.130714917	0.58341351	-1.170664842	-0.992254349	1.234112606	-0.244975435
0.788729844	United Kingdom	17	210285	128	748	60	46.875	447	59.75935829	33	25.78125	137	18.31550802	3315273.255	25900.57231	14636487.68	19567.4969	3.534512229	0.901214137	0.182144509	2861090.73	65128861	847538.4944	25888.64444	12.25621903	2.833213344	4.852030264	6.617402978	3.496507561	3.249647484	2.907748134	10.16202034	9.881625147	1.262575307	-0.104012384	14.86671348	17.99187834	13.65009154	10.16155971	-1.702954901	-0.461035397	-0.178289381	-0.020282355	0.098683567	0.153381618	0.448607677	0.946098857	0.236399731	0.458099063
0.787866107	United States	12	310000	155	467	40	25.80645161	84	17.98715203	30	19.35483871	79	16.91648822	5564281.651	35898.5913	9431524.234	20195.98337	3.907271591	0.919326023	0.40560501	18036648	321418820	2029151.296	122394.3243	12.64432758	2.48490665	5.043425117	6.146329258	3.401197382	2.962942451	2.828288781	10.48845333	9.913239021	1.362839328	-0.084114461	16.70791625	19.58825557	14.52312818	11.71500328	-0.902375475	-0.102536587	-0.433611987	0.26161606	-0.42342488	-0.460949655	-0.782828299	-1.046551716	0.116629004	-0.192446677
0.786339395	Japan	34.2	589744	132	680	57	43.18181818	403	59.26470588	38	28.78787879	158	23.23529412	12988965.35	98401.25265	22510470.71	33103.6334	3.865829018	0.909423294	0.198643545	4383076.3	126958472	19751366.64	650864.3588	13.28744382	3.532225644	4.882801923	6.522092798	3.63758616	3.359954423	3.145672421	11.49680881	10.40739833	1.352176153	-0.094944623	15.29326139	18.6593706	16.79873324	13.38605654	-1.616243292	0.491514775	0.33411433	0.025040086	-0.006952234	0.061231927	0.232744824	0.922502559	0.413684951	0.708390134
0.779730256	Finland	24	485400	116	598	48	41.37931034	240	40.13377926	27	23.27586207	113	18.89632107	3798430.622	32745.09157	15333957.99	25642.07022	3.897192934	0.925492261	0.333007707	232351.11	5479531	817138.9629	247891.6711	13.09272857	3.17805383	4.753590191	6.393590754	3.295836866	3.147416861	2.938967251	10.39650835	10.15198965	1.360256533	-0.077429509	12.35600491	15.51653007	13.61356445	12.42074712	-1.099589645	0.311654818	0.074492358	-0.165271104	-0.149375808	-0.215217146	0.12739001	0.00990408	-0.015771391	0.226133494
0.7772581	United States	2.43	103544	146	472	44	30.1369863	153	32.41525424	33	22.60273973	114	24.15254237	1872810.036	12827.466	3163955.674	6703.29592	3.927174856	0.925410117	0.408109827	18036648	321418820	475582.2966	110508.3422	11.54775192	0.887891257	4.983606622	6.156978986	3.496507561	3.118071126	3.184389649	9.459343932	8.810354613	1.367920301	-0.07751827	16.70791625	19.58825557	13.07229522	11.61284629	-0.896218957	-1.115451847	-1.604287544	0.173511606	-0.411621392	-0.338083401	-0.529712796	-0.358291059	0.236399731	0.159546791
0.775839	Germany	24	160000	74	379	47	63.51351351	233	61.47757256	8	10.81081081	65	17.15039578	5107394.08	69018.83892	16076287.29	42417.64456	3.633907579	0.929290914	0.292533719	3363446.82	81679769	1288137.015	66033.96888	11.98292909	3.17805383	4.304065093	5.937536205	2.079441542	2.380546634	2.842021251	11.14213477	10.6553197	1.290308537	-0.073333442	15.02847685	18.2183169	14.06870756	11.09792457	-1.22917534	-0.713475388	0.074492358	-0.827360029	-0.654837951	-0.24593371	1.421112462	1.028062463	-1.544344227	-1.513927202
0.771570912	United States	54	881776	227	890	51	22.46696035	228	25.61797753	61	26.8722467	219	24.60674157	15409623.88	67883.80566	25964819.81	29173.95485	4.411614833	0.909553056	0.37105395	18036648	321418820	1131135.803	354048.439	13.68969333	3.988984047	5.424950017	6.791221463	4.110873864	3.291094033	3.203020453	11.12555278	10.28103163	1.484240798	-0.094801947	16.70791625	19.58825557	13.93873282	12.77718902	-0.991407809	0.863075703	0.668936336	0.823550003	0.29133303	-0.123067455	-0.978018286	-0.682540088	1.008437918	0.552143021
0.76914511	Portugal	8	106000	211	822	51	24.17061611	272	33.09002433	45	21.32701422	147	17.88321168	8521655.593	40386.99333	22961358.37	27933.52599	4.549699946	0.890876495	0.189169557	199112.62	10358076	2349422.76	452598.3313	11.57119437	2.079441542	5.351858133	6.711740395	3.80666249	3.059974542	2.883862378	10.60626306	10.23758289	1.515061285	-0.115549475	12.20162587	16.15327706	14.66968022	13.02276033	-1.665111539	-1.093797877	-0.730833976	0.715895665	0.20324122	-0.123067455	-0.878441278	-0.326102646	0.626153283	0.027723207
0.765596575	United States	11	726000	108	380	39	36.11111111	130	34.21052632	21	19.44444444	92	24.21052632	4298309.368	39799.16081	8083985.259	21273.64542	3.613042866	0.909367728	0.207061657	18036648	321418820	636729.1935	191743.2485	13.49530529	2.397895273	4.682131227	5.940171253	3.044522438	2.967561396	3.18678751	10.59160111	9.965224281	1.284550316	-0.095005725	16.70791625	19.58825557	13.36409972	12.16391251	-1.57473867	0.683517993	-0.497394774	-0.270520375	-0.651917431	-0.491666219	-0.180531064	-0.272651581	-0.331583529	-0.181966096
0.764911786	United Kingdom	40.5	160116	111	433	50	45.04504505	246	56.81293303	20	18.01801802	51	11.77829099	14149208.1	127470.3433	32919992.92	76027.69729	3.772204067	0.890290528	0.144111753	2861090.73	65128861	2072491.24	137887.2728	11.98365383	3.701301974	4.709530201	6.070737728	2.995732274	2.891372258	2.46625809	11.75563901	11.23885299	1.327659464	-0.116207434	14.86671348	17.99187834	14.54426194	11.83419177	-1.937166218	-0.712805943	0.458053979	-0.230165437	-0.507205771	-0.153784019	0.341648606	0.805546166	-0.392895274	-0.354842444
0.760607093	United States	298	182000	39	202	26	66.66666667	183	90.59405941	1	2.564102564	2	0.99009901	2223572.05	57014.66795	27746057.15	137356.7186	2.530613703	0.966785745	0.581589595	18036648	321418820	813983.7298	12124.20089	12.11176197	5.697093487	3.663561646	5.308267697	0	0.94160854	-0.009950331	10.95106385	11.83033661	0.928461844	-0.033778375	16.70791625	19.58825557	13.60969566	9.402958808	-0.541990243	-0.594471486	1.921048231	-1.770733914	-1.352279539	-0.890981547	1.60541117	2.416999974	-4.157456749	-4.77893807
0.75666751	Canada	55	300000	54	157	21	38.88888889	59	37.57961783	11	20.37037037	23	14.64968153	2355877.01	43627.35204	6082793.79	38743.90949	3.199529906	0.932712057	0.20955106	1552807.65	35848610	236549.1245	69438.73703	12.61153775	4.007333185	3.988984047	5.056245805	2.397895273	3.014081412	2.684418597	10.68343957	10.56472885	1.163003895	-0.069658746	14.25557524	17.39481535	12.37391118	11.14820016	-1.562787846	-0.132824795	0.682386982	-1.291431272	-1.631604734	-1.044564365	-0.018172679	-0.111936533	-1.144162055	-0.076410229
0.755711046	Spain	1.67	241887	39	194	6	15.38461538	22	11.34020619	6	15.38461538	19	9.793814433	983873.11	25227.51564	4433069.08	22850.87155	2.703255761	0.963776072	0.415105973	1192901.19	46443994	1330494.933	245252.723	12.39622595	0.512823626	3.663561646	5.267858159	1.791759469	2.733368009	2.281751006	10.13569057	10.03674454	0.994456884	-0.036896302	13.99189887	17.65375771	14.10106156	12.41004448	-0.879221435	-0.33170994	-1.879226978	-1.770733914	-1.397066927	-1.50531282	-1.391974398	-1.363629544	-1.905857455	-0.713360711
0.752282524	Thailand	85	1000000	219	2311	77	35.15981735	660	28.55906534	65	29.6803653	800	34.6170489	14506744.51	66240.84253	69157212.32	29925.2325	4.311531244	0.905120802	0.323323699	395168.03	67959359	1505240.258	350710.5311	13.81551056	4.442651256	5.38907173	7.74543561	4.17438727	3.390485726	3.544346303	11.10105251	10.3064573	1.461293118	-0.099686861	12.88706635	18.03442042	14.22446308	12.76771646	-1.129101294	0.979294028	1.001492375	0.770706198	1.348923903	0.675563201	-0.236133251	-0.542242009	1.088251499	0.777666941
0.752065648	Canada	17	115000	48	152	40	83.33333333	140	92.10526316	11	22.91666667	34	22.36842105	7535851.84	156996.9133	19259141.61	126704.879	3.009369366	0.925558795	0.179764933	1552807.65	35848610	685722.9119	51462.24573	11.65268741	2.833213344	3.871201011	5.023880521	2.397895273	3.131864448	3.10765019	11.96398142	11.74961587	1.101730544	-0.077357621	14.25557524	17.39481535	13.43822891	10.84860373	-1.716105209	-1.018522142	-0.178289381	-1.464909558	-1.667476377	-0.460949655	2.579561479	2.489088601	-1.144162055	0.190844417
0.746819471	New Zealand	25.77	120000	94	638	33	35.10638298	166	26.01880878	33	35.10638298	185	28.9968652	6061302.473	64481.9412	29909377.49	46879.90202	3.836506395	0.936283025	0.387524085	173754.08	4595700	246833.2121	117066.2545	11.69524702	3.249211025	4.543294782	6.458338283	3.496507561	3.558382965	3.367187728	11.07414048	10.75534433	1.34456216	-0.065837471	12.06539625	15.34063164	12.41646813	11.67049533	-0.947977277	-0.979209503	0.126653401	-0.47500745	-0.077613724	-0.675965601	-0.239256438	-0.663419321	0.236399731	1.158632816
0.746252933	Germany	160	1159620	250	1468	192	76.8	1230	83.78746594	85	34	444	30.24523161	30606136.86	122424.5474	187603340.9	127795.1913	4.843716263	0.926559458	0.503957611	3363446.82	81679769	3147890.342	741592.5918	13.96360292	5.075173815	5.521460918	7.291656209	4.442651256	3.526360525	3.409338539	11.71525018	11.75818419	1.577682249	-0.07627706	15.02847685	18.2183169	14.96224305	13.5165553	-0.68526312	1.11608807	1.465156472	0.965697346	0.84598339	4.207968023	2.197694558	2.092306509	1.425363156	1.085972555
0.745068327	Thailand	140	550669	175	1152	57	32.57142857	431	37.41319444	55	31.42857143	515	44.70486111	14633538.56	83620.22033	65777652.7	57098.65686	4.280732669	0.921514532	0.453292871	395168.03	67959359	1359761.367	223001.3694	13.21888918	4.941642423	5.164785974	7.049254841	4.007333185	3.447717397	3.800082245	11.33404064	10.95253587	1.454124179	-0.081736732	12.88706635	18.03442042	14.12281978	12.31493319	-0.791216848	0.428190331	1.36727267	0.440363987	0.577320978	0.061231927	-0.387422035	-0.119875392	0.878324405	0.907528002
0.744856446	Germany	27	750000	139	877	57	41.00719424	363	41.39110604	16	11.51079137	106	12.08665906	10763398	77434.518	47786366.91	54488.44573	4.33137326	0.922968616	0.392701349	3363446.82	81679769	3122730.255	221797.2688	13.52782849	3.295836866	4.934473933	6.776506992	2.772588722	2.443284975	2.492102287	11.25718793	10.90574395	1.465884642	-0.080160047	15.02847685	18.2183169	14.95421826	12.30951904	-0.934705882	0.713559913	0.16083199	0.101145883	0.275024438	0.061231927	0.105640189	0.069882069	-0.673306719	-1.371571276
0.739053815	India	55	429000	31	195	19	61.29032258	141	72.30769231	10	32.25806452	71	36.41025641	1247937.75	40256.05645	11471712.66	58829.29569	2.756090195	0.965581453	0.543668593	2088841.35	1311050527	3016920.767	414917.2189	12.9692122	4.007333185	3.433987204	5.272999559	2.302585093	3.473768075	3.594850504	10.60301574	10.98239524	1.013813079	-0.035024817	14.55212009	20.99409458	14.91974726	12.93583431	-0.609415422	0.197561805	0.682386982	-2.108865635	-1.391368523	-1.105997492	1.291169134	1.544689336	-1.263932781	0.966638081
0.737554636	United States	5.6	362295	96	253	52	54.16666667	168	66.40316206	24	25	62	24.50592885	2538373.575	26441.39141	5614333.749	22191.04249	3.808125121	0.927794868	0.289978805	18036648	321418820	598733.2972	212893.6074	12.80021408	1.722766598	4.564348191	5.533389489	3.17805383	3.218875825	3.198915082	10.18268592	10.00744399	1.337136974	-0.074944618	16.70791625	19.58825557	13.30257153	12.26854782	-1.237947445	0.041456957	-0.992290842	-0.44399866	-1.102768722	-0.092350891	0.874798438	1.263026799	-0.163782441	0.38827688
0.73307988	Germany	20	926857	449	3440	90	20.04454343	460	13.37209302	107	23.83073497	475	13.80813953	22825164.27	50835.55517	90396628.63	26278.08972	4.68589592	0.919801779	0.626242775	3363446.82	81679769	4803092.499	546139.2882	13.73955457	2.995732274	6.107022888	8.14322675	4.672828834	3.170976133	2.625258239	10.83635129	10.17649078	1.544557129	-0.08359709	15.02847685	18.2183169	15.38477054	13.21062933	-0.468017164	0.909132906	-0.059156566	1.828149958	1.789810553	1.074878528	-1.119606177	-1.266702884	1.714613851	0.27959047
0.732333671	United Kingdom	8	48000	145	539	58	40	185	34.32282004	34	23.44827586	119	22.07792208	1477467.611	10189.4318	3677735.571	6823.257088	4.279216362	0.919877472	0.329978805	2861090.73	65128861	372818.7313	6106.215753	10.77895629	2.079441542	4.976733742	6.289715571	3.526360525	3.154796968	3.094578108	9.229106364	8.828092216	1.4537699	-0.0835148	14.86671348	17.99187834	12.82884761	8.717062507	-1.108726854	-1.825594211	-0.730833976	0.163388796	-0.26450452	0.091948491	0.046770674	-0.267294858	0.273914203	0.242879267
0.729232866	South Africa	54	527152	285	1665	99	34.73684211	812	48.76876877	49	17.19298246	242	14.53453453	20150074.52	70702.01585	114449521.2	68738.45117	4.666745859	0.911703044	0.424894027	314571.95	55011976.68	10557221.5	1172116.441	13.17524421	3.988984047	5.65248918	7.417580402	3.891820298	2.844501304	2.676527509	11.16622936	11.13806402	1.540462011	-0.092440952	12.6589681	17.82306148	16.17232069	13.9743216	-0.855915489	0.38787514	0.668936336	1.158684038	0.985549836	1.351327601	-0.260855739	0.421817128	0.733166118	-0.461194605
0.724904464	Canada	287	1462910	274	1883	88	32.11678832	476	25.27881041	71	25.91240876	691	36.69676049	15871068.22	57923.60663	72700550.83	38608.89582	4.54281482	0.901049606	0.301510597	1552807.65	35848610	3881982.591	509080.9195	14.19593816	5.659482216	5.613128106	7.540621529	4.262679877	3.254721957	3.602688481	10.96688029	10.56123799	1.513546824	-0.104194966	14.25557524	17.39481535	15.17185656	13.14036226	-1.198950116	1.330697894	1.89347768	1.100710565	1.121920872	1.013445401	-0.413995311	-0.698719304	1.199203653	0.469613256
0.724191266	France	3	30000	31	125	24	77.41935484	98	78.4	15	48.38709677	75	60	319279.83	10299.34935	974674.83	7797.39864	2.739991455	0.970488059	0.513809249	2418835.53	66538391	306212.7822	14532.28362	10.30895266	1.098612289	3.433987204	4.828313737	2.708050201	3.879233183	4.094344562	9.239836002	8.961545449	1.007954802	-0.02995618	14.6987968	18.01328965	12.63203551	9.58412791	-0.665903193	-2.259740133	-1.449820679	-2.108865635	-1.884230285	-0.952414674	2.23389524	1.83530938	-0.754408503	1.886655411
0.724021583	Hungary	30	435266	343	2027	146	42.56559767	703	34.68179576	74	21.57434402	276	13.61618155	33352196.68	97236.72503	100793908.9	49725.65807	4.780760129	0.87722173	0.194473988	121715.2	9843028	626957.25	71071.25021	12.98371262	3.401197382	5.837730447	7.614312146	4.304065093	3.071504832	2.611258905	11.48490375	10.81427634	1.564599557	-0.130995491	11.70943917	16.10227395	13.34863364	11.17143818	-1.637456863	0.210955953	0.238065423	1.431519062	1.203594913	2.795006094	0.19672734	-0.250170716	1.251210033	0.053885918
0.723792961	United States	14	350737	156	596	46	29.48717949	146	24.4966443	33	21.15384615	156	26.17449664	9900446.945	63464.40349	32566866.7	54642.39379	4.158790005	0.907796311	0.235377649	18036648	321418820	612949.3554	211153.415	12.76779193	2.63905733	5.049856007	6.390240667	3.496507561	3.05182174	3.264785526	11.05823445	10.9085653	1.425224168	-0.096735253	16.70791625	19.58825557	13.32603759	12.26034023	-1.446564038	0.011508378	-0.320613432	0.271087881	-0.153088833	-0.276650273	-0.567693367	-0.736030806	0.236399731	0.009224157
0.720967277	New Zealand	0.74	35000	56	242	15	26.78571429	40	16.52892562	9	16.07142857	36	14.87603306	974078.6017	17394.26074	2366102.71	9777.283924	3.140209716	0.954727771	0.427535645	173754.08	4595700	108289.6351	35208.48335	10.46310334	-0.301105093	4.025351691	5.488937726	2.197224577	2.777043073	2.699751398	9.763895588	9.187817007	1.144289586	-0.046329036	12.06539625	15.34063164	11.59256472	10.46904234	-0.849717614	-2.117349979	-2.475868977	-1.237866711	-1.152036256	-1.228863747	-0.725591356	-1.116113177	-1.396333177	-0.61426016
0.713652572	Sweden	350	93175	59	1492	20	33.89830508	84	5.63002681	18	30.50847458	181	12.13136729	946376.061	16040.27222	4240912.349	2842.43455	2.016430813	0.954330478	0.461763006	495694.36	9799186	92696.89813	6261.815944	11.44223472	5.857933154	4.077537444	7.307872781	2.890371758	3.4180045	2.495794436	9.682857853	7.9524162	0.701329024	-0.046745255	13.11371481	16.09780988	11.43709029	8.742225509	-0.772703494	-1.212918884	2.03895008	-1.161004242	0.863956817	-1.075280929	-0.309867405	-1.636021003	-0.52529567	0.840108193
0.71072782	Japan	8	1155387	150	850	67	44.66666667	322	37.88235294	39	26	124	14.58823529	10400521.2	69336.80799	26304049.01	30945.94001	3.783229774	0.903876993	0.200493256	4383076.3	126958472	12797421.92	773957.9645	13.95994591	2.079441542	5.010635294	6.745236349	3.663561646	3.258096538	2.680215402	11.14673118	10.33999709	1.330578082	-0.101061998	15.29326139	18.6593706	16.3647543	13.55927284	-1.606974669	1.11271006	-0.730833976	0.21332114	0.240366026	0.368397564	0.319532761	-0.097495225	0.446326825	0.477270322
0.710138916	United States	36	900763	276	1069	63	22.82608696	257	24.04115996	57	20.65217391	258	24.13470533	12133234.81	43960.9957	35193967.38	32922.32683	4.4815056	0.916146578	0.471809249	18036648	321418820	1273596.96	203613.5115	13.71099746	3.583518938	5.620400866	6.974478911	4.043051268	3.027820588	3.18365086	10.69105806	10.40190633	1.499959061	-0.087578907	16.70791625	19.58825557	14.05735571	12.22397892	-0.751180509	0.882754486	0.371714347	1.111422343	0.494444046	0.245531309	-0.957027688	-0.757758678	0.92320923	-0.045235463
0.705194565	Colombia	1.8	288366	118	562	47	39.83050847	151	26.8683274	24	20.33898305	88	15.65836299	7000130.8	59323.14237	11138137.38	19818.74978	3.804399482	0.934349577	0.452025048	292080.16	48228704	2970267.923	1361508.253	12.57198579	0.587786665	4.770684624	6.33150185	3.17805383	3.012539392	2.751005151	10.99075477	9.894383727	1.336158155	-0.067904631	12.58478356	17.69146492	14.90416272	14.12410365	-0.794017685	-0.169359249	-1.824276101	-0.140093344	-0.218191239	-0.24593371	0.036864061	-0.622894917	-0.163782441	-0.079909138
0.701805086	Nepal	6	1000000	82	441	32	39.02439024	155	35.14739229	23	28.04878049	48	10.88435374	10211217.44	124527.042	21919225.74	49703.45973	3.595609749	0.944767713	0.535845857	21194.89	28513700	5423856.596	3459118.332	13.81551056	1.791759469	4.406719247	6.089044875	3.135494216	3.333945155	2.387326321	11.73227818	10.81382982	1.279713587	-0.056816188	9.961515394	17.16589523	15.50631767	15.0565243	-0.623908739	0.979294028	-0.941716333	-0.676164514	-0.486915282	-0.706682165	-0.010252758	-0.227960465	-0.217264618	0.649374014
0.699185861	India	4.25	467418	32	997	0	0	0	0	13	40.625	774	77.6328987	1303248.236	40726.50738	58472744.05	58648.69012	1.912444469	0.988676215	0.869847784	2088841.35	1311050527	11010172.45	138442.8946	13.05497921	1.446918983	3.465735903	6.90475077	2.564949357	3.704383641	4.35199129	10.61463445	10.97932052	0.64838225	-0.011388387	14.55212009	20.99409458	16.21433017	11.83821321	-0.139437044	0.276785447	-1.194498073	-2.06210415	0.417161765	-1.689612202	-2.291190068	-1.904588962	-0.934234961	1.48991447
0.696907011	United Kingdom	260	696750	178	1674	81	45.50561798	1131	67.56272401	54	30.33707865	359	21.44563919	23044782.59	129465.0707	144837231.9	86521.64392	3.842282938	0.8978719	0.207366089	2861090.73	65128861	6174891.462	170759.8036	13.45418195	5.560681631	5.18178355	7.422971251	3.988984047	3.412370682	3.065521324	11.7711664	11.36814988	1.346066705	-0.107727871	14.86671348	17.99187834	15.63600186	12.04801319	-1.573269502	0.645532044	1.821052937	0.465399089	0.991524713	0.798429455	0.368568642	1.318341134	0.855266116	0.827324824
0.692140083	South Africa	100	150000	78	363	23	29.48717949	158	43.5261708	13	16.66666667	87	23.96694215	1462794.433	18753.77478	7391121.823	20361.21714	3.406518437	0.932095568	0.252880539	314571.95	55011976.68	180806.76	72185.01397	11.91839057	4.605170186	4.356708827	5.894402834	2.564949357	2.813410717	3.17667547	9.839150333	9.92138725	1.225690784	-0.070319929	12.6589681	17.82306148	12.10518412	11.18698774	-1.37483808	-0.77309011	1.12062519	-0.749823017	-0.702644263	-0.983131238	-0.567693367	0.171730604	-0.934234961	-0.53174045
0.690798139	United States	26	1483264	163	652	54	33.12883436	250	38.34355828	33	20.24539877	178	27.3006135	14380219.89	88222.20794	36017143.48	55241.01761	4.032989707	0.92260151	0.393350674	18036648	321418820	1804523.008	398823.4594	14.20975562	3.258096538	5.093750201	6.480044562	3.496507561	3.007927546	3.306909174	11.387614	10.91946103	1.394507964	-0.080557871	16.70791625	19.58825557	14.40580685	12.89627414	-0.933053765	1.343461188	0.133166835	0.335738018	-0.053555851	-0.030917764	-0.354842214	-0.075494446	0.236399731	-0.090373609
0.689623225	United States	48	1426799	264	2068	52	19.6969697	178	8.607350097	58	21.96969697	605	29.25531915	10959302.95	41512.51118	26864364.39	12990.50502	4.19156257	0.926368269	0.577425819	18036648	321418820	3482920.677	446678.7727	14.17094403	3.871201011	5.575949103	7.634337236	4.060443011	3.089664093	3.376061408	10.63375014	9.471973987	1.433073593	-0.076483425	16.70791625	19.58825557	15.06338177	13.00959499	-0.549175297	1.307610627	0.582596704	1.045950983	1.22578946	-0.092350891	-1.139921521	-1.493994391	0.945064415	0.095090043
0.689104632	Chile	11	850000	215	886	65	30.23255814	333	37.58465011	31	14.41860465	112	12.64108352	7877993.463	36641.83006	25320761.33	28578.73739	4.595722666	0.894548957	0.215539499	240796.39	17948141	7136885.959	227175.1291	13.65299163	2.397895273	5.370638028	6.786716951	3.433987204	2.668519362	2.536952107	10.50894576	10.26041827	1.525126016	-0.111435646	12.391707	16.7029971	15.7807871	12.33347649	-1.534611096	0.829174058	-0.497394774	0.743555879	0.286340513	0.306964437	-0.524126716	-0.111696479	0.157834056	-0.860505009
0.688430056	Czech Republic	100	430886	242	1183	82	33.88429752	454	38.37700761	86	35.53719008	372	31.4454776	15112985.01	62450.35128	58750633.69	49662.41225	4.754377401	0.919529486	0.44828131	185156.36	10546059	1720144.422	219517.4276	12.97359883	4.605170186	5.488937726	7.075808864	4.454347296	3.570579756	3.448255176	11.04212714	10.81300363	1.559065752	-0.083893168	12.12895594	16.17126279	14.35791881	12.29918691	-0.80233432	0.201613773	1.12062519	0.917795138	0.606751785	0.829146019	-0.310686133	-0.07389882	1.440060885	1.186307845
0.688324533	Poland	20	342780	218	1196	92	42.20183486	454	37.95986622	41	18.80733945	167	13.9632107	10876409.9	49891.78853	40284900.12	33683.02686	4.559128399	0.877083807	0.153314066	477066.45	37986412	1629285.963	291676.0774	12.74484412	2.995732274	5.384495063	7.086737935	3.713572067	2.93424719	2.636426064	10.81761171	10.42474934	1.517131465	-0.13115273	13.07541107	17.45273907	14.30365242	12.58339914	-1.875266743	-0.009688691	-0.059156566	0.763965394	0.618864878	1.136311656	0.175465761	-0.093797626	0.509171995	-0.257557427
0.686694225	Germany	6	123883	77	325	35	45.45454545	147	45.23076923	17	22.07792208	38	11.69230769	2877263.975	37367.06461	7126492.967	21927.67067	3.348141695	0.920849256	0.202836224	3363446.82	81679769	767771.6502	32035.35876	11.72709285	1.791759469	4.343805422	5.783825182	2.833213344	3.094578108	2.458931163	10.52854497	9.995504619	1.208405474	-0.08245893	15.02847685	18.2183169	13.55124764	10.37459553	-1.595356404	-0.949793269	-0.941716333	-0.768827965	-0.82520157	-0.614532474	0.365583503	0.253044697	-0.597123304	0.106240149
0.680294263	Germany	12.9	887000	273	1734	82	30.03663004	720	41.52249135	50	18.31501832	188	10.84198385	10845577.19	39727.38898	38922202.24	22446.48342	4.535823651	0.921718065	0.509069364	3363446.82	81679769	1222751.034	285326.1849	13.69560026	2.557227311	5.609471795	7.458186157	3.912023005	2.907721397	2.383425991	10.58979613	10.01888924	1.512006688	-0.081515889	15.02847685	18.2183169	14.01661382	12.56138831	-0.675170997	0.868531976	-0.380598077	1.095325319	1.030554698	0.829146019	-0.535578521	0.076149515	0.758553678	-0.317745564
0.676044291	United Kingdom	55	90000	108	523	53	49.07407407	338	64.62715105	28	25.92592593	126	24.0917782	2305054.57	21343.09787	10452412.45	19985.49226	3.820644771	0.9190602	0.267219653	2861090.73	65128861	1544390.067	13793.52538	11.40756495	4.007333185	4.682131227	6.259581464	3.33220451	3.255243469	3.181870629	9.968483682	9.902761902	1.340419197	-0.084403653	14.86671348	17.99187834	14.25013961	9.531954586	-1.319684288	-1.244943618	0.682386982	-0.270520375	-0.297903266	-0.061634328	0.577141398	1.178306128	0.029929699	0.470796589
0.67393348	United States	10.1	108000	141	319	66	46.80851064	155	48.58934169	30	21.27659574	80	25.07836991	6782277.422	48101.25831	12043147.42	37752.81323	4.11409419	0.902224057	0.191011561	18036648	321418820	186242.1795	112989.06	11.58988651	2.312535424	4.94875989	5.765191103	3.401197382	3.057607677	3.222005718	10.78106362	10.53881527	1.414418686	-0.10289239	16.70791625	19.58825557	12.13480315	11.63504628	-1.655421324	-1.076531812	-0.559966925	0.122187142	-0.84585441	0.337681	0.444721439	0.413257957	0.116629004	0.022352691
0.673015507	United States	299.4	955240	484	2588	99	20.45454545	628	24.26584235	111	22.9338843	545	21.05873261	21740033.42	44917.42442	64858640.71	25061.29858	4.712294799	0.913341814	0.524585742	18036648	321418820	2587728.677	385076.4304	13.7697179	5.701780472	6.182084907	7.858640656	4.709530201	3.132615481	3.047315325	10.71258107	10.12908005	1.550175008	-0.090645083	16.70791625	19.58825557	14.76629109	12.86119711	-0.645146391	0.936994999	1.924483977	1.938706035	1.474393246	1.351327601	-1.095641961	-0.747040702	1.760734311	0.192548542
0.672334068	United States	107	1919469	670	6324	167	24.92537313	1379	21.8058191	157	23.43283582	845	13.36179633	20232788.94	30198.19245	117933546.8	18648.56843	4.346750174	0.915456765	0.570855491	18036648	321418820	12729630.44	2051748.904	14.46755914	4.672828834	6.507277712	8.752107198	5.056245805	3.154138279	2.592399615	10.31553735	9.833524662	1.469428479	-0.088332142	16.70791625	19.58825557	16.35944294	14.53420311	-0.560619182	1.581596258	1.17022166	2.417670515	2.464655299	3.440053931	-0.834326471	-0.864390662	2.196431525	0.241384674
0.671280505	Germany	8	36566	101	529	33	32.67326733	198	37.42911153	13	12.87128713	65	12.28733459	3378559.239	33451.08157	21631733.91	40891.74651	3.950381243	0.918160797	0.234267823	3363446.82	81679769	901216.8603	34645.17522	10.50687413	2.079441542	4.615120517	6.270988432	2.564949357	2.554999027	2.508569024	10.4178394	10.61868352	1.373812091	-0.085382744	15.02847685	18.2183169	13.7115012	10.45291375	-1.451290275	-2.076918572	-0.730833976	-0.369217976	-0.285260501	-0.675965601	-0.381469659	-0.119116103	-0.934234961	-1.11808741
0.670524034	Germany	21	336635	208	941	87	41.82692308	356	37.83209352	41	19.71153846	192	20.40382572	12869540.65	61872.7916	25970912.24	27599.26912	4.506747233	0.928276693	0.514936416	3363446.82	81679769	581000.0751	134020.2657	12.72675454	3.044522438	5.33753808	6.84694314	3.713572067	2.981204173	3.015722419	11.03283581	10.22554457	1.505575659	-0.07442543	15.02847685	18.2183169	13.27250617	11.8057463	-0.66371185	-0.026398178	-0.023391443	0.694804187	0.353091428	0.982728837	0.153552536	-0.09989274	0.509171995	-0.151010064
0.668997614	Brazil	145	1184299	187	676	41	21.92513369	137	20.26627219	37	19.78609626	138	20.41420118	13904989.48	74358.23251	32180568.49	47604.39126	4.492080254	0.944833077	0.741662813	1803652.65	207847528	5627974.902	1872018.244	13.9846616	4.976733742	5.231108617	6.516193076	3.610917913	2.984979482	3.016230795	11.21664967	10.77068029	1.502315903	-0.056747005	14.40532442	19.15231533	15.54326024	14.44252768	-0.298860569	1.135540126	1.392995998	0.538048159	-0.013491115	-0.430233092	-1.009687522	-0.937831337	0.380172525	-0.142443729
0.667374444	United States	14	186445	155	361	51	32.90322581	110	30.47091413	38	24.51612903	89	24.65373961	2937483.216	18951.50462	6472171.846	17928.45387	4.207003091	0.904619284	0.26438921	18036648	321418820	190610.0272	65468.67056	12.13589157	2.63905733	5.043425117	5.888877958	3.63758616	3.199331229	3.204928597	9.849638607	9.794144331	1.436750539	-0.100241104	16.70791625	19.58825557	12.15798488	11.089327	-1.330332981	-0.572182789	-0.320613432	0.26161606	-0.708767688	-0.123067455	-0.368028812	-0.451041497	0.413684951	0.343929371
0.664779104	France	5.5	100000	47	127	28	59.57446809	76	59.84251969	14	29.78723404	35	27.55905512	2169991.23	46170.02617	5183995.46	40818.86189	3.201954939	0.92036492	0.173132948	2418835.53	66538391	1123787.529	260030.3144	11.51292546	1.704748092	3.850147602	4.844187086	2.63905733	3.394079914	3.316331161	10.74008608	10.61689955	1.163761542	-0.082985035	14.6987968	18.01328965	13.93221526	12.4685535	-1.753695494	-1.14762131	-1.00549912	-1.495918347	-1.866637264	-0.829548419	1.190879123	0.950065887	-0.841107808	0.785822303
0.66416677	United States	2	30000	69	180	27	39.13043478	53	29.44444444	14	20.28985507	27	15	514968.7988	7463.315924	1273375.642	7074.309123	3.33037203	0.929694738	0.243651252	18036648	321418820	780443.0065	7185.353159	10.30895266	0.693147181	4.234106505	5.192956851	2.63905733	3.010121011	2.708050201	8.917755088	8.864225067	1.203084018	-0.072898985	16.70791625	19.58825557	13.56761699	8.87979995	-1.412017371	-2.259740133	-1.747042668	-0.930399451	-1.48008282	-0.860264983	-0.004054559	-0.50000696	-0.841107808	-0.085396546
0.658596543	Australia	35	100000	113	1274	25	22.12389381	551	43.24960754	8	7.079646018	40	3.139717425	388578.5695	3438.748402	6741741.909	5291.791138	3.699925797	0.971874791	0.914420039	1339140.53	23789752	1120303.384	224250.9682	11.51292546	3.555348061	4.727387819	7.149916836	2.079441542	1.957223909	1.144132804	8.142862848	8.573912057	1.308312765	-0.028528299	14.10753857	16.98476546	13.92911009	12.3205211	-0.089465252	-1.14762131	0.351063978	-0.203863611	0.688888394	-0.92169811	-0.998070188	0.158537767	-1.544344227	-2.474464215
0.655194821	Russian Federation	62	1707547	338	1619	145	42.89940828	804	49.66028413	73	21.59763314	312	19.27115503	6662413.99	19711.28399	25456059.63	15723.32281	5.075214594	0.90236954	0.35844894	1365865.25	144096870	1102579.946	389674.3129	14.3505684	4.127134385	5.823045895	7.389563954	4.290459441	3.072583732	2.95860942	9.888946542	9.662900418	1.624368809	-0.102731153	14.12729867	18.78599634	13.9131634	12.87306657	-1.025969056	1.473531016	0.770206008	1.409890728	0.954498168	2.76428953	0.216238243	0.464344894	1.234112606	0.056333987
0.654193948	Chile	4.5	806721	141	652	45	31.91489362	185	28.37423313	23	16.31205674	139	21.3190184	11106270.89	78767.87867	25091348.7	38483.66366	4.038036466	0.915660153	0.291132948	240796.39	17948141	7132539.269	1747139.866	13.60073316	1.504077397	4.94875989	6.480044562	3.135494216	2.791904512	3.059599557	11.27426056	10.55798911	1.395758551	-0.088109995	12.391707	16.7029971	15.78017787	14.37349065	-1.23397525	0.780902516	-1.152598691	0.122187142	-0.053555851	-0.307366837	-0.425795858	-0.55105902	-0.217264618	-0.580538932
0.648408592	India	48	3400000	93	1676	21	22.58064516	337	20.10739857	19	20.43010753	185	11.03818616	8032234.056	86368.10813	26748520.09	15959.73752	3.269241023	0.95521645	0.715235067	2088841.35	1311050527	10176304.12	6390011.087	15.03928599	3.871201011	4.532599493	7.424165281	2.944438979	3.017009672	2.40136073	11.36637377	9.677824425	1.184557855	-0.045817315	14.55212009	20.99409458	16.13557245	15.67024656	-0.335144025	2.109704688	0.582596704	-0.490760146	0.992848101	-1.044564365	-0.97137352	-0.945410051	-0.457352556	-0.069765885
0.647014642	United Kingdom	17	463644	120	548	69	57.5	284	51.82481752	39	32.5	192	35.03649635	6940348.517	57836.23764	27439285.5	50071.68888	4.013479634	0.916331282	0.278974952	2861090.73	65128861	4482823.701	58533.90876	13.0468723	2.833213344	4.787491743	6.306275287	3.663561646	3.481240089	3.556390271	10.96537081	10.82121104	1.389658604	-0.087377318	14.86671348	17.99187834	15.3157637	10.9773615	-1.276633279	0.269297027	-0.178289381	-0.11533876	-0.246150773	0.429830691	1.069628499	0.567599164	0.446326825	0.983592396
0.645746483	India	38.27	465912	40	302	22	55	125	41.39072848	10	25	50	16.55629139	1441540.41	36038.51025	6540178.83	21656.22129	3.039768089	0.96143577	0.477963391	2088841.35	1311050527	2862858.354	390322.5022	13.05175205	3.644666299	3.688879454	5.710427017	2.302585093	3.218875825	2.806766174	10.49234337	9.98304805	1.111781226	-0.039327518	14.55212009	20.99409458	14.86733111	12.87472861	-0.738221137	0.273804497	0.416537786	-1.733444249	-0.906551474	-1.013847801	0.923505953	0.069864059	-1.263932781	0.38827688
0.643310298	Denmark	40	165000	85	549	53	62.35294118	368	67.03096539	25	29.41176471	98	17.85063752	7833778.41	92162.09894	52156391.77	95002.5351	3.828906553	0.896740701	0.139491329	301307.83	5683483	282615.8763	6968.280336	12.01370075	3.688879454	4.442651256	6.308098442	3.218875825	3.381394755	2.882039223	11.43130425	11.46165886	1.342579267	-0.108988532	12.61588771	15.55307481	12.55184393	8.84912375	-1.969752837	-0.685051373	0.44894778	-0.623241584	-0.244130104	-0.061634328	1.353278149	1.292974767	-0.112483829	0.757039145
0.643180654	New Zealand	13	232131	92	403	39	42.39130435	195	48.38709677	30	32.60869565	104	25.80645161	2421778.673	26323.68123	8999413.875	22331.0518	3.817281017	0.927517485	0.276252408	173754.08	4595700	303398.1598	109764.2232	12.35505715	2.564949357	4.521788577	5.998936562	3.401197382	3.484578991	3.250624523	10.17822424	10.01373345	1.339538394	-0.075243633	12.06539625	15.34063164	12.62280128	11.60608992	-1.286440309	-0.36973788	-0.374937511	-0.506683146	-0.586785662	-0.491666219	0.186540067	0.403610311	0.116629004	0.991168503
0.641541797	Hungary	9	145000	111	683	59	53.15315315	369	54.02635432	25	22.52252252	84	12.29868228	6512604.406	58672.11177	25374376.58	37151.35664	3.777172448	0.900370028	0.187159923	121715.2	9843028	584517.6982	99711.22176	11.88448902	2.197224577	4.709530201	6.52649486	3.218875825	3.114515809	2.509492125	10.9797198	10.52275557	1.3289757	-0.104949458	11.70943917	16.10227395	13.27854234	11.5100335	-1.675791824	-0.804405231	-0.644494345	-0.230165437	-0.002073267	0.122665054	0.815559567	0.672618601	-0.112483829	0.151479629
0.637748985	Ukraine	34.2	490359	232	1244	66	28.44827586	257	20.65916399	38	16.37931034	147	11.81672026	12872520.92	55485.00396	28455710.05	22874.36499	4.633813457	0.906874882	0.362566474	90615.02	45154029	2586932.098	627018.4553	13.10289305	3.532225644	5.446737372	7.126087273	3.63758616	2.796018974	2.4695155	10.92386806	10.03777213	1.53338017	-0.097750785	11.41437526	17.62559007	14.76598321	13.34873125	-1.014547445	0.321043828	0.33411433	0.855639793	0.662477207	0.337681	-0.628416264	-0.919089304	0.413684951	-0.571203045
0.633226561	Netherlands	12	635000	67	456	55	82.08955224	315	69.07894737	36	53.73134328	268	58.77192982	1424562.817	21262.13159	6247609.359	13700.89772	3.276681399	0.952415804	0.479	750283.91	16939923	2196446.814	91199.02786	13.36138028	2.48490665	4.204692619	6.12249281	3.583518938	3.983996505	4.073664357	9.96468291	9.525216637	1.186831142	-0.048753571	13.52820696	16.6451837	14.60235153	11.42079952	-0.736054682	0.559810439	-0.433611987	-0.973722077	-0.449843698	-0.0002012	2.506863695	1.390669211	0.345741838	2.124367782
0.631441482	Germany	18	119700	50	175	27	54	109	62.28571429	8	16	37	21.14285714	2727887.56	54557.7512	8044441.06	45968.23463	3.243315163	0.925854145	0.170144509	3363446.82	81679769	282547.0163	12553.20166	11.69274389	2.890371758	3.912023005	5.164785974	2.079441542	2.772588722	3.051302125	10.90701507	10.73570589	1.176596005	-0.077038568	15.02847685	18.2183169	12.55160025	9.437731024	-1.77110715	-0.981521664	-0.136389999	-1.404784349	-1.511305646	-0.860264983	0.865056934	1.066613074	-1.544344227	-0.624367268
0.630568439	France	3	156000	66	382	33	50	99	25.91623037	24	36.36363636	104	27.22513089	1577836.21	23906.60924	6284295.46	16451.03524	2.716886275	0.930932856	0.223252408	2418835.53	66538391	333942.9087	41898.69274	11.95761129	1.098612289	4.189654742	5.945420609	3.17805383	3.593569274	3.304140477	10.08191024	9.708143687	0.999486473	-0.071568125	14.6987968	18.01328965	12.71872533	10.64300991	-1.499452273	-0.73686164	-1.449820679	-0.995870812	-0.646099375	-0.675965601	0.63126086	-0.668312597	-0.163782441	1.238472026
0.622608471	United States	3.4	190000	301	1041	49	16.27906977	321	30.83573487	59	19.6013289	154	14.79346782	2581396.621	8576.068507	6472872.343	6217.936929	4.36962855	0.914216548	0.457080925	18036648	321418820	12301284.66	765380.6036	12.15477935	1.223775432	5.707110265	6.947937069	4.077537444	2.975597365	2.69418572	9.056730872	8.735193447	1.474678005	-0.089687812	16.70791625	19.58825557	16.32521426	13.54812851	-0.782894825	-0.554736001	-1.358071137	1.239133417	0.465026739	-0.184500582	-1.339694417	-0.433638532	0.966545989	-0.163732146
0.620284892	Australia	5	200000	68	283	27	39.70588235	192	67.84452297	5	7.352941176	24	8.480565371	882152.72	12972.83412	2539996.71	8975.253392	3.199261574	0.96842097	0.742470135	1339140.53	23789752	439973.6052	90787.18167	12.20607265	1.609437912	4.219507705	5.645446898	1.609437912	1.995100393	2.137777119	9.470612767	9.102226446	1.162920025	-0.0320884	14.10753857	16.98476546	12.99447002	11.41627338	-0.297772631	-0.507355995	-1.075365258	-0.951901484	-0.978571346	-0.860264983	0.029579787	1.331783729	-2.134970289	-2.388520884
0.619881806	United States	17.4	241726	97	223	40	41.2371134	98	43.94618834	12	12.37113402	34	15.24663677	3064382.828	31591.57555	6465789.725	28994.57276	3.696658694	0.914908794	0.242194605	18036648	321418820	321748.6493	17686.54559	12.39556013	2.856470206	4.574710979	5.407171771	2.48490665	2.515365857	2.724358939	10.36064577	10.27486395	1.307429356	-0.088930897	16.70791625	19.58825557	12.68152593	9.780559493	-1.418013723	-0.332324964	-0.161241179	-0.428735694	-1.242660492	-0.460949655	0.119078739	0.191766611	-1.034819948	-1.208016733
0.619122534	United States	91	1010604	228	1171	53	23.24561404	134	11.44321093	55	24.12280702	336	28.69342442	10797908.53	47359.24796	35194337.17	30054.94208	4.336117031	0.922015207	0.51017341	18036648	321418820	772555.1527	219544.8408	13.82605873	4.510859507	5.429345629	7.065613364	4.007333185	3.183157742	3.356667982	10.76551739	10.31078239	1.466979254	-0.081193562	16.70791625	19.58825557	13.55745868	12.29931178	-0.673004591	0.989037454	1.051491725	0.830024137	0.595451734	-0.061634328	-0.932506742	-1.358715931	0.878324405	0.307231053
0.6188819	Ireland	30	1076876	84	488	43	51.19047619	236	48.36065574	30	35.71428571	182	37.29508197	13693039.72	163012.3776	73236214.67	150074.2104	3.583674295	0.907534521	0.14882659	283703.22	4643740	1336802.805	667648.1003	13.88957481	3.401197382	4.430816799	6.190315406	3.401197382	3.575550769	3.618861467	12.00158141	11.91888519	1.276388613	-0.097023674	12.55568397	15.35103063	14.10579135	13.41151652	-1.904973476	1.047707744	0.238065423	-0.64067212	-0.374673403	-0.368799964	0.700843025	0.402349	0.116629004	1.197587281
0.615043524	Slovakia	41	294622	216	789	78	36.11111111	368	46.64131812	54	25	204	25.85551331	11375942.02	52666.39822	41362177.4	52423.5455	4.551914424	0.91044817	0.355084778	87263.62	5423801	770795.2132	58625.91848	12.59344846	3.713572067	5.375278408	6.670766321	3.988984047	3.218875825	3.252523859	10.87173293	10.86711111	1.515547897	-0.093818306	11.37668893	15.50630742	13.55517801	10.97893217	-1.035398707	-0.149534015	0.467048443	0.750390523	0.157828136	0.706279764	-0.180531064	0.320331807	0.855266116	0.38827688
0.614695345	Japan	80	727404	204	1359	73	35.78431373	734	54.01030169	49	24.01960784	244	17.95437822	4455609.908	21841.22504	20427882.05	15031.55412	4.414160021	0.918750094	0.39305395	4383076.3	126958472	9487338.596	320824.7127	13.49723731	4.382026635	5.318119994	7.214504414	3.891820298	3.17887049	2.887833997	9.99155452	9.617906879	1.48481756	-0.084741126	15.29326139	18.6593706	16.06546869	12.67865019	-0.933808399	0.685302612	0.957052126	0.666204005	0.760473199	0.552696946	-0.199632051	0.671852846	0.733166118	0.297503098
0.610874913	United States	41	3070316	452	4938	106	23.45132743	402	8.140947752	126	27.87610619	618	12.51518834	22545901.46	49880.31297	77929270.18	15781.5452	2.861916045	0.911924091	0.527294798	18036648	321418820	2157919.838	434607.5012	14.93729105	3.713572067	6.11368218	8.50471567	4.836281907	3.327769913	2.526942974	10.81738167	9.666596511	1.051491346	-0.092198526	16.70791625	19.58825557	14.58465528	12.98219861	-0.639995498	2.015491184	0.467048443	1.837958183	2.190462108	1.566343547	-0.920482996	-1.516243082	1.920015764	0.635362131
0.609199613	United States	809	730000	220	855	49	22.27272727	254	29.70760234	31	14.09090909	182	21.28654971	12721876.97	57826.71352	66421364.98	77685.80699	4.483123959	0.929046419	0.595601156	18036648	321418820	637766.5245	28835.30717	13.50079981	6.695798917	5.393627546	6.751101469	3.433987204	2.645529844	3.058075404	10.96520612	11.26042786	1.500320116	-0.073596575	16.70791625	19.58825557	13.36572755	10.26935586	-0.518184037	0.688593323	2.653138881	0.777416292	0.246866555	-0.184500582	-0.989371019	-0.487453595	0.157834056	-0.91266919
0.609029518	France	19	115000	137	895	63	45.98540146	297	33.18435754	46	33.57664234	167	18.65921788	7596114.509	55446.0913	33041938.68	36918.36725	3.887874541	0.904913352	0.201244701	2418835.53	66538391	1053134.581	27272.95249	11.65268741	2.944438979	4.919980926	6.796823718	3.828641396	3.513830657	2.92634028	10.9231665	10.51646446	1.357862618	-0.099916084	14.6987968	18.01328965	13.86728159	10.21365074	-1.603233693	-1.018522142	-0.096756583	0.079799667	0.297542217	0.245531309	0.396611516	-0.32160269	0.653772889	1.05754176
0.607839507	Poland	16.64	334230	225	1058	73	32.44444444	265	25.04725898	57	25.33333333	233	22.02268431	5762061.273	25609.16121	20723914.82	19587.82119	4.55879377	0.898836733	0.243267823	477066.45	37986412	1183191.16	391871.4335	12.71958466	2.811809435	5.416100402	6.964135612	4.043051268	3.232121051	3.092073027	10.15070543	9.882663284	1.517058064	-0.106653871	13.07541107	17.45273907	13.98372572	12.87868909	-1.41359229	-0.033021049	-0.193979294	0.810515732	0.482980185	0.552696946	-0.394844133	-0.709764953	0.92320923	0.418330854
0.604570655	France	17	170000	49	367	46	93.87755102	360	98.09264305	22	44.89795918	172	46.86648501	1421095.52	29001.94939	5501426.15	14990.26199	2.926770264	0.954656161	0.412416185	2418835.53	66538391	348953.7537	7324.197631	12.04355372	2.833213344	3.891820298	5.905361848	3.091042453	3.804392341	3.847302815	10.27511833	9.615156069	1.073899516	-0.046404044	14.6987968	18.01328965	12.76269468	8.898938889	-0.885722282	-0.657475964	-0.178289381	-1.434540171	-0.690497983	-0.276650273	3.195860655	2.774703297	-0.273124548	1.716838404
0.60429803	Hungary	45	179371	183	713	92	50.27322404	419	58.7657784	49	26.77595628	139	19.49509116	5549207.025	30323.53566	17217546.98	24148.03222	4.326287971	0.889279404	0.199186898	121715.2	9843028	511680.1141	101069.0332	12.09721157	3.80666249	5.209486153	6.56948142	3.891820298	3.287504331	2.970162698	10.31967944	10.09195817	1.464709893	-0.117343803	11.70943917	16.10227395	13.14545493	11.52355906	-1.613511709	-0.607911801	0.535287411	0.50620123	0.045570331	1.136311656	0.647230537	0.898702329	0.733166118	0.543997838
0.597661827	United States	3.2	82220	73	160	18	24.65753425	39	24.375	15	20.54794521	40	25	1873623.56	25666.07616	3712471.46	23202.94662	3.45824037	0.931535813	0.284292871	18036648	321418820	43883.71378	21662.34988	11.31715386	1.16315081	4.290459441	5.075173815	2.708050201	3.022760946	3.218875825	10.15292541	10.05203456	1.240759896	-0.070920643	16.70791625	19.58825557	10.68929855	9.983331004	-1.257750336	-1.328457028	-1.402511386	-0.847399291	-1.61062612	-1.136714056	-0.849981391	-0.741833578	-0.754408503	-0.056716003
0.596311934	United States	12.14	121971	76	182	32	42.10526316	80	43.95604396	21	27.63157895	44	24.17582418	2014189.261	26502.49027	3254092.272	17879.62787	3.447444142	0.923291326	0.233229287	18036648	321418820	317886.9967	46488.0128	11.71153859	2.496505786	4.33073334	5.204006687	3.044522438	3.318959284	3.185353133	10.18499398	9.791417236	1.237633128	-0.079810465	16.70791625	19.58825557	12.66945124	10.74694977	-1.455733245	-0.964160857	-0.425109361	-0.788081352	-1.467835878	-0.706682165	0.16982124	0.192236751	-0.331583529	0.615370443
0.596002561	United States	33	150000	160	512	81	50.625	322	62.890625	28	17.5	76	14.84375	9194613.43	57466.33394	21537118.18	42064.68395	4.195094645	0.909775454	0.298963391	18036648	321418820	251948.3928	85771.34316	11.91839057	3.496507561	5.075173815	6.238324625	3.33220451	2.862200881	2.697578901	10.95895456	10.64696381	1.433915901	-0.094557464	16.70791625	19.58825557	12.43697956	11.35944023	-1.207434151	-0.77309011	0.307931561	0.308377546	-0.321463008	0.798429455	0.667791497	1.095468999	0.029929699	-0.421033523
0.595282521	United States	50	225000	108	300	42	38.88888889	121	40.33333333	24	22.22222222	92	30.66666667	4012464.378	37152.44795	7734489.402	25781.63134	3.64473465	0.919824985	0.25983237	18036648	321418820	577006.8014	197141.2581	12.32385568	3.912023005	4.682131227	5.703782475	3.17805383	3.101092789	3.423176288	10.52278494	10.15741755	1.293283564	-0.083571861	16.70791625	19.58825557	13.26560933	12.1916758	-1.347718587	-0.39855891	0.612520844	-0.270520375	-0.913915866	-0.399516528	-0.018172679	0.019423365	-0.163782441	0.121022233
0.591029999	Sweden	38	249000	56	371	41	73.21428571	215	57.95148248	16	28.57142857	94	25.33692722	13148860.77	234801.0852	56873388.47	153297.543	3.33651355	0.917424119	0.173023121	495694.36	9799186	204907.1795	47054.02777	12.42520818	3.63758616	4.025351691	5.916202063	2.772588722	3.352407217	3.232262906	12.36649399	11.94013604	1.204926414	-0.086185407	13.11371481	16.09780988	12.23031237	10.75905175	-1.754330046	-0.304938842	0.411347763	-1.237866711	-0.678483371	-0.430233092	1.988113077	0.859858146	-0.673306719	0.691265208
0.588476326	France	35	290000	248	1932	6	2.419354839	34	1.759834369	39	15.72580645	295	15.26915114	634975.9872	2560.387045	3780240.087	1956.646008	4.567495565	0.934965262	0.720606936	2418835.53	66538391	2041540.132	15059.70291	12.5776362	3.555348061	5.513428746	7.566311015	3.663561646	2.755303086	2.725834528	7.847913715	7.578987066	1.518965038	-0.067245903	14.6987968	18.01328965	14.52921505	9.619777774	-0.327661455	-0.164139916	0.351063978	0.953867057	1.150393481	-1.50531282	-2.149781152	-1.820639961	0.446326825	-0.663589102
0.587137631	Spain	8.5	500000	126	824	56	44.44444444	297	36.04368932	31	24.6031746	153	18.56796117	14135097.08	112183.3101	63566018.62	77143.22649	3.768016692	0.937885689	0.49550289	1192901.19	46443994	2134797.011	1027651.85	13.12236338	2.140066163	4.836281907	6.71417053	3.433987204	3.202875483	2.921437578	11.62788951	11.25341906	1.326548787	-0.064127204	13.99189887	17.65375771	14.57388212	13.842787	-0.702182093	0.339028713	-0.686393727	-0.043477528	0.205934628	0.030515363	0.30654409	-0.185204601	0.157834056	0.351971434
0.585779499	United States	5.6	51382	68	240	16	23.52941176	73	30.41666667	13	19.11764706	64	26.66666667	781189.18	11488.07618	1995479.22	8314.49675	3.238605077	0.944447058	0.388506744	18036648	321418820	414449.6333	167040.281	10.8470432	1.722766598	4.219507705	5.480638923	2.564949357	2.950611838	3.283414346	9.349064923	9.025755867	1.175142705	-0.057155647	16.70791625	19.58825557	12.93470673	12.02599027	-0.94544475	-1.762701819	-0.992290842	-0.951901484	-1.161234127	-1.198147183	-0.915919043	-0.453629252	-0.934234961	-0.220425353
0.577457112	Germany	18	296667	104	579	43	41.34615385	229	39.55094991	22	21.15384615	92	15.88946459	6374382.473	61292.13916	24472177.94	42266.28315	3.904500943	0.909593052	0.180913295	3363446.82	81679769	782609.2121	50755.77251	12.60036558	2.890371758	4.644390899	6.361302478	3.091042453	3.05182174	2.765656285	11.02340688	10.65174496	1.362129976	-0.094757975	15.02847685	18.2183169	13.57038876	10.83478063	-1.709737396	-0.14314462	-0.136389999	-0.326106711	-0.1851621	-0.368799964	0.125452046	-0.017898503	-0.273124548	0.009224157
0.574964996	New Zealand	17	689281	115	861	33	28.69565217	126	14.63414634	38	33.04347826	229	26.59698026	8824204.975	76732.21717	18920869.14	21975.45777	3.90709067	0.937898506	0.469231214	173754.08	4595700	1332506.529	480134.1159	13.4434043	2.833213344	4.744932128	6.758094504	3.63758616	3.497824217	3.280797685	11.24807694	9.997681554	1.362793023	-0.064113538	12.06539625	15.34063164	14.10257233	13.08182075	-0.756659638	0.635576655	-0.178289381	-0.178023245	0.254617196	-0.675965601	-0.613957362	-1.206499426	0.413684951	1.021222478
0.572470421	Germany	12	526000	168	1093	61	36.30952381	528	48.3074108	36	21.42857143	117	10.70448307	8456867.935	50338.49961	29133303.36	26654.4404	3.9846791	0.909653488	0.269452794	3363446.82	81679769	2565406.546	260153.278	13.17305649	2.48490665	5.123963979	6.996681488	3.583518938	3.064725145	2.370662632	10.82652546	10.19071103	1.382456782	-0.094691534	15.02847685	18.2183169	14.75762752	12.46902627	-1.311362065	0.385854328	-0.433611987	0.380238778	0.519051984	0.184098182	-0.168934037	0.399809068	0.345741838	0.038502524
0.57150087	Israel	101	712700	158	1163	74	46.83544304	854	73.43078246	39	24.6835443	244	20.98022356	18715423.8	118452.0493	212724381.9	182910.0446	3.741557475	0.890412965	0.164707129	299415.71	8380100	5769971.451	1364396.3	13.47681585	4.615120517	5.062595033	7.058758153	3.663561646	3.206136799	3.043580259	11.68226351	12.11674975	1.319501962	-0.116069918	12.60958822	15.94137041	15.56817769	14.12622262	-1.803586358	0.666439157	1.127919177	0.289850722	0.58785385	0.58341351	0.446295612	1.598263864	0.446326825	0.359371496
0.568614241	United Kingdom	3.2	70000	76	214	39	51.31578947	138	64.48598131	11	14.47368421	23	10.74766355	1355424.491	17834.53278	2351888.461	10990.133	3.504596982	0.910586919	0.160539499	2861090.73	65128861	1963889.991	45423.87726	11.15625052	1.16315081	4.33073334	5.365976015	2.397895273	2.672332118	2.374688387	9.788891901	9.304753149	1.25407553	-0.093665921	14.86671348	17.99187834	14.49043775	10.72379318	-1.829215267	-1.477084664	-1.402511386	-0.788081352	-1.288319274	-0.491666219	0.708167463	1.171571938	-1.144162055	-0.851853705
0.563921088	United Kingdom	80	600000	91	826	61	67.03296703	692	83.77723971	34	37.36263736	254	30.75060533	20060678.98	220447.0217	120003243.3	145282.3768	3.624076886	0.926516379	0.274971098	2861090.73	65128861	2875357.852	80739.31671	13.30468493	4.382026635	4.510859507	6.716594774	3.526360525	3.620671204	3.42590968	12.30341268	11.88643455	1.287599604	-0.076323555	14.86671348	17.99187834	14.87168769	11.29898093	-1.291089285	0.50744052	0.957052126	-0.52278017	0.208621507	0.184098182	1.626821066	2.091818689	0.273914203	1.299967441
0.563239887	Portugal	90	70000	65	411	31	47.69230769	312	75.91240876	9	13.84615385	63	15.32846715	4611480.957	70945.86088	35388840.74	86104.23539	3.191483116	0.923934311	0.234231214	199112.62	10358076	79570.58791	18075.41146	11.15625052	4.49980967	4.17438727	6.018593214	2.197224577	2.628007494	2.729711698	11.16967234	11.36331388	1.160485735	-0.079114302	12.20162587	16.15327706	11.2843998	9.802307811	-1.451446557	-1.477084664	1.043391757	-1.018357708	-0.564999466	-0.737398728	0.49637851	1.71664435	-1.396333177	-0.952428137
0.56319393	United States	1	145000	166	549	2	1.204819277	8	1.4571949	20	12.04819277	77	14.02550091	124227.3416	748.3574794	388135.5204	706.9863759	4.34761543	0.952694854	0.795974952	18036648	321418820	1811448.496	414594.7607	11.88448902	0	5.111987788	6.308098442	2.995732274	2.488914671	2.640877166	6.617880777	6.561011395	1.469627518	-0.048460622	16.70791625	19.58825557	14.40963736	12.93505684	-0.228187561	-0.804405231	-2.255147014	0.362599488	-0.244130104	-1.628179075	-2.220769564	-1.835076707	-0.392895274	-1.268035584
0.562909065	Australia	21	68000	148	543	57	38.51351351	218	40.14732965	21	14.18918919	88	16.20626151	4393091.286	29683.04923	10307830.98	18983.11414	4.135745082	0.924103741	0.393922929	1339140.53	23789752	26517.17328	475.8818296	11.12726298	3.044522438	4.997212274	6.29710932	3.044522438	2.65248035	2.785397681	10.29833143	9.851305134	1.419667501	-0.07893094	14.10753857	16.98476546	10.18554785	6.165169566	-0.9316	-1.503860672	-0.023391443	0.193550869	-0.256309754	0.061231927	-0.040113002	0.010550472	-0.331583529	-0.8968982
[truncated: 10 more columns]
