# Supplementary material for: A system wide approach to managing zoo collections for visitor attendance and in situ conservation
Source: Nat Commun. 2020 Feb 4;11:584. doi: 10.1038/s41467-020-14303-2 (PMC7000708; doi:10.1038/s41467-020-14303-2)
Supplement: Supplementary file 10 — Supplementary Data 6 [file 41467_2020_14303_MOESM10_ESM.csv]

AnonID	Country	Zoo.Area.ha	Attendance	Sp.Richness	Total.Animals	Mam.Sp.Richness	Prop.Mam.Sp	Total.Mammals	Prop.Mam.Abdun	Threatened.Sp	Prop.Threat.Sp	Threatened.Abund	Prop.Threat.Abund	Total.Sp.BodyMass	Mean.Sp.BodyMass	Total.Sp.BodyMassXAbund	Mean.Sp.BodyMassXAbund	Brillouin.Index	Mean.Jaccard.Dissim.P.A.	Mean.Raup.Crick	GDP.Millions._WBank2015	Nat_Pop._WB2015	X50km_Pop	X10km_Pop	lAttendance	lZoo.Area.ha	lSp.Richness	lTotal.Animals	lThreatened.Sp	lProp.Threat.Sp	lProp.Threat.Abund	lMean.Sp.BodyMass	lMean.Sp.BodyMassXAbund	lBrillouin.Index	lMean.Jaccard.Dissim.P.A.	lGDP.Millions	lNat_Pop._WB2015	lX50km_Pop	lX10km_Pop	lMean.Raup.Crick	Attendance2	Zoo.Area.ha2	Sp.Richness2	Total.Animals2	Mam.Sp.Richness2	Prop.Mam.Sp2	Prop.Mam.Abdun2	Threatened.Sp2	Prop.Threat.Sp2
0.005642078	Spain	20	915000	162	979	82	50.61728395	572	58.42696629	56	34.56790123	228	23.28907048	24222542.36	149521.8664	81901451.58	83658.27536	3.868875225	0.89232854	0.203410405	1192901.19	46443994	6218984.834	1285079.988	13.72667934	2.995732274	5.087596335	6.886531643	4.025351691	3.542925541	3.147984172	11.91519792	11.33449563	1.352963825	-0.113920896	13.99189887	17.65375771	15.64311724	14.06633152	-1.592529641	0.897239961	-0.059156566	0.326674217	0.396968832	0.829146019	0.667340501	0.882540048	0.900967207	1.123559273
0.005712042	Germany	12	526000	168	1093	61	36.30952381	528	48.3074108	36	21.42857143	117	10.70448307	8456867.935	50338.49961	29133303.36	26654.4404	3.9846791	0.909653488	0.269452794	3363446.82	81679769	2565406.546	260153.278	13.17305649	2.48490665	5.123963979	6.996681488	3.583518938	3.064725145	2.370662632	10.82652546	10.19071103	1.382456782	-0.094691534	15.02847685	18.2183169	14.75762752	12.46902627	-1.311362065	0.385854328	-0.433611987	0.380238778	0.519051984	0.184098182	-0.168934037	0.399809068	0.345741838	0.038502524
0.007085627	France	55	300000	141	748	77	54.60992908	428	57.21925134	44	31.20567376	223	29.81283422	15175275.52	107626.0675	61079148.44	81656.61555	4.15498039	0.896133054	0.175217726	2418835.53	66538391	645465.1251	29668.57183	12.61153775	4.007333185	4.94875989	6.617402978	3.784189634	3.44059993	3.394938979	11.58641816	11.31027812	1.424307709	-0.109666379	14.6987968	18.01328965	13.37772646	10.29784358	-1.74172593	-0.132824795	0.682386982	0.122187142	0.098683567	0.675563201	0.900706691	0.824928681	0.59791296	0.891378169
0.009628154	Australia	3.5	150000	61	186	8	13.1147541	36	19.35483871	5	8.196721311	13	6.989247312	645677.46	10584.87639	2177234.35	11705.56102	3.40214873	0.968353416	0.721210019	1339140.53	23789752	97100.72067	51866.20441	11.91839057	1.252762968	4.110873864	5.225746674	1.609437912	2.103734234	1.94437287	9.267181506	9.367819309	1.224407211	-0.032158159	14.10753857	16.98476546	11.48350408	10.85642269	-0.326824896	-0.77309011	-1.336822124	-1.111904259	-1.443740645	-1.443879693	-1.524645562	-0.981309253	-2.134970289	-2.142026144
0.01339265	United States	5	215000	149	554	45	30.20134228	116	20.93862816	31	20.80536913	99	17.8700361	2574567.901	17278.9792	5928044.469	10700.44128	3.798345808	0.912720417	0.308905588	18036648	321418820	734850.7939	160096.7114	12.27839331	1.609437912	5.003946306	6.317164687	3.433987204	3.035211085	2.883125349	9.757245967	9.278040261	1.334565658	-0.09132567	16.70791625	19.58825557	13.50742276	11.98353336	-1.174719589	-0.440552851	-1.075365258	0.203469176	-0.234081648	-0.307366837	-0.525951253	-0.905758085	0.157834056	-0.028466117
0.014048759	Ukraine	18.5	252289	277	1692	97	35.01805054	472	27.89598109	51	18.41155235	184	10.87470449	12651135.05	45671.9677	44518374.22	26311.09587	4.780068827	0.886122324	0.25144316	90615.02	45154029	531150.2337	324906.0286	12.43833053	2.917770732	5.624017506	7.43366654	3.931825633	2.912978313	2.386439403	10.72923999	10.17774603	1.564454945	-0.120900275	11.41437526	17.62559007	13.18280019	12.69129128	-1.380538319	-0.292817619	-0.116305465	1.11674916	1.003378698	1.289894474	-0.244419382	-0.573872974	0.783438482	-0.305817401
0.014091895	France	19	115000	137	895	63	45.98540146	297	33.18435754	46	33.57664234	167	18.65921788	7596114.509	55446.0913	33041938.68	36918.36725	3.887874541	0.904913352	0.201244701	2418835.53	66538391	1053134.581	27272.95249	11.65268741	2.944438979	4.919980926	6.796823718	3.828641396	3.513830657	2.92634028	10.9231665	10.51646446	1.357862618	-0.099916084	14.6987968	18.01328965	13.86728159	10.21365074	-1.603233693	-1.018522142	-0.096756583	0.079799667	0.297542217	0.245531309	0.396611516	-0.32160269	0.653772889	1.05754176
0.025535688	Denmark	0.4	25000	102	403	1	0.980392157	2	0.496277916	25	24.50980392	132	32.75434243	529080.9546	5187.068183	1028335.405	2551.700756	3.733891739	0.96010003	0.720371869	301307.83	5683483	435960.5588	19054.3878	10.1266311	-0.916290732	4.624972813	5.998936562	3.218875825	3.199073198	3.489035547	8.553923919	7.844515379	1.317451051	-0.040717802	12.61588771	15.55307481	12.98530706	9.855052685	-0.327987716	-2.428151939	-2.926824424	-0.354706893	-0.586785662	-1.658895639	-2.233887109	-1.880915123	-0.112483829	0.343343888
0.026274312	Israel	3.5	186342	127	623	49	38.58267717	328	52.64847512	18	14.17322835	143	22.95345104	3318096.155	26126.74138	8765433.205	14069.71622	3.875263722	0.904108507	0.201766859	299415.71	8380100	2310065.171	224213.0482	12.13533897	1.252762968	4.844187086	6.434546519	2.890371758	2.651354858	3.133468297	10.17071464	9.551779981	1.354613718	-0.100805896	12.60958822	15.94137041	14.65278629	12.32035199	-1.600642412	-0.572693225	-1.336822124	-0.031834281	-0.103983017	-0.184500582	-0.036070454	0.606889926	-0.52529567	-0.89945199
0.03065082	United States	2	59694	104	282	20	19.23076923	41	14.53900709	35	33.65384615	120	42.55319149	811564.8059	7803.507749	1423869.305	5049.181934	3.725422812	0.939035961	0.431373796	18036648	321418820	234374.3235	30916.57081	10.99698679	0.693147181	4.644390899	5.641907071	3.555348061	3.516127348	3.750754858	8.962328623	8.526981516	1.315180352	-0.062901503	16.70791625	19.58825557	12.36467479	10.33904759	-0.840780289	-1.624197781	-1.747042668	-0.326106711	-0.982494667	-1.075280929	-1.16717048	-1.211037833	0.310341145	1.062753049
0.032187696	Germany	63	516814	155	1074	75	48.38709677	616	57.3556797	32	20.64516129	233	21.69459963	16189805.11	104450.3555	98221541.26	91453.94903	4.189217221	0.901186519	0.199246628	3363446.82	81679769	814928.4672	116801.4775	13.15543832	4.143134726	5.043425117	6.979145275	3.465735903	3.027480972	3.077063365	11.55646717	11.42359084	1.432513896	-0.104043029	15.02847685	18.2183169	13.61085562	11.668231	-1.613211885	0.369580289	0.781934892	0.26161606	0.49961595	0.614130073	0.536988249	0.831436694	0.197730788	-0.046006067
0.03850519	France	14	95000	217	1547	12	5.529953917	58	3.749191984	38	17.51152074	158	10.2133161	418533.8363	1928.727356	4239322.679	2740.350794	4.435796309	0.930774814	0.599709056	2418835.53	66538391	849204.1589	30345.15915	11.46163217	2.63905733	5.379897354	7.344072851	3.63758616	2.862858992	2.323692369	7.564615663	7.915841218	1.489707151	-0.071737906	14.6987968	18.01328965	13.65205491	10.32039228	-0.511310648	-1.195001315	-0.320613432	0.757193598	0.904078694	-1.321013438	-1.967969689	-1.725742063	0.413684951	-0.41954024
0.038553204	United States	12	310000	155	467	40	25.80645161	84	17.98715203	30	19.35483871	79	16.91648822	5564281.651	35898.5913	9431524.234	20195.98337	3.907271591	0.919326023	0.40560501	18036648	321418820	2029151.296	122394.3243	12.64432758	2.48490665	5.043425117	6.146329258	3.401197382	2.962942451	2.828288781	10.48845333	9.913239021	1.362839328	-0.084114461	16.70791625	19.58825557	14.52312818	11.71500328	-0.902375475	-0.102536587	-0.433611987	0.26161606	-0.42342488	-0.460949655	-0.782828299	-1.046551716	0.116629004	-0.192446677
0.039103091	Italy	17	495498	173	949	53	30.63583815	304	32.0337197	52	30.05780347	241	25.39515279	13584004.85	78520.25924	38972905.06	41067.33937	4.249377074	0.890546303	0.169206166	1821496.96	60730582	3589765.112	555479.9606	13.1133186	2.833213344	5.153291594	6.855408799	3.951243719	3.40312231	3.234558321	11.27111195	10.62296842	1.446772401	-0.115920181	14.41516923	17.92195795	15.09359733	13.22758781	-1.77663739	0.33067398	-0.178289381	0.423434339	0.362474231	-0.061634328	-0.500555395	-0.376491319	0.807840054	0.80633988
0.040127488	United States	9.7	121000	193	696	34	17.61658031	219	31.46551724	39	20.20725389	163	23.41954023	11037945.9	57191.42955	19778942.58	28418.02095	4.035430224	0.920852268	0.420911368	18036648	321418820	163731.108	52762.08356	11.70354582	2.272125886	5.262690189	6.54534966	3.663561646	3.006041643	3.153570726	10.95415933	10.25477876	1.395112919	-0.08245566	16.70791625	19.58825557	12.00598078	10.8735481	-0.865332995	-0.971543836	-0.589588718	0.584563491	0.018824207	-0.645249037	-1.261518239	-0.403596159	0.446326825	-0.094652802
0.040466949	Finland	24	485400	116	598	48	41.37931034	240	40.13377926	27	23.27586207	113	18.89632107	3798430.622	32745.09157	15333957.99	25642.07022	3.897192934	0.925492261	0.333007707	232351.11	5479531	817138.9629	247891.6711	13.09272857	3.17805383	4.753590191	6.393590754	3.295836866	3.147416861	2.938967251	10.39650835	10.15198965	1.360256533	-0.077429509	12.35600491	15.51653007	13.61356445	12.42074712	-1.099589645	0.311654818	0.074492358	-0.165271104	-0.149375808	-0.215217146	0.12739001	0.00990408	-0.015771391	0.226133494
0.043196623	Italy	8	130000	103	469	35	33.98058252	96	20.46908316	21	20.38834951	53	11.30063966	6038492.13	58626.13718	13372223.43	28512.20348	3.593066069	0.901898349	0.167283237	1821496.96	60730582	804930.1781	18953.47428	11.77528973	2.079441542	4.634728988	6.150602768	3.044522438	3.014963635	2.424859331	10.9789359	10.25808747	1.279005896	-0.10325346	14.41516923	17.92195795	13.59851082	9.849742533	-1.788066873	-0.905273446	-0.730833976	-0.340337383	-0.41868839	-0.614532474	-0.30505837	-0.928156689	-0.331583529	-0.074408428
0.043386445	Brazil	16.5	600000	154	1374	1	0.649350649	2	0.145560408	20	12.98701299	155	11.28093159	426196.71	2767.511104	2017451.42	1468.305255	4.115518931	0.960016367	0.865830443	1803652.65	207847528	1057517.892	17044.95533	13.30468493	2.803360381	5.036952602	7.225481473	2.995732274	2.563949857	2.42311383	7.925703677	7.291864127	1.414764933	-0.040804946	14.40532442	19.15231533	13.87143511	9.743609564	-0.144066183	0.50744052	-0.200172785	0.252082932	0.772639479	-1.658895639	-2.25323616	-1.897645325	-0.392895274	-1.0977776
0.04516971	United Kingdom	4	61205	69	224	22	31.88405797	70	31.25	18	26.08695652	68	30.35714286	1025402.414	14860.90455	2222636.544	9922.484572	3.436525577	0.952958009	0.45660501	2861090.73	65128861	536028.7701	64900.17804	11.02198416	1.386294361	4.234106505	5.411646052	2.890371758	3.261435439	3.413031839	9.606489188	9.20255863	1.234460954	-0.048184438	14.86671348	17.99187834	13.19194311	11.08060565	-0.783936573	-1.601107518	-1.238938322	-0.930399451	-1.237701481	-1.013847801	-0.427598172	-0.413876931	-0.52529567	0.484846429
0.045738668	Australia	8	398000	236	1779	68	28.81355932	275	15.45812254	54	22.88135593	389	21.86621698	5855864.58	24812.98551	12655550.28	7113.856257	4.435667712	0.932773399	0.643710983	1339140.53	23789752	1118952.77	398725.2762	12.89420728	2.079441542	5.463831805	7.483806688	3.988984047	3.130322427	3.084942842	10.1191224	8.869799747	1.48967816	-0.069592981	14.10753857	16.98476546	13.92790378	12.89602793	-0.440505438	0.128279197	-0.730833976	0.880817553	1.05895088	0.399114128	-0.607065805	-1.167193466	0.855266116	0.187345508
0.050924077	United Kingdom	17	463644	120	548	69	57.5	284	51.82481752	39	32.5	192	35.03649635	6940348.517	57836.23764	27439285.5	50071.68888	4.013479634	0.916331282	0.278974952	2861090.73	65128861	4482823.701	58533.90876	13.0468723	2.833213344	4.787491743	6.306275287	3.663561646	3.481240089	3.556390271	10.96537081	10.82121104	1.389658604	-0.087377318	14.86671348	17.99187834	15.3157637	10.9773615	-1.276633279	0.269297027	-0.178289381	-0.11533876	-0.246150773	0.429830691	1.069628499	0.567599164	0.446326825	0.983592396
0.05321081	Netherlands	45	1415000	161	1846	61	37.88819876	536	29.03575298	35	21.73913043	228	12.35102925	11250210.77	69877.0855	58112649.75	31480.30864	4.085347372	0.932823723	0.489252408	750283.91	16939923	2265477.273	181477.6621	14.16264009	3.80666249	5.081404365	7.520776415	3.555348061	3.079113882	2.5137394	11.15449306	10.35711751	1.407406761	-0.069539032	13.52820696	16.6451837	14.63329601	12.10888785	-0.714876751	1.299940212	0.535287411	0.317554292	1.099925798	0.184098182	-0.076662035	-0.519502681	0.310341145	0.071151172
0.054628465	France	7	45000	61	229	31	50.81967213	113	49.34497817	22	36.06557377	72	31.44104803	2440284.97	40004.67164	6250260.09	27293.71218	3.359179237	0.920128639	0.141100193	2418835.53	66538391	525294.5786	22449.29492	10.71441777	1.945910149	4.110873864	5.433722004	3.091042453	3.585338775	3.448114301	10.59675152	10.21441163	1.211696669	-0.083241794	14.6987968	18.01328965	13.17171449	10.01901449	-1.958285052	-1.885208933	-0.828717778	-1.111904259	-1.213233886	-0.737398728	0.679169892	0.449303921	-0.273124548	1.219796679
0.057088377	United States	7.88	600000	159	704	20	12.57861635	78	11.07954545	38	23.89937107	205	29.11931818	786529.2247	4946.724684	2278256.088	3236.159215	4.167588114	0.945484559	0.674190751	18036648	321418820	1034773.538	46963.93857	13.30468493	2.064327904	5.068904202	6.556778356	3.63758616	3.173852144	3.371401809	8.506480957	8.082142478	1.427337479	-0.056057722	16.70791625	19.58825557	13.84969316	10.75713532	-0.394242195	0.50744052	-0.741912872	0.299143264	0.031491054	-1.075280929	-1.555982288	-1.376063788	0.413684951	0.286116259
0.059615874	Germany	24	600000	251	1119	75	29.88047809	399	35.65683646	53	21.11553785	231	20.64343164	10661217.26	42474.96916	55757996.58	49828.41517	4.704304853	0.923112586	0.513759152	3363446.82	81679769	6679454.308	346245.0051	13.30468493	3.17805383	5.525452939	7.020190708	3.970291914	3.05000916	3.027397188	10.65667022	10.81634069	1.548478016	-0.080004074	15.02847685	18.2183169	15.71454685	12.75490191	-0.666000699	0.50744052	0.074492358	0.971577047	0.545108123	0.614130073	-0.54470545	-0.203658559	0.831776806	0.005111338
0.068859372	United States	10.5	195240	81	581	37	45.67901235	409	70.39586919	17	20.98765432	48	8.2616179	2773391.373	34239.39966	4728961.283	8139.348163	2.13763	0.934529609	0.324157996	18036648	321418820	3513333.675	550405.3366	12.18198485	2.351375257	4.394449155	6.364750757	2.833213344	3.043934375	2.11162044	10.4411323	9.004465378	0.759697739	-0.067711968	16.70791625	19.58825557	15.07207591	13.21841026	-1.12652424	-0.529606075	-0.531495789	-0.694236681	-0.181340245	-0.553099346	0.378703373	1.453490049	-0.597123304	-0.008672604
0.072721258	India	149	3004086	107	1049	50	46.72897196	497	47.37845567	33	30.8411215	202	19.2564347	12071533.37	112818.0688	82017633.6	78186.49533	3.532640886	0.933362479	0.478909441	2088841.35	1311050527	11450420.46	3589092.438	14.91548392	5.003946306	4.672828834	6.955592608	3.496507561	3.428848913	2.957845275	11.63353179	11.26685222	1.262045718	-0.068961644	14.55212009	20.99409458	16.25353701	15.09340993	-0.736243758	1.995347776	1.412943885	-0.284221526	0.473511657	-0.153784019	0.440072482	0.355495321	0.236399731	0.86471462
0.073131997	Switzerland	20	1750000	110	764	39	35.45454545	257	33.63874346	13	11.81818182	131	17.14659686	3451086.315	31373.51195	19002550.82	24872.44872	3.926298845	0.942199468	0.528761079	670789.93	8281430	1261622.278	211631.0327	14.37512635	2.995732274	4.700480366	6.638567789	2.564949357	2.469639178	2.84179972	10.35371925	10.12151599	1.367697212	-0.059538277	13.4162113	15.92952622	14.04790897	12.26259963	-0.637218596	1.496215381	-0.059156566	-0.243494606	0.122141311	-0.491666219	-0.218906683	-0.299927216	-0.934234961	-1.311772486
0.073717129	United Kingdom	2.6	163129	83	390	42	50.60240964	201	51.53846154	26	31.3253012	127	32.56410256	644011.193	7759.171	2419063.596	6202.727169	3.706366983	0.941549632	0.411327553	2861090.73	65128861	3512447.765	811694.9236	12.00229658	0.955511445	4.418840608	5.966146739	3.258096538	3.444426116	3.483210533	8.956630778	8.73274434	1.310052147	-0.060228216	14.86671348	17.99187834	15.07182372	13.60687984	-0.888365416	-0.695585496	-1.554719267	-0.65831141	-0.623127837	-0.399516528	0.666471112	0.553939187	-0.063197453	0.900059947
0.075350533	Germany	9	380000	101	437	45	44.55445545	229	52.402746	16	15.84158416	66	15.10297483	4322248.056	42794.53521	15194205.98	34769.35008	3.91289995	0.910509074	0.236720617	3363446.82	81679769	2457909.491	229543.7682	12.84792653	2.197224577	4.615120517	6.079933195	2.772588722	2.762638391	2.714891733	10.66416569	10.45649153	1.364278774	-0.093751414	15.02847685	18.2183169	14.71482175	12.343849	-1.440874664	0.085529314	-0.644494345	-0.369217976	-0.497014095	-0.307366837	0.312974126	0.595167963	-0.673306719	-0.646944986
0.07592605	United Kingdom	120	830000	116	970	66	56.89655172	644	66.39175258	27	23.27586207	140	14.43298969	13849780.18	119394.6567	82101039.99	84640.24741	3.720444676	0.880501078	0.124770713	2861090.73	65128861	1431782.363	50447.28291	13.62918098	4.787491743	4.753590191	6.877296071	3.295836866	3.147416861	2.669516537	11.69018973	11.34616517	1.313843198	-0.127264127	14.86671348	17.99187834	14.17443063	10.82868417	-2.081277522	0.807179981	1.254274115	-0.165271104	0.386732706	0.337681	1.03435754	1.262482535	-0.015771391	0.226133494
0.076018434	Mexico	57	1000000	259	1698	87	33.59073359	541	31.86101296	52	20.07722008	277	16.31330978	19464635.17	75153.03155	98770828.84	58168.92158	4.434284795	0.899880412	0.303001927	1143793.18	127017224	5665994.38	1784834.549	13.81551056	4.043051268	5.556828062	7.437206367	3.951243719	2.999585843	2.791981326	11.22728173	10.9711065	1.489366339	-0.1054934	13.94986065	18.65983326	15.54999297	14.39483628	-1.194016114	0.979294028	0.708569752	1.017788307	1.007302019	0.982728837	-0.327844657	-0.384729912	0.807840054	-0.109301283
0.076500248	Colombia	1.8	288366	118	562	47	39.83050847	151	26.8683274	24	20.33898305	88	15.65836299	7000130.8	59323.14237	11138137.38	19818.74978	3.804399482	0.934349577	0.452025048	292080.16	48228704	2970267.923	1361508.253	12.57198579	0.587786665	4.770684624	6.33150185	3.17805383	3.012539392	2.751005151	10.99075477	9.894383727	1.336158155	-0.067904631	12.58478356	17.69146492	14.90416272	14.12410365	-0.794017685	-0.169359249	-1.824276101	-0.140093344	-0.218191239	-0.24593371	0.036864061	-0.622894917	-0.163782441	-0.079909138
0.077266675	United Kingdom	0.16	42761	55	229	3	5.454545455	8	3.493449782	14	25.45454545	55	24.01746725	1504912.575	27362.04682	9631034.655	42056.91989	3.119486698	0.955615947	0.412104046	2861090.73	65128861	1231141.039	50328.67132	10.66338175	-1.832581464	4.007333185	5.433722004	2.63905733	3.23689433	3.178781368	10.21691218	10.64677922	1.137668468	-0.045399176	14.86671348	17.99187834	14.02345197	10.8263302	-0.886479423	-1.93235129	-3.598501834	-1.264405503	-1.213233886	-1.597462511	-1.97237724	-1.737941678	-0.841107808	0.429161624
0.07729937	Canada	500	160000	80	430	46	57.5	317	73.72093023	5	6.25	21	4.88372093	6513894.82	81423.68525	59257856.71	137808.9691	3.491717459	0.934451239	0.392803468	1552807.65	35848610	42494.71622	8008.117481	11.98292909	6.214608098	4.382026635	6.063785209	1.609437912	1.832581464	1.585907415	11.30742148	11.83362372	1.250393724	-0.067795832	14.25557524	17.39481535	10.65713502	8.988210991	-0.934445874	-0.713475388	2.300406946	-0.712533352	-0.514911506	-0.276650273	1.069628499	1.612104721	-2.134970289	-2.757283149
0.086776214	Australia	31	450000	163	1316	30	18.40490798	265	20.13677812	16	9.81595092	355	26.97568389	598764.5769	3673.402312	3119371.337	2370.342961	4.16707032	0.969203722	0.940433526	1339140.53	23789752	890443.5718	11423.93252	13.01700286	3.433987204	5.093750201	7.182352112	2.772588722	2.284008707	3.294935864	8.208873572	7.770789933	1.427213228	-0.03128045	14.10753857	16.98476546	13.69947501	9.343465778	-0.061414312	0.241706404	0.262101662	0.335738018	0.724837611	-0.768115292	-1.21544126	-0.944008565	-0.673306719	-1.732975806
0.08717991	Czech Republic	65	261595	154	587	78	50.64935065	360	61.32879046	39	25.32467532	145	24.70187394	7856406.78	51015.62844	37862213.06	64501.21475	4.31510129	0.904942681	0.23222158	185156.36	10546059	871191.3159	233641.3502	12.47455279	4.17438727	5.036952602	6.37502482	3.663561646	3.23177923	3.206879109	10.8398873	11.07443934	1.462120798	-0.099883673	12.12895594	16.17126279	13.67761688	12.36154253	-1.460063277	-0.259358851	0.804844245	0.252082932	-0.16995312	0.706279764	0.669214768	1.020965142	0.446326825	0.417555246
0.08954003	United States	4.3	120000	120	231	33	27.5	64	27.70562771	6	5	21	9.090909091	1272056.78	10600.47317	2071437	8967.25974	3.950998639	0.963286955	0.792292871	18036648	321418820	736845.842	34522.18962	11.69524702	1.458615023	4.787491743	5.442417711	1.791759469	1.609437912	2.207274913	9.268653918	9.101335417	1.373968367	-0.037403931	16.70791625	19.58825557	13.51013398	10.44935757	-0.232824169	-0.979209503	-1.185924412	-0.11533876	-1.203596112	-0.675965601	-0.683842058	-0.582953361	-1.905857455	-3.263605223
0.089589693	India	4.63	178722	26	191	13	50	49	25.65445026	7	26.92307692	21	10.9947644	711647.46	27371.05615	2974666.13	15574.16822	2.469554017	0.968758375	0.463499037	2088841.35	1311050527	2762917.818	66729.55355	12.0935868	1.532556868	3.258096538	5.252273428	1.945910149	3.292983797	2.397419196	10.21724139	9.653368937	0.904037574	-0.031740053	14.55212009	20.99409458	14.83179786	11.10840322	-0.768950972	-0.61126002	-1.13172211	-2.367928506	-1.414340061	-1.290296874	0.63126086	-0.680800237	-1.712145315	0.556430975
0.090350288	Spain	13	1102280	282	1703	73	25.88652482	426	25.01467998	82	29.07801418	570	33.47034645	17277649.39	61268.26025	58301691.2	34234.6983	4.663353944	0.901979645	0.284217726	1192901.19	46443994	4668979.16	2028446.625	13.91289132	2.564949357	5.641907071	7.440146681	4.406719247	3.369982362	3.510659866	11.02301721	10.44099498	1.53973492	-0.103163326	13.99189887	17.65375771	15.35645101	14.52278085	-1.258014694	1.069245377	-0.374937511	1.143098039	1.010560878	0.552696946	-0.778148098	-0.711319062	1.380209502	0.731143948
0.091585673	Netherlands	12	155000	80	518	22	27.5	120	23.16602317	17	21.25	135	26.06177606	1468890.52	18361.1315	5254081.3	10143.01409	3.674573248	0.928119249	0.250352601	750283.91	16939923	636931.4048	89806.80459	11.9511804	2.48490665	4.382026635	6.249975242	2.833213344	3.056356895	3.260469722	9.817991291	9.224540481	1.301437003	-0.074595053	13.52820696	16.6451837	13.36441724	11.40541603	-1.384884951	-0.742801902	-0.433611987	-0.712533352	-0.308550197	-1.013847801	-0.683842058	-0.79950514	-0.597123304	0.019514615
0.093133759	Brazil	82.4	1684073	290	2282	93	32.06896552	499	21.86678352	65	22.4137931	528	23.1375986	19420993.95	66968.94465	57373244.98	25141.64986	4.24714251	0.925404059	0.587672447	1803652.65	207847528	22265388.1	3486331.901	14.33672582	4.411585437	5.669880923	7.73280753	4.17438727	3.109676533	3.141458939	11.11198428	10.13228111	1.446246406	-0.077524816	14.40532442	19.15231533	16.91854393	15.06436071	-0.531585549	1.460744526	0.978719899	1.184299693	1.334927734	1.167028219	-0.416790507	-0.86148249	1.088251499	0.140499107
0.095467383	India	221	1152951	79	1708	39	49.36708861	1350	79.03981265	20	25.3164557	556	32.55269321	9408642.834	119096.7447	219049782.8	128249.2873	2.458494896	0.935264847	0.416452794	2088841.35	1311050527	14235094.67	253149.404	13.9578353	5.398162702	4.369447852	7.443078374	2.995732274	3.231454607	3.482860106	11.68769142	11.76173121	0.899549332	-0.066925531	14.55212009	20.99409458	16.47122093	12.44173512	-0.875982164	1.110760473	1.701920122	-0.731060176	1.013810182	-0.491666219	0.594267811	1.865830225	-0.392895274	0.416818664
0.096296594	United States	33	150000	160	512	81	50.625	322	62.890625	28	17.5	76	14.84375	9194613.43	57466.33394	21537118.18	42064.68395	4.195094645	0.909775454	0.298963391	18036648	321418820	251948.3928	85771.34316	11.91839057	3.496507561	5.075173815	6.238324625	3.33220451	2.862200881	2.697578901	10.95895456	10.64696381	1.433915901	-0.094557464	16.70791625	19.58825557	12.43697956	11.35944023	-1.207434151	-0.77309011	0.307931561	0.308377546	-0.321463008	0.798429455	0.667791497	1.095468999	0.029929699	-0.421033523
0.096415511	Estonia	88.6	350195	284	2208	103	36.26760563	1152	52.17391304	54	19.01408451	460	20.83333333	13906546	48966.71125	104610390.1	47377.89405	4.667002144	0.906696957	0.379196532	22459.44	1314608	341797.6048	163351.1938	12.76624542	4.484131858	5.648974238	7.699842407	3.988984047	2.945179995	3.036554268	10.79889598	10.76591103	1.540516926	-0.097947	10.01946629	14.08904908	12.74197404	12.00365773	-0.969700654	0.010079852	1.0318993	1.153507009	1.298391268	1.474193856	-0.171384113	0.584251993	0.855266116	-0.232750435
0.098749574	South Africa	3.2	42000	205	806	0	0	0	0	24	11.70731707	95	11.7866005	137544.389	670.9482388	669801.7158	831.0194985	4.530379276	0.95297441	0.85050289	314571.95	55011976.68	3841771.288	864068.3024	10.6454249	1.16315081	5.323009979	6.692083743	3.17805383	2.460214037	2.466963335	6.508691994	6.722653258	1.510805661	-0.048167228	12.6589681	17.82306148	15.16144409	13.6694071	-0.161927469	-1.948938172	-1.402511386	0.673406284	0.181455024	-1.689612202	-2.291190068	-1.904588962	-0.163782441	-1.333158526
0.100084003	United Kingdom	81	115000	36	229	30	83.33333333	213	93.01310044	9	25	58	25.32751092	5188479.24	144124.4233	37313173.91	162939.6241	2.825476359	0.96059093	0.441032755	2861090.73	65128861	82260.09263	1894.741755	11.65268741	4.394449155	3.583518938	5.433722004	2.197224577	3.218875825	3.231891193	11.87843226	12.00113501	1.038676973	-0.040206632	14.86671348	17.99187834	11.31764137	7.546837831	-0.818636132	-1.018522142	0.966158325	-1.888625864	-1.213233886	-0.768115292	2.579561479	2.532394968	-1.396333177	0.38827688
0.100087797	Japan	42.3	940000	122	829	63	51.63934426	305	36.79131484	47	38.52459016	385	46.44149578	10633865.17	87162.82926	28413197.72	34274.06238	3.764744861	0.930129297	0.346086705	4383076.3	126958472	27462037.5	2318206.977	13.75363515	3.744787086	4.804021045	6.720220155	3.850147602	3.651296743	3.838193365	11.37553325	10.44214415	1.325680093	-0.072431673	15.29326139	18.6593706	17.12831515	14.65630459	-1.061065943	0.922139247	0.489930289	-0.090993361	0.212639652	0.245531309	0.727078923	-0.149540781	0.680798479	1.369458073
0.104050287	France	17	170000	49	367	46	93.87755102	360	98.09264305	22	44.89795918	172	46.86648501	1421095.52	29001.94939	5501426.15	14990.26199	2.926770264	0.954656161	0.412416185	2418835.53	66538391	348953.7537	7324.197631	12.04355372	2.833213344	3.891820298	5.905361848	3.091042453	3.804392341	3.847302815	10.27511833	9.615156069	1.073899516	-0.046404044	14.6987968	18.01328965	12.76269468	8.898938889	-0.885722282	-0.657475964	-0.178289381	-1.434540171	-0.690497983	-0.276650273	3.195860655	2.774703297	-0.273124548	1.716838404
0.105280689	United Kingdom	24	250994	135	692	58	42.96296296	282	40.75144509	36	26.66666667	154	22.25433526	8157444.051	60425.51149	31640728.99	45723.5968	4.064197366	0.913034027	0.243487476	2861090.73	65128861	797452.3444	248185.8552	12.43318431	3.17805383	4.905274778	6.539585956	3.583518938	3.283414346	3.102536833	11.00916667	10.73036978	1.402216274	-0.09098213	14.86671348	17.99187834	13.58917736	12.42193316	-1.412689771	-0.297571222	0.074492358	0.058139526	0.01243608	0.091948491	0.219952952	0.039368461	0.345741838	0.53471749
0.109689134	Singapore	20.2	744832	563	11987	1	0.177619893	12	0.100108451	84	14.92007105	1064	8.87628264	732590.6393	1301.226713	8884410.375	741.1704659	4.977265801	0.947708366	0.93922158	292739.31	5535002	7745862.346	1190520.23	13.52091397	3.005682604	6.333279628	9.391578008	4.430816799	2.702707357	2.183382848	7.171062724	6.608230647	1.604880704	-0.053708455	12.58703776	15.52660249	15.86266937	13.98990094	-0.062703853	0.707172921	-0.051862579	2.16139516	3.173404476	-1.658895639	-2.28080836	-1.89981351	1.410491485	-0.782931016
0.11741542	United States	5	79000	54	93	20	37.03703704	39	41.93548387	8	14.81481481	21	22.58064516	465880.8826	8627.423751	1021401.284	10982.8095	3.176881309	0.943826147	0.317454721	18036648	321418820	2586115.572	179677.4944	11.27720313	1.609437912	3.988984047	4.532599493	2.079441542	2.695627681	3.117093131	9.062701217	9.304086557	1.155899995	-0.057813296	16.70791625	19.58825557	14.76566753	12.09891883	-1.147420082	-1.365359819	-1.075365258	-1.291431272	-2.211981332	-1.075280929	-0.126411603	0.095850408	-1.544344227	-0.798995098
0.120360602	United States	26	1483264	163	652	54	33.12883436	250	38.34355828	33	20.24539877	178	27.3006135	14380219.89	88222.20794	36017143.48	55241.01761	4.032989707	0.92260151	0.393350674	18036648	321418820	1804523.008	398823.4594	14.20975562	3.258096538	5.093750201	6.480044562	3.496507561	3.007927546	3.306909174	11.387614	10.91946103	1.394507964	-0.080557871	16.70791625	19.58825557	14.40580685	12.89627414	-0.933053765	1.343461188	0.133166835	0.335738018	-0.053555851	-0.030917764	-0.354842214	-0.075494446	0.236399731	-0.090373609
0.120945757	United States	299.4	955240	484	2588	99	20.45454545	628	24.26584235	111	22.9338843	545	21.05873261	21740033.42	44917.42442	64858640.71	25061.29858	4.712294799	0.913341814	0.524585742	18036648	321418820	2587728.677	385076.4304	13.7697179	5.701780472	6.182084907	7.858640656	4.709530201	3.132615481	3.047315325	10.71258107	10.12908005	1.550175008	-0.090645083	16.70791625	19.58825557	14.76629109	12.86119711	-0.645146391	0.936994999	1.924483977	1.938706035	1.474393246	1.351327601	-1.095641961	-0.747040702	1.760734311	0.192548542
0.122234048	United States	11	690148	90	383	48	53.33333333	192	50.1305483	21	23.33333333	55	14.36031332	6388606.248	70984.51386	15933984.11	41603.09168	3.348357435	0.923188034	0.240025048	18036648	321418820	1392111.602	144998.0131	13.44466135	2.397895273	4.49980967	5.948034989	3.044522438	3.149882953	2.664468382	11.17021702	10.63592976	1.208469908	-0.079922345	16.70791625	19.58825557	14.14633229	11.88447532	-1.427011994	0.636737795	-0.497394774	-0.539055066	-0.64320176	-0.215217146	0.826090922	0.486777804	-0.331583529	0.231729161
0.123350295	United Kingdom	15	1319621	267	1975	80	29.96254682	492	24.91139241	70	26.21722846	900	45.56962025	5988688.066	22429.54332	15891752.03	8046.456724	4.191801144	0.918927559	0.482897881	2861090.73	65128861	9410933.373	2218098.071	14.09285513	2.708050201	5.587248658	7.588323677	4.248495242	3.266416769	3.819241272	10.01813427	8.992987115	1.433130509	-0.084547986	14.86671348	17.99187834	16.0573827	14.61216066	-0.727950074	1.235479317	-0.270038923	1.062593681	1.17479093	0.767712892	-0.539908613	-0.716246166	1.181378652	0.496149276
0.124247223	Spain	8.5	500000	126	824	56	44.44444444	297	36.04368932	31	24.6031746	153	18.56796117	14135097.08	112183.3101	63566018.62	77143.22649	3.768016692	0.937885689	0.49550289	1192901.19	46443994	2134797.011	1027651.85	13.12236338	2.140066163	4.836281907	6.71417053	3.433987204	3.202875483	2.921437578	11.62788951	11.25341906	1.326548787	-0.064127204	13.99189887	17.65375771	14.57388212	13.842787	-0.702182093	0.339028713	-0.686393727	-0.043477528	0.205934628	0.030515363	0.30654409	-0.185204601	0.157834056	0.351971434
0.127347696	France	150	420000	139	1091	81	58.27338129	564	51.69569203	43	30.9352518	381	34.92208983	21351709.52	153609.421	88257166.9	80895.66168	4.144382253	0.899304304	0.204549133	2418835.53	66538391	6627038.404	50436.20339	12.94800999	5.010635294	4.934473933	6.994849986	3.761200116	3.431896369	3.553119575	11.94216843	11.30091548	1.421753743	-0.10613381	14.6987968	18.01328965	15.70666857	10.82846452	-1.586947073	0.177977165	1.417847179	0.101145883	0.517022062	0.798429455	1.114831877	0.561439519	0.569023377	0.871629425
0.127635448	Mexico	63.7	5165089	164	1003	74	45.12195122	373	37.1884347	34	20.73170732	322	32.10368893	9931723.952	60559.29239	44434784.77	44301.87913	3.839505479	0.912960053	0.317978805	1143793.18	127017224	22825178.66	4387978.792	15.45743289	4.154184563	5.099866428	6.910750788	3.526360525	3.031664283	3.468970943	11.0113782	10.69878237	1.345343577	-0.091063153	13.94986065	18.65983326	16.94337481	15.29437927	-1.145770549	2.495950157	0.79003486	0.344746383	0.423811807	0.58341351	0.346143696	-0.130597058	0.273914203	-0.036513958
0.128098087	Czech Republic	13	332525	149	602	47	31.54362416	227	37.7076412	40	26.84563758	146	24.25249169	11977982.15	80389.14192	31717736.5	52687.26993	4.287900146	0.924299081	0.365493256	185156.36	10546059	793686.8633	107219.0127	12.71447032	2.564949357	5.003946306	6.400257445	3.688879454	3.290103334	3.188519362	11.2946344	10.87212915	1.455797137	-0.078719579	12.12895594	16.17126279	13.58444428	11.58262887	-1.006507451	-0.037745198	-0.374937511	0.203469176	-0.141986867	-0.24593371	-0.447496194	-0.105829462	0.478142233	0.549895084
0.141036811	Thailand	85	1000000	219	2311	77	35.15981735	660	28.55906534	65	29.6803653	800	34.6170489	14506744.51	66240.84253	69157212.32	29925.2325	4.311531244	0.905120802	0.323323699	395168.03	67959359	1505240.258	350710.5311	13.81551056	4.442651256	5.38907173	7.74543561	4.17438727	3.390485726	3.544346303	11.10105251	10.3064573	1.461293118	-0.099686861	12.88706635	18.03442042	14.22446308	12.76771646	-1.129101294	0.979294028	1.001492375	0.770706198	1.348923903	0.675563201	-0.236133251	-0.542242009	1.088251499	0.777666941
0.143775534	Germany	160	1159620	250	1468	192	76.8	1230	83.78746594	85	34	444	30.24523161	30606136.86	122424.5474	187603340.9	127795.1913	4.843716263	0.926559458	0.503957611	3363446.82	81679769	3147890.342	741592.5918	13.96360292	5.075173815	5.521460918	7.291656209	4.442651256	3.526360525	3.409338539	11.71525018	11.75818419	1.577682249	-0.07627706	15.02847685	18.2183169	14.96224305	13.5165553	-0.68526312	1.11608807	1.465156472	0.965697346	0.84598339	4.207968023	2.197694558	2.092306509	1.425363156	1.085972555
0.146446327	France	5.5	100000	47	127	28	59.57446809	76	59.84251969	14	29.78723404	35	27.55905512	2169991.23	46170.02617	5183995.46	40818.86189	3.201954939	0.92036492	0.173132948	2418835.53	66538391	1123787.529	260030.3144	11.51292546	1.704748092	3.850147602	4.844187086	2.63905733	3.394079914	3.316331161	10.74008608	10.61689955	1.163761542	-0.082985035	14.6987968	18.01328965	13.93221526	12.4685535	-1.753695494	-1.14762131	-1.00549912	-1.495918347	-1.866637264	-0.829548419	1.190879123	0.950065887	-0.841107808	0.785822303
0.14663141	Germany	14	525000	110	653	55	50	297	45.48238897	24	21.81818182	104	15.92649311	9245385.388	84048.95807	24999157.69	38283.54929	3.795212481	0.92570935	0.309974952	3363446.82	81679769	5189490.928	295803.4132	13.17115354	2.63905733	4.700480366	6.481577129	3.17805383	3.082743651	2.767983956	11.33915474	10.55277556	1.333740399	-0.07719497	15.02847685	18.2183169	15.46214616	12.59745037	-1.171263785	0.384096558	-0.320613432	-0.243494606	-0.05185725	-0.0002012	0.63126086	0.265047659	-0.163782441	0.079387269
0.149272324	United States	243	150000	110	558	68	61.81818182	325	58.2437276	24	21.81818182	71	12.72401434	21309532.71	193723.0246	89831274.71	160987.9475	3.540712964	0.896614528	0.16661657	18036648	321418820	104561.4054	16338.96853	11.91839057	5.493061443	4.700480366	6.324358962	3.17805383	3.082743651	2.543491101	12.17418471	11.98908478	1.264328109	-0.109129244	16.70791625	19.58825557	11.55752979	9.701308241	-1.792060094	-0.77309011	1.77148466	-0.243494606	-0.226107966	0.399114128	1.322021989	0.873799052	-0.163782441	0.079387269
0.150655831	United States	41	3070316	452	4938	106	23.45132743	402	8.140947752	126	27.87610619	618	12.51518834	22545901.46	49880.31297	77929270.18	15781.5452	2.861916045	0.911924091	0.527294798	18036648	321418820	2157919.838	434607.5012	14.93729105	3.713572067	6.11368218	8.50471567	4.836281907	3.327769913	2.526942974	10.81738167	9.666596511	1.051491346	-0.092198526	16.70791625	19.58825557	14.58465528	12.98219861	-0.639995498	2.015491184	0.467048443	1.837958183	2.190462108	1.566343547	-0.920482996	-1.516243082	1.920015764	0.635362131
0.154760733	Switzerland	34	388884	95	655	33	34.73684211	296	45.19083969	5	5.263157895	32	4.885496183	3679810.46	38734.84695	21431626.68	32720.04073	3.717872629	0.943178696	0.517716763	670789.93	8281430	1946471.223	52739.54186	12.87103638	3.526360525	4.553876892	6.484635236	1.609437912	1.660731207	1.586270853	10.56449491	10.39574304	1.313151631	-0.058499517	13.4162113	15.92952622	14.48152866	10.87312077	-0.658326976	0.106876054	0.329814965	-0.459421452	-0.048467838	-0.675965601	-0.260855739	0.251139947	-2.134970289	-3.147218587
0.155108679	Germany	19.5	1500000	225	1732	69	30.66666667	642	37.0669746	34	15.11111111	191	11.02771363	15532096.26	69031.53893	74769825.13	43169.64499	4.455935371	0.912751156	0.36128131	3363446.82	81679769	2209176.485	421822.9323	14.22097567	2.970414466	5.416100402	7.457032089	3.526360525	2.715430308	2.400411525	11.14231877	10.67289286	1.494236999	-0.091291992	15.02847685	18.2183169	14.60813037	12.95234091	-1.018098372	1.353825227	-0.077715523	0.810515732	1.029275601	0.429830691	-0.498753499	-0.136391043	0.273914203	-0.754062105
0.156478185	Germany	5	80000	51	196	37	72.54901961	156	79.59183673	8	15.68627451	18	9.183673469	1587666.576	31130.71718	6315036.622	32219.5746	3.159314439	0.93122312	0.188171484	3363446.82	81679769	627226.6557	14392.41371	11.28978191	1.609437912	3.931825633	5.278114659	2.079441542	2.752786095	2.217427285	10.3459503	10.38032945	1.150355054	-0.071256374	15.02847685	18.2183169	13.34906325	9.574456521	-1.670401583	-1.353740703	-1.075365258	-1.37561779	-1.385699268	-0.553099346	1.949228926	1.892163311	-1.544344227	-0.669300259
0.160436514	Czech Republic	7.5	160170	52	152	32	61.53846154	94	61.84210526	16	30.76923077	47	30.92105263	3222824.103	61977.3866	8982810.637	59097.4384	3.108842503	0.945890544	0.312894027	185156.36	10546059	705192.8834	52877.40055	11.98399103	2.014903021	3.951243719	5.023880521	2.772588722	3.42651519	3.431437267	11.03452487	10.98694286	1.134250471	-0.055628421	12.12895594	16.17126279	13.46622664	10.87573132	-1.161890718	-0.71249447	-0.778143269	-1.347017608	-1.667476377	-0.706682165	1.305672613	1.045451688	-0.673306719	0.859419304
0.162444789	Germany	24	160000	74	379	47	63.51351351	233	61.47757256	8	10.81081081	65	17.15039578	5107394.08	69018.83892	16076287.29	42417.64456	3.633907579	0.929290914	0.292533719	3363446.82	81679769	1288137.015	66033.96888	11.98292909	3.17805383	4.304065093	5.937536205	2.079441542	2.380546634	2.842021251	11.14213477	10.6553197	1.290308537	-0.073333442	15.02847685	18.2183169	14.06870756	11.09792457	-1.22917534	-0.713475388	0.074492358	-0.827360029	-0.654837951	-0.24593371	1.421112462	1.028062463	-1.544344227	-1.513927202
0.163260808	France	9	2500000	68	382	30	44.11764706	127	33.2460733	32	47.05882353	127	33.2460733	2939502.113	43227.97225	10799417.8	28270.72723	3.294372834	0.947130033	0.388236994	2418835.53	66538391	2188495.625	952402.7128	14.73180129	2.197224577	4.219507705	5.945420609	3.465735903	3.851398384	3.503936664	10.67424307	10.24958217	1.192215811	-0.054318885	14.6987968	18.01328965	14.59872494	13.76674324	-0.946139317	1.825678736	-0.644494345	-0.951901484	-0.646099375	-0.768115292	0.287443104	-0.318658676	0.197730788	1.823497085
0.163659609	France	55	90000	117	533	82	70.08547009	353	66.22889306	29	24.78632479	89	16.69793621	13139525.7	112303.6385	37518251.38	70390.71553	3.922083011	0.885804161	0.17027553	2418835.53	66538391	354032.2544	65294.05133	11.40756495	4.007333185	4.762173935	6.278521424	3.36729583	3.210292081	2.815285132	11.62896154	11.16181665	1.366622893	-0.12125939	14.6987968	18.01328965	12.7771433	11.08665621	-1.770337389	-1.244943618	0.682386982	-0.152628425	-0.276911407	0.829146019	1.805236874	1.254713683	0.074026908	0.368800006
0.167588962	United States	26	1029880	112	698	28	25	101	14.46991404	30	26.78571429	102	14.61318052	9946053.32	88804.0475	54498051.45	78077.43761	3.023750079	0.924360759	0.308439306	18036648	321418820	1593522.657	332577.2809	13.84495285	3.258096538	4.718498871	6.548219103	3.401197382	3.287868697	2.681923897	11.39418751	11.2654564	1.106497809	-0.078652852	16.70791625	19.58825557	14.28145763	12.71462754	-1.176230194	1.006490095	0.133166835	-0.216955814	0.022004517	-0.829548419	-0.829964604	-1.214333764	0.116629004	0.544824598
0.167790046	Austria	5	300000	78	252	19	24.35897436	66	26.19047619	2	2.564102564	31	12.3015873	1971735.47	25278.65987	6896585.78	27367.40389	3.495444946	0.974783521	0.842795761	376950.25	8638366	453573.1822	138962.1296	12.61153775	1.609437912	4.356708827	5.529429088	0.693147181	0.94160854	2.509728303	10.13771584	10.21710795	1.251460677	-0.025539862	12.83986849	15.971724	13.02491191	11.84195673	-0.171030627	-0.132824795	-1.075365258	-0.749823017	-1.107158181	-1.105997492	-0.867431924	-0.655230308	-3.286419241	-4.77893807
0.169586895	Slovenia	20	260000	113	505	53	46.90265487	291	57.62376238	16	14.15929204	39	7.722772277	8597016.791	76079.79461	24389140.9	48295.32852	3.965248289	0.89451064	0.164583815	87263.62	2063531	735252.2293	224585.4288	12.46843691	2.995732274	4.727387819	6.224558429	2.772588722	2.65037109	2.044173403	11.239538	10.78509012	1.377568473	-0.111478481	11.37668893	14.53992915	13.50796889	12.32201144	-1.804335325	-0.265008131	-0.059156566	-0.203863611	-0.336720592	-0.061634328	0.450224077	0.844224984	-0.673306719	-0.9016842
0.170527708	United States	12.14	121971	76	182	32	42.10526316	80	43.95604396	21	27.63157895	44	24.17582418	2014189.261	26502.49027	3254092.272	17879.62787	3.447444142	0.923291326	0.233229287	18036648	321418820	317886.9967	46488.0128	11.71153859	2.496505786	4.33073334	5.204006687	3.044522438	3.318959284	3.185353133	10.18499398	9.791417236	1.237633128	-0.079810465	16.70791625	19.58825557	12.66945124	10.74694977	-1.455733245	-0.964160857	-0.425109361	-0.788081352	-1.467835878	-0.706682165	0.16982124	0.192236751	-0.331583529	0.615370443
0.17555381	Georgia	9	478306	88	456	40	45.45454545	235	51.53508772	15	17.04545455	42	9.210526316	13978696.83	158848.8276	34841511.79	76406.82409	3.437242024	0.923377355	0.254236994	13965.39	3717100	1443509.897	675965.048	13.07800597	2.197224577	4.477336814	6.12249281	2.708050201	2.835883573	2.220346995	11.97570826	11.24382729	1.234669413	-0.079717293	9.544337405	15.12845435	14.18258813	13.42389665	-1.3694884	0.298055443	-0.644494345	-0.572154506	-0.449843698	-0.460949655	0.365583503	0.553778246	-0.754408503	-0.480748598
0.176470736	Australia	400	60000	141	1359	30	21.27659574	809	59.52906549	7	4.964539007	46	3.384841795	612787.1897	4346.008438	3859155.356	2839.702249	3.097111865	0.982067922	0.963626204	1339140.53	23789752	132850.269	1192.411203	11.00209984	5.991464547	4.94875989	7.214504414	1.945910149	1.602320445	1.219307168	8.377013102	7.951454484	1.130470021	-0.018094806	14.10753857	16.98476546	11.79697798	7.083732757	-0.037051815	-1.619474818	2.136833882	0.122187142	0.760473199	-0.768115292	-1.047593929	0.935113249	-1.712145315	-3.279755056
0.177321448	United States	6.5	250000	101	393	38	37.62376238	98	24.93638677	17	16.83168317	101	25.69974555	2593187.654	25675.12529	6255522.06	15917.35893	3.507365537	0.916326629	0.289277457	18036648	321418820	4782986.728	203725.304	12.4292162	1.871802177	4.615120517	5.973809612	2.833213344	2.823263013	3.246481091	10.15327791	9.675165549	1.254865196	-0.087382396	16.70791625	19.58825557	15.38057575	12.22452782	-1.240368993	-0.301236602	-0.883041857	-0.369217976	-0.614634792	-0.522382783	-0.092118082	-0.715053866	-0.597123304	-0.509385177
0.17832738	Spain	40	145000	110	866	54	49.09090909	393	45.38106236	30	27.27272727	143	16.51270208	15023679.51	136578.9046	64418484.25	74386.24047	3.59444071	0.913135256	0.234961464	1192901.19	46443994	789865.2724	72687.71627	11.88448902	3.688879454	4.700480366	6.763884909	3.401197382	3.305887202	2.804129908	11.82465778	11.21702626	1.279388405	-0.090871265	13.99189887	17.65375771	13.57961767	11.19392768	-1.448333761	-0.804405231	0.44894778	-0.243494606	0.261034915	-0.030917764	0.578125389	0.260214098	0.116629004	0.585709342
0.178366455	Austria	23	181000	78	523	51	65.38461538	334	63.8623327	15	19.23076923	49	9.369024857	5361044.49	68731.33962	21362431.62	40845.94956	3.30873919	0.91963613	0.228506744	376950.25	8638366	742412.8071	21899.01423	12.10625231	3.135494216	4.356708827	6.259581464	2.708050201	2.95651156	2.23740902	11.13796055	10.61756294	1.196567207	-0.083777198	12.83986849	15.971724	13.51766071	9.994196902	-1.476189555	-0.599560797	0.043294475	-0.749823017	-0.297903266	-0.123067455	1.53047653	1.141822163	-0.754408503	-0.207038637
0.180955404	France	80	700000	115	1204	61	53.04347826	911	75.66445183	33	28.69565217	139	11.5448505	9763398.779	84899.11981	34508501.85	28661.54639	2.530384003	0.923329152	0.297895954	2418835.53	66538391	1049708.17	344129.1624	13.45883561	4.382026635	4.744932128	7.093404626	3.496507561	3.356745619	2.446239493	11.349219	10.26331166	0.928371071	-0.079769497	14.6987968	18.01328965	13.86402275	12.74877234	-1.211011001	0.649830673	0.957052126	-0.178023245	0.626253819	0.184098182	0.809149178	1.704816114	0.236399731	0.701109223
0.182033375	Dominican Republic	125	300000	54	249	26	48.14814815	105	42.1686747	14	25.92592593	76	30.52208835	8769695.838	162401.7748	41670277.76	167350.5131	3.164164475	0.93761937	0.270310212	68102.62	10528391	5319301.454	2220863.682	12.61153775	4.828313737	3.988984047	5.517452896	2.63905733	3.255243469	3.41845063	11.99782864	12.02784577	1.151889032	-0.064411201	11.12877096	16.16958607	15.48685255	14.61340672	-1.308185046	-0.132824795	1.284198254	-1.291431272	-1.120431837	-0.890981547	0.523021937	0.10697426	-0.841107808	0.470796589
0.185165432	Australia	10	55000	75	325	21	28	132	40.61538462	4	5.333333333	41	12.61538462	286630.91	3821.745467	1574986.63	4846.112708	3.475258427	0.972265145	0.819574181	1339140.53	23789752	1774870.61	82471.61483	10.91508846	2.302585093	4.317488114	5.783825182	1.386294361	1.673976434	2.534917071	8.248462526	8.485932159	1.245668844	-0.028126729	14.10753857	16.98476546	14.38923808	11.32020945	-0.198970365	-1.699847888	-0.567260912	-0.807589757	-0.82520157	-1.044564365	-0.654617548	0.032877997	-2.415381734	-3.117164613
0.186151987	United States	6	351512	97	240	29	29.89690722	66	27.5	25	25.77319588	86	35.83333333	8040733.809	82894.16297	22289744.94	92873.93726	3.572735068	0.918200219	0.228256262	18036648	321418820	806006.249	329325.1428	12.76999913	1.791759469	4.574710979	5.480638923	3.218875825	3.249335032	3.578878559	11.32531993	11.43899834	1.273331428	-0.085339809	16.70791625	19.58825557	13.59984677	12.70480082	-1.477286325	0.013547181	-0.941716333	-0.428735694	-1.161234127	-0.798831856	-0.543745183	-0.592762375	-0.112483829	0.457390099
0.186681307	United States	11	726000	108	380	39	36.11111111	130	34.21052632	21	19.44444444	92	24.21052632	4298309.368	39799.16081	8083985.259	21273.64542	3.613042866	0.909367728	0.207061657	18036648	321418820	636729.1935	191743.2485	13.49530529	2.397895273	4.682131227	5.940171253	3.044522438	2.967561396	3.18678751	10.59160111	9.965224281	1.284550316	-0.095005725	16.70791625	19.58825557	13.36409972	12.16391251	-1.57473867	0.683517993	-0.497394774	-0.270520375	-0.651917431	-0.491666219	-0.180531064	-0.272651581	-0.331583529	-0.181966096
0.187441024	United States	77	1267356	235	832	93	39.57446809	356	42.78846154	51	21.70212766	165	19.83173077	20228360.57	86078.1301	45673975.83	54896.60557	4.432618895	0.902441748	0.287273603	18036648	321418820	1539081.833	435501.8389	14.0524434	4.343805422	5.459585514	6.723832441	3.931825633	3.077410305	2.987283219	11.36301065	10.9132068	1.488990582	-0.102651136	16.70791625	19.58825557	14.24669658	12.9842543	-1.247320197	1.198150692	0.929034462	0.874563348	0.216643282	1.167028219	0.021898752	0.136539818	0.783438482	0.067285683
0.187979173	Hungary	4.5	80000	61	270	31	50.81967213	147	54.44444444	13	21.31147541	60	22.22222222	1251614.66	20518.27311	5472279.65	20267.70241	3.370045311	0.928718786	0.207441233	121715.2	9843028	718778.6716	25033.71472	11.28978191	1.504077397	4.110873864	5.598421959	2.564949357	3.059245679	3.101092789	9.929071139	9.916783884	1.21492619	-0.073949292	11.70943917	16.10227395	13.48530876	10.12797878	-1.572907194	-1.353740703	-1.152598691	-1.111904259	-1.030690827	-0.737398728	0.679169892	0.692562664	-0.934234961	0.026069386
0.192463131	United States	27	1488257	383	1412	119	31.07049608	546	38.66855524	80	20.88772846	270	19.12181303	16920637.23	44179.20949	45074091.2	31922.16091	4.842957909	0.907703705	0.428522158	18036648	321418820	1722844.641	377952.8117	14.21311619	3.295836866	5.948034989	7.252762418	4.382026635	3.039161832	2.950829727	10.69600958	10.37105575	1.577525672	-0.09683727	16.70791625	19.58825557	14.35948734	12.84252463	-0.847412832	1.346565374	0.16083199	1.593982551	0.802875961	1.965658875	-0.475150066	-0.059991186	1.34917974	-0.019501706
0.192493419	Germany	4.5	212864	88	468	36	40.90909091	180	38.46153846	20	22.72727273	110	23.5042735	2729270.834	31014.4413	11166414.94	23859.86098	3.765323703	0.923442398	0.231905588	3363446.82	81679769	2272383.059	59124.69249	12.26840874	1.504077397	4.477336814	6.148468296	2.995732274	3.123565645	3.157182256	10.34220822	10.07995287	1.325833834	-0.079646855	15.02847685	18.2183169	14.63633964	10.98740392	-1.461424938	-0.449775668	-1.152598691	-0.572154506	-0.421054105	-0.58381591	0.099906146	-0.069866463	-0.392895274	0.172014086
0.192961193	United States	54.6	575000	223	627	57	25.56053812	134	21.37161085	43	19.28251121	124	19.77671451	13118573.79	58827.68515	31396636.19	50074.37989	4.567202876	0.913952476	0.431955684	18036648	321418820	968737.0534	236117.9954	13.26212532	4.000033883	5.407171771	6.440946541	3.761200116	2.95919853	2.984505211	10.98236786	10.82126478	1.518900955	-0.089976705	16.70791625	19.58825557	13.7837485	12.37208694	-0.839432279	0.468127881	0.677036304	0.797365081	-0.096889636	0.061231927	-0.797201701	-0.885103605	0.569023377	-0.20094179
0.19378234	Italy	50	28200	29	91	26	89.65517241	81	89.01098901	13	44.82758621	37	40.65934066	1008701.16	34782.79862	3390143.6	37254.32527	2.740597847	0.95948111	0.334911368	1821496.96	60730582	3089239.059	84399.41163	10.24707726	3.912023005	3.36729583	4.510859507	2.564949357	3.802823714	3.705228592	10.45687825	10.52552333	1.008176089	-0.041362651	14.41516923	17.92195795	14.94343536	11.34331571	-1.093889355	-2.316894913	0.612520844	-2.207092899	-2.236076564	-0.890981547	2.949066769	2.341483107	-0.934234961	1.713279122
0.193999528	Hungary	45	179371	183	713	92	50.27322404	419	58.7657784	49	26.77595628	139	19.49509116	5549207.025	30323.53566	17217546.98	24148.03222	4.326287971	0.889279404	0.199186898	121715.2	9843028	511680.1141	101069.0332	12.09721157	3.80666249	5.209486153	6.56948142	3.891820298	3.287504331	2.970162698	10.31967944	10.09195817	1.464709893	-0.117343803	11.70943917	16.10227395	13.14545493	11.52355906	-1.613511709	-0.607911801	0.535287411	0.50620123	0.045570331	1.136311656	0.647230537	0.898702329	0.733166118	0.543997838
0.196287812	United States	48	1426799	264	2068	52	19.6969697	178	8.607350097	58	21.96969697	605	29.25531915	10959302.95	41512.51118	26864364.39	12990.50502	4.19156257	0.926368269	0.577425819	18036648	321418820	3482920.677	446678.7727	14.17094403	3.871201011	5.575949103	7.634337236	4.060443011	3.089664093	3.376061408	10.63375014	9.471973987	1.433073593	-0.076483425	16.70791625	19.58825557	15.06338177	13.00959499	-0.549175297	1.307610627	0.582596704	1.045950983	1.22578946	-0.092350891	-1.139921521	-1.493994391	0.945064415	0.095090043
0.1971851	Belarus	17.5	630677	208	835	99	47.59615385	406	48.62275449	26	12.5	77	9.221556886	5665271.218	27236.88085	11645140.09	13946.27556	4.519884458	0.911638224	0.384192678	54608.96	9489616	1490543.673	890187.1964	13.35454912	2.862200881	5.33753808	6.727431725	3.258096538	2.525728644	2.221543883	10.21232725	9.542967767	1.508486431	-0.092512052	10.90795325	16.06570871	14.21465149	13.69918705	-0.956611087	0.553500451	-0.157040368	0.694804187	0.220632502	1.351327601	0.490758412	0.41485184	-0.063197453	-1.184503135
0.197324566	United Kingdom	14.5	385000	207	1252	73	35.26570048	415	33.14696486	47	22.70531401	226	18.05111821	9154080.684	44222.612	28056717.62	22409.51887	4.518789178	0.883852808	0.150880539	2861090.73	65128861	2294857.721	175550.4355	12.86099861	2.674148649	5.332718793	7.132497552	3.850147602	3.122598994	2.893207634	10.69699152	10.0172411	1.508244077	-0.123464737	14.86671348	17.99187834	14.6461814	12.07568166	-1.891266888	0.097604095	-0.294890104	0.687706038	0.669581956	0.552696946	-0.229944486	-0.323386425	0.680798479	0.169820715
0.200197681	United States	12	260000	140	488	40	28.57142857	167	34.22131148	18	12.85714286	50	10.24590164	2971885.425	21227.75304	5972873.462	12239.4948	3.68748758	0.907426996	0.260524085	18036648	321418820	2196340.182	268539.7922	12.46843691	2.48490665	4.941642423	6.190315406	2.890371758	2.553899521	2.326877786	9.96306471	9.412423281	1.304945354	-0.097142161	16.70791625	19.58825557	14.60230298	12.50075438	-1.345059965	-0.265008131	-0.433611987	0.111704086	-0.374673403	-0.460949655	-0.621218109	-0.272137099	-0.52529567	-1.120582233
0.203699518	Russian Federation	7.8	106318	116	255	33	28.44827586	67	26.2745098	12	10.34482759	14	5.490196078	3886798.294	33506.88184	6875761.192	26963.76938	3.956115115	0.914560833	0.254583815	1365865.25	144096870	170468.6132	25725.13872	11.57418988	2.054123734	4.753590191	5.541263545	2.48490665	2.336486645	1.70296397	10.41950612	10.20224937	1.375262512	-0.089311293	14.12729867	18.78599634	12.04630647	10.15522395	-1.368125165	-1.091030902	-0.749392933	-0.165271104	-1.094041614	-0.675965601	-0.628416264	-0.651221671	-1.034819948	-1.613901166
0.209036754	Germany	15	264000	120	495	66	55	226	45.65656566	27	22.5	112	22.62626263	6465387.37	53878.22808	16848478.76	34037.33083	3.904351984	0.906298462	0.203780347	3363446.82	81679769	1265437.23	189954.8543	12.48370438	2.708050201	4.787491743	6.204557763	3.295836866	3.113515309	3.119111295	10.89448174	10.43521317	1.362091824	-0.098386599	15.02847685	18.2183169	14.05092826	12.15454171	-1.590712596	-0.250905451	-0.270038923	-0.11533876	-0.358888072	0.337681	0.923505953	0.273356372	-0.015771391	0.149209452
0.209548193	Canada	40	78000	59	131	27	45.76271186	62	47.32824427	1	1.694915254	1	0.763358779	3196756.07	54182.30627	6979201.04	53276.34382	3.301247433	0.941741951	0.369755299	1552807.65	35848610	125587.7363	5998.403683	11.26446411	3.688879454	4.077537444	4.875197323	0	0.527632742	-0.270027137	10.90010968	10.88324768	1.194300407	-0.060023979	14.25557524	17.39481535	11.74075989	8.69924866	-0.994913846	-1.377126954	0.44894778	-1.161004242	-1.832267471	-0.860264983	0.383595527	0.353100098	-4.157456749	-5.718266512
0.212455744	India	362	2900000	97	2427	36	37.11340206	954	39.30778739	25	25.77319588	436	17.96456531	12380858.4	127637.7155	142460316	58698.11124	2.867878313	0.948894613	0.653046243	2088841.35	1311050527	6608476.511	716575.04	14.88022129	5.891644212	4.574710979	7.794411206	3.218875825	3.249335032	2.888401224	11.75695118	10.98016283	1.053572493	-0.052457537	14.55212009	20.99409458	15.7038637	13.48223825	-0.426107336	1.962775422	2.063661621	-0.428735694	1.403205369	-0.58381591	-0.121948142	-0.029498032	-0.112483829	0.457390099
0.213840998	Belgium	11.5	886000	302	1657	70	23.17880795	277	16.71695836	75	24.83443709	409	24.68316234	11114835.99	36804.0927	34955149.91	21095.44352	4.925074183	0.926105775	0.630165703	455085.95	11249420	3789909.744	383633.1473	13.69447223	2.442347035	5.710427017	7.412764017	4.317488114	3.212231282	3.206121325	10.51336433	9.956812349	1.594339337	-0.076766823	13.02824158	16.23582713	15.14785276	12.85744203	-0.461772474	0.867490005	-0.464809871	1.244018539	0.980211658	0.460547255	-0.936411492	-1.107143492	1.268077957	0.373200134
0.217289205	Ukraine	34.2	490359	232	1244	66	28.44827586	257	20.65916399	38	16.37931034	147	11.81672026	12872520.92	55485.00396	28455710.05	22874.36499	4.633813457	0.906874882	0.362566474	90615.02	45154029	2586932.098	627018.4553	13.10289305	3.532225644	5.446737372	7.126087273	3.63758616	2.796018974	2.4695155	10.92386806	10.03777213	1.53338017	-0.097750785	11.41437526	17.62559007	14.76598321	13.34873125	-1.014547445	0.321043828	0.33411433	0.855639793	0.662477207	0.337681	-0.628416264	-0.919089304	0.413684951	-0.571203045
0.219454885	India	43.25	437211	23	321	13	56.52173913	218	67.91277259	10	43.47826087	43	13.39563863	1435990.19	62434.35609	12054115.77	37551.76252	2.138204794	0.962617606	0.371674374	2088841.35	1311050527	4611552.542	593359.3041	12.9881712	3.766997233	3.135494216	5.771441123	2.302585093	3.772261063	2.594929179	11.04187098	10.53347559	0.759966596	-0.038099032	14.55212009	20.99409458	15.34407514	13.2935554	-0.989737147	0.215074375	0.506211207	-2.548504941	-0.838927281	-1.290296874	1.012450112	1.335039426	-1.263932781	1.643931187
0.223666042	Czech Republic	6	109758	120	317	54	45	144	45.42586751	30	25	74	23.34384858	3172634.124	26438.6177	8784006.298	27709.79905	4.049172828	0.927680062	0.390034682	185156.36	10546059	1108121.974	46510.66089	11.60603322	1.791759469	4.787491743	5.758901774	3.401197382	3.218875825	3.150333505	10.18258101	10.22954139	1.39851262	-0.075068366	12.12895594	16.17126279	13.91817723	10.74743683	-0.941519616	-1.061616968	-0.941716333	-0.11533876	-0.852825106	-0.030917764	0.339015767	0.262351428	0.116629004	0.38827688
0.224181808	India	4.25	467418	32	997	0	0	0	0	13	40.625	774	77.6328987	1303248.236	40726.50738	58472744.05	58648.69012	1.912444469	0.988676215	0.869847784	2088841.35	1311050527	11010172.45	138442.8946	13.05497921	1.446918983	3.465735903	6.90475077	2.564949357	3.704383641	4.35199129	10.61463445	10.97932052	0.64838225	-0.011388387	14.55212009	20.99409458	16.21433017	11.83821321	-0.139437044	0.276785447	-1.194498073	-2.06210415	0.417161765	-1.689612202	-2.291190068	-1.904588962	-0.934234961	1.48991447
0.225065515	United States	1	145000	166	549	2	1.204819277	8	1.4571949	20	12.04819277	77	14.02550091	124227.3416	748.3574794	388135.5204	706.9863759	4.34761543	0.952694854	0.795974952	18036648	321418820	1811448.496	414594.7607	11.88448902	0	5.111987788	6.308098442	2.995732274	2.488914671	2.640877166	6.617880777	6.561011395	1.469627518	-0.048460622	16.70791625	19.58825557	14.40963736	12.93505684	-0.228187561	-0.804405231	-2.255147014	0.362599488	-0.244130104	-1.628179075	-2.220769564	-1.835076707	-0.392895274	-1.268035584
0.227900035	France	12	205000	148	560	64	43.24324324	193	34.46428571	39	26.35135135	155	27.67857143	11496403.72	77678.40348	25523108.44	45576.97935	4.091435881	0.90059056	0.210907514	2418835.53	66538391	465306.8121	115308.2195	12.23076526	2.48490665	4.997212274	6.327936784	3.663561646	3.271519558	3.320658519	11.26033255	10.72715803	1.40889598	-0.104704553	14.6987968	18.01328965	13.05045228	11.65536399	-1.556335564	-0.484547241	-0.433611987	0.193550869	-0.222142534	0.276247873	0.236335059	-0.260546551	0.446326825	0.507727718
0.229610578	United States	20	224805	260	801	47	18.07692308	100	12.48439451	36	13.84615385	152	18.97627965	5729316.539	22035.83284	11411339.26	14246.36612	4.57753679	0.920476826	0.534641618	18036648	321418820	156878.4646	91111.04316	12.32298864	2.995732274	5.560681631	6.685860947	3.583518938	2.628007494	2.94318976	10.00042517	9.564257144	1.521161035	-0.082863454	16.70791625	19.58825557	11.96322667	11.4198343	-0.626158629	-0.399359804	-0.059156566	1.023464087	0.174558069	-0.24593371	-1.234611656	-1.309048575	0.345741838	-0.952428137
0.23008317	Australia	5	200000	68	283	27	39.70588235	192	67.84452297	5	7.352941176	24	8.480565371	882152.72	12972.83412	2539996.71	8975.253392	3.199261574	0.96842097	0.742470135	1339140.53	23789752	439973.6052	90787.18167	12.20607265	1.609437912	4.219507705	5.645446898	1.609437912	1.995100393	2.137777119	9.470612767	9.102226446	1.162920025	-0.0320884	14.10753857	16.98476546	12.99447002	11.41627338	-0.297772631	-0.507355995	-1.075365258	-0.951901484	-0.978571346	-0.860264983	0.029579787	1.331783729	-2.134970289	-2.388520884
0.231880129	United States	50	225000	108	300	42	38.88888889	121	40.33333333	24	22.22222222	92	30.66666667	4012464.378	37152.44795	7734489.402	25781.63134	3.64473465	0.919824985	0.25983237	18036648	321418820	577006.8014	197141.2581	12.32385568	3.912023005	4.682131227	5.703782475	3.17805383	3.101092789	3.423176288	10.52278494	10.15741755	1.293283564	-0.083571861	16.70791625	19.58825557	13.26560933	12.1916758	-1.347718587	-0.39855891	0.612520844	-0.270520375	-0.913915866	-0.399516528	-0.018172679	0.019423365	-0.163782441	0.121022233
0.233454433	United States	91	1010604	228	1171	53	23.24561404	134	11.44321093	55	24.12280702	336	28.69342442	10797908.53	47359.24796	35194337.17	30054.94208	4.336117031	0.922015207	0.51017341	18036648	321418820	772555.1527	219544.8408	13.82605873	4.510859507	5.429345629	7.065613364	4.007333185	3.183157742	3.356667982	10.76551739	10.31078239	1.466979254	-0.081193562	16.70791625	19.58825557	13.55745868	12.29931178	-0.673004591	0.989037454	1.051491725	0.830024137	0.595451734	-0.061634328	-0.932506742	-1.358715931	0.878324405	0.307231053
0.235587047	Czech Republic	80	464165	312	1978	106	33.97435897	938	47.42163802	50	16.02564103	272	13.7512639	25730447.91	82469.38432	189292709.6	95699.04427	4.929835074	0.928675161	0.658238921	185156.36	10546059	832254.7474	21789.80176	13.04799537	4.382026635	5.743003188	7.589841512	3.912023005	2.774190004	2.62113074	11.3201824	11.46896359	1.595305534	-0.073996267	12.12895594	16.17126279	13.63189386	9.98919733	-0.418187312	0.270334421	0.957052126	1.291998778	1.176473202	1.566343547	-0.30542213	0.35755524	0.758553678	-0.620733893
0.236545344	United Kingdom	19	264000	186	862	70	37.6344086	404	46.86774942	53	28.49462366	281	32.59860789	4022511.955	21626.40836	12870470.49	14930.94024	4.232721439	0.892629149	0.18482659	2861090.73	65128861	3458594.758	657773.3007	12.48370438	2.944438979	5.225746674	6.759255271	3.970291914	3.349715426	3.484269585	9.981670456	9.611190865	1.442845152	-0.113584071	14.86671348	17.99187834	15.05637293	13.39661562	-1.688337245	-0.250905451	-0.096756583	0.530150751	0.255903716	0.460547255	-0.091495821	0.331133211	0.831776806	0.68515742
0.236603017	Australia	28	1159627	288	3904	71	24.65277778	511	13.08913934	55	19.09722222	935	23.94979508	7384873.882	25641.9232	29820404.09	7638.423179	4.438852408	0.941844975	0.842184971	1339140.53	23789752	3596125.568	606630.5077	13.96360896	3.33220451	5.66296048	8.269756948	4.007333185	2.949542891	3.175959768	10.15198392	8.940946471	1.490395876	-0.059914588	14.10753857	16.98476546	15.09536759	13.31567517	-0.171755608	1.116093646	0.187490914	1.174106829	1.930048656	0.491263819	-0.850259402	-1.280200562	0.878324405	-0.22285084
0.236918513	Sweden	0.5	400000	51	317	29	56.8627451	168	52.99684543	11	21.56862745	44	13.88012618	175250.68	3436.287843	1211767.8	3822.611356	3.062155284	0.96987695	0.639953757	495694.36	9799186	1288635.088	494759.8177	12.89921983	-0.693147181	3.931825633	5.758901774	2.397895273	3.071239826	2.630458046	8.142147052	8.248689069	1.119119009	-0.030586071	13.11371481	16.09780988	14.06909414	13.11182771	-0.44635936	0.13290932	-2.76325136	-1.37561779	-0.852825106	-0.798831856	1.032381576	0.62350816	-1.144162055	0.053284608
0.23717612	India	175	603073	25	366	18	72	344	93.98907104	14	56	261	71.31147541	7019733.688	280789.3475	88833087.63	242713.3542	1.943558817	0.979769575	0.690965318	2088841.35	1311050527	4321920.958	886515.6498	13.30979353	5.164785974	3.218875825	5.902633333	2.63905733	4.025351691	4.26705726	12.54536001	12.39963641	0.664520734	-0.020437863	14.55212009	20.99409458	15.27921053	13.69505406	-0.369665648	0.512159368	1.530845734	-2.425695246	-0.693522096	-1.136714056	1.917139269	2.578951484	-0.841107808	2.218204432
0.239421689	Germany	13.5	315000	140	471	48	34.28571429	175	37.15498938	28	20	83	17.62208068	4565934.372	32613.81695	13680343.52	29045.31532	4.152399964	0.901135871	0.186649326	3363446.82	81679769	1502756.604	125098.7248	12.66032792	2.602689685	4.941642423	6.154858094	3.33220451	2.995732274	2.8691527	10.39249131	10.27661249	1.423686472	-0.104099233	15.02847685	18.2183169	14.22281172	11.7368585	-1.678523685	-0.08775695	-0.347272356	0.111704086	-0.413972055	-0.215217146	-0.287223717	-0.132192493	0.029929699	-0.118045194
0.241614682	United States	20	218507	106	213	43	40.56603774	91	42.72300469	25	23.58490566	54	25.35211268	5463405.329	51541.55971	10196932.22	47872.92122	3.874586877	0.926802963	0.310431599	18036648	321418820	44478.06884	33814.15948	12.29457333	2.995732274	4.663439094	5.361292166	3.218875825	3.160606917	3.232862067	10.85014375	10.7763053	1.354439045	-0.076014289	16.70791625	19.58825557	10.70275151	10.42863491	-1.169791695	-0.425607241	-0.059156566	-0.298051327	-1.293510558	-0.368799964	0.079855025	0.133417344	-0.112483829	0.256062284
0.246048011	South Africa	1.4	154311	225	1215	11	4.888888889	50	4.115226337	43	19.11111111	184	15.14403292	691603.3425	3073.792633	1892859.925	1557.909403	4.361259993	0.933898424	0.67071869	314571.95	55011976.68	10719142.96	471931.5838	11.94672533	0.336472237	5.416100402	7.102499356	3.761200116	2.950269899	2.717606588	8.030667463	7.351100075	1.472761005	-0.0683876	12.6589681	17.82306148	16.18754176	13.0645893	-0.39940547	-0.746917084	-2.008499534	0.810515732	0.636333845	-1.351730002	-2.005439311	-1.708281205	0.569023377	-0.221201227
0.248375615	United States	2.43	103544	146	472	44	30.1369863	153	32.41525424	33	22.60273973	114	24.15254237	1872810.036	12827.466	3163955.674	6703.29592	3.927174856	0.925410117	0.408109827	18036648	321418820	475582.2966	110508.3422	11.54775192	0.887891257	4.983606622	6.156978986	3.496507561	3.118071126	3.184389649	9.459343932	8.810354613	1.367920301	-0.07751827	16.70791625	19.58825557	13.07229522	11.61284629	-0.896218957	-1.115451847	-1.604287544	0.173511606	-0.411621392	-0.338083401	-0.529712796	-0.358291059	0.236399731	0.159546791
0.249147699	Thailand	88	1105665	224	1405	101	45.08928571	645	45.90747331	76	33.92857143	640	45.55160142	19522082.12	87152.15233	78454444.39	55839.4622	4.580567991	0.921404298	0.508493256	395168.03	67959359	1291435.147	131807.6425	13.91595752	4.477336814	5.411646052	7.247792582	4.33073334	3.524257474	3.81884578	11.37541075	10.93023611	1.521823006	-0.081856362	12.88706635	18.03442042	14.07126468	11.78909888	-0.676303326	1.072077651	1.026918264	0.803955083	0.797367707	1.412760729	0.344234429	0.285325366	1.284722458	1.081200646
0.25101482	Germany	18	119700	50	175	27	54	109	62.28571429	8	16	37	21.14285714	2727887.56	54557.7512	8044441.06	45968.23463	3.243315163	0.925854145	0.170144509	3363446.82	81679769	282547.0163	12553.20166	11.69274389	2.890371758	3.912023005	5.164785974	2.079441542	2.772588722	3.051302125	10.90701507	10.73570589	1.176596005	-0.077038568	15.02847685	18.2183169	12.55160025	9.437731024	-1.77110715	-0.981521664	-0.136389999	-1.404784349	-1.511305646	-0.860264983	0.865056934	1.066613074	-1.544344227	-0.624367268
0.252999916	Russian Federation	62	1707547	338	1619	145	42.89940828	804	49.66028413	73	21.59763314	312	19.27115503	6662413.99	19711.28399	25456059.63	15723.32281	5.075214594	0.90236954	0.35844894	1365865.25	144096870	1102579.946	389674.3129	14.3505684	4.127134385	5.823045895	7.389563954	4.290459441	3.072583732	2.95860942	9.888946542	9.662900418	1.624368809	-0.102731153	14.12729867	18.78599634	13.9131634	12.87306657	-1.025969056	1.473531016	0.770206008	1.409890728	0.954498168	2.76428953	0.216238243	0.464344894	1.234112606	0.056333987
0.253616646	Germany	22	2309405	156	1066	75	48.07692308	438	41.08818011	27	17.30769231	165	15.47842402	18162322.33	116425.1431	77954880.61	73128.40583	3.969080485	0.890494875	0.158635838	3363446.82	81679769	1424470.369	391637.4191	14.65250047	3.091042453	5.049856007	6.971668605	3.295836866	2.851151045	2.739447055	11.6650038	11.19997216	1.378534452	-0.115977931	15.02847685	18.2183169	14.16931063	12.87809174	-1.841144031	1.752427969	0.010709572	0.271087881	0.491329279	0.614130073	0.518858902	0.055431659	-0.015771391	-0.446106064
0.256929956	United States	26	848798	316	1255	88	27.84810127	288	22.94820717	74	23.41772152	408	32.50996016	17279059.9	54680.56931	69523361.1	55397.10048	4.802164142	0.907945754	0.422477842	18036648	321418820	2922460.13	449006.7637	13.65157651	3.258096538	5.755742214	7.134890852	4.304065093	3.153493066	3.481546509	10.9092637	10.92228253	1.569066679	-0.096570644	16.70791625	19.58825557	14.88793633	13.01479323	-0.861618279	0.827866903	0.133166835	1.310761619	0.672234539	1.013445401	-0.66349588	-0.80989557	1.251210033	0.239920658
0.256976861	Poland	120.7	396419	261	1745	112	42.91187739	916	52.49283668	57	21.83908046	451	25.84527221	19130562.5	73297.17433	52599878.9	30143.19708	4.417624603	0.906421528	0.342824663	477066.45	37986412	1047258.018	318202.9068	12.89022701	4.793308128	5.564520407	7.464509835	4.043051268	3.083701047	3.252127691	11.20227734	10.31371454	1.485602131	-0.098250818	13.07541107	17.45273907	13.8616859	12.67044453	-1.070536149	0.124602589	1.258537755	1.029118079	1.037563463	1.750642929	0.21696705	0.599465539	0.92320923	0.08155964
0.25844941	Germany	27	750000	139	877	57	41.00719424	363	41.39110604	16	11.51079137	106	12.08665906	10763398	77434.518	47786366.91	54488.44573	4.33137326	0.922968616	0.392701349	3363446.82	81679769	3122730.255	221797.2688	13.52782849	3.295836866	4.934473933	6.776506992	2.772588722	2.443284975	2.492102287	11.25718793	10.90574395	1.465884642	-0.080160047	15.02847685	18.2183169	14.95421826	12.30951904	-0.934705882	0.713559913	0.16083199	0.101145883	0.275024438	0.061231927	0.105640189	0.069882069	-0.673306719	-1.371571276
0.259183606	Portugal	26	587773	268	1657	94	35.07462687	499	30.11466506	78	29.10447761	397	23.95896198	20298524.83	75740.76429	102784530.1	62030.49496	4.45187179	0.889892189	0.220159923	199112.62	10358076	2713965.792	1131331.44	13.2840961	3.258096538	5.590986981	7.412764017	4.356708827	3.370892032	3.176342449	11.23507179	11.0353814	1.493324635	-0.11665496	12.20162587	16.15327706	14.81392152	13.93890576	-1.513401074	0.488422455	0.133166835	1.068099718	0.980211658	1.197744783	-0.241112551	-0.46803557	1.317364332	0.733208027
0.260192295	United States	45.7	1751596	290	1931	108	37.24137931	454	23.51113413	89	30.68965517	521	26.98083894	13854958.56	47775.71916	45337419.72	23478.7259	4.046826592	0.920201175	0.521876686	18036648	321418820	11105283.94	953684.5931	14.37603793	3.822098298	5.669880923	7.565793282	4.48863637	3.423925633	3.295126945	10.77427282	10.06385001	1.397933016	-0.083162964	16.70791625	19.58825557	16.22293158	13.76808828	-0.650323953	1.497057419	0.54660247	1.184299693	1.149819659	1.627776674	-0.114467997	-0.783042386	1.483149957	0.853543491
0.263768534	United Kingdom	36	300000	60	416	58	96.66666667	410	98.55769231	34	56.66666667	244	58.65384615	16839639.85	280660.6642	76947476.98	184969.8966	3.299899457	0.953835836	0.387057803	2861090.73	65128861	1002991.369	79267.9617	12.61153775	3.583518938	4.094344562	6.03068526	3.526360525	4.037186148	4.071653151	12.54490162	12.12794837	1.193892	-0.047263702	14.86671348	17.99187834	13.81849746	11.28058931	-0.949181235	-0.132824795	0.371714347	-1.136249658	-0.551597404	0.091948491	3.358881727	2.796887442	0.273914203	2.245057313
0.264924015	Germany	18	296667	104	579	43	41.34615385	229	39.55094991	22	21.15384615	92	15.88946459	6374382.473	61292.13916	24472177.94	42266.28315	3.904500943	0.909593052	0.180913295	3363446.82	81679769	782609.2121	50755.77251	12.60036558	2.890371758	4.644390899	6.361302478	3.091042453	3.05182174	2.765656285	11.02340688	10.65174496	1.362129976	-0.094757975	15.02847685	18.2183169	13.57038876	10.83478063	-1.709737396	-0.14314462	-0.136389999	-0.326106711	-0.1851621	-0.368799964	0.125452046	-0.017898503	-0.273124548	0.009224157
0.265309517	Australia	1500	123892	49	485	37	75.51020408	435	89.69072165	15	30.6122449	209	43.09278351	8066938.235	164631.3926	67119293.09	138390.295	3.141454504	0.955524097	0.41632948	1339140.53	23789752	1003413.496	5568.94733	11.7271655	7.313220387	3.891820298	6.184148891	2.708050201	3.421400089	3.763355547	12.01146427	11.8378332	1.144685911	-0.045495296	14.10753857	16.98476546	13.81891824	8.624961326	-0.876278313	-0.949726165	3.105733281	-1.434540171	-0.38150798	-0.553099346	2.122307252	2.373908247	-0.754408503	0.847812926
0.268459686	France	14	231681	134	1017	43	32.08955224	241	23.69714848	47	35.07462687	302	29.69518191	4312715.347	32184.44289	17660269.02	17365.06295	3.939080569	0.924430612	0.336023121	2418835.53	66538391	598744.1886	14190.16526	12.3531167	2.63905733	4.8978398	6.924612396	3.850147602	3.557477988	3.390984807	10.37923847	9.76221559	1.370947338	-0.078577286	14.6987968	18.01328965	13.30258972	9.560304416	-1.090575309	-0.371530281	-0.320613432	0.04718882	0.439175141	-0.368799964	-0.415587234	-0.774168983	0.680798479	1.156579384
0.270735285	Denmark	11	1136845	198	2249	78	39.39393939	567	25.21120498	45	22.72727273	252	11.20497999	15003181.64	75773.64466	52548898.67	23365.45072	3.971053056	0.89878332	0.219880539	301307.83	5683483	1769130.854	669129.7484	13.94376744	2.397895273	5.288267031	7.718240952	3.80666249	3.123565645	2.416358321	11.23550582	10.05901375	1.379031313	-0.106713297	12.61588771	15.55307481	14.38599894	13.41373326	-1.514670885	1.097765884	-0.497394774	0.622234677	1.318783056	0.706279764	0.011347027	-0.701944272	0.626153283	0.172014086
0.274547683	United States	18	369841	85	173	44	51.76470588	82	47.39884393	28	32.94117647	53	30.63583815	4315561.272	50771.30908	8027812.873	46403.54262	3.608253267	0.927999862	0.272759152	18036648	321418820	655217.9971	153628.1756	12.82082846	2.890371758	4.442651256	5.153291594	3.33220451	3.49472344	3.422170505	10.83508669	10.74513108	1.283223796	-0.074723695	16.70791625	19.58825557	13.39272328	11.94229052	-1.2991661	0.060498622	-0.136389999	-0.623241584	-1.524045293	-0.338083401	0.734406187	0.356467898	0.029929699	1.014186683
0.27676655	New Zealand	13	232131	92	403	39	42.39130435	195	48.38709677	30	32.60869565	104	25.80645161	2421778.673	26323.68123	8999413.875	22331.0518	3.817281017	0.927517485	0.276252408	173754.08	4595700	303398.1598	109764.2232	12.35505715	2.564949357	4.521788577	5.998936562	3.401197382	3.484578991	3.250624523	10.17822424	10.01373345	1.339538394	-0.075243633	12.06539625	15.34063164	12.62280128	11.60608992	-1.286440309	-0.36973788	-0.374937511	-0.506683146	-0.586785662	-0.491666219	0.186540067	0.403610311	0.116629004	0.991168503
0.278128375	India	84	1201306	95	894	36	37.89473684	554	61.96868009	24	25.26315789	271	30.31319911	5687678.265	59870.29752	48927313.69	54728.5388	3.463784497	0.946571462	0.604630058	2088841.35	1311050527	2437416.098	184926.7069	13.99891986	4.430816799	4.553876892	6.795705775	3.17805383	3.229347125	3.411583232	10.99993579	10.91014059	1.242361777	-0.05490881	14.55212009	20.99409458	14.70644906	12.12771485	-0.503138482	1.14871059	0.992817249	-0.459421452	0.29630316	-0.58381591	-0.076279891	1.051489659	-0.163782441	0.412036698
0.278204981	Germany	11	866661	257	2346	83	32.29571984	1293	55.11508951	60	23.3463035	296	12.6172208	7676453.347	29869.46828	19262791.59	8210.908606	3.567643955	0.935633014	0.720007707	3363446.82	81679769	3184828.026	534782.7511	13.67240318	2.397895273	5.549076085	7.760467029	4.094344562	3.150438663	2.535062611	10.30459211	9.013218867	1.271905421	-0.066531958	15.02847685	18.2183169	14.97390885	13.18961587	-0.328493363	0.847104652	-0.497394774	1.006370706	1.365583781	0.859862583	-0.40353694	0.724554302	0.987666512	0.23299009
0.287573352	United States	12.1	90432	89	201	36	40.4494382	88	43.78109453	25	28.08988764	62	30.84577114	2825635.36	31748.71191	5605833.69	27889.71985	3.690060446	0.908324955	0.186026975	18036648	321418820	314978.2445	94988.34687	11.41235347	2.493205453	4.48863637	5.303304908	3.218875825	3.335409641	3.428999663	10.36560743	10.23601344	1.305642839	-0.096153084	16.70791625	19.58825557	12.66025885	11.4615095	-1.681863589	-1.240520429	-0.427528636	-0.555511808	-1.357779982	-0.58381591	0.073039896	0.183891176	-0.112483829	0.652696995
0.289637333	United States	13	307123	206	544	76	36.89320388	188	34.55882353	39	18.93203883	149	27.38970588	10178130.94	49408.40261	23891045.18	43917.36246	4.460379294	0.898669792	0.239183044	18036648	321418820	645367.6983	176475.2608	12.6350036	2.564949357	5.327876169	6.298949247	3.663561646	2.940855663	3.310167245	10.80787578	10.69006502	1.495233806	-0.106839618	16.70791625	19.58825557	13.37757551	12.08093598	-1.430526146	-0.111149217	-0.374937511	0.680573515	-0.254270495	0.644846637	-0.13481851	-0.256036834	0.446326825	-0.242562524
0.295049543	South Africa	15	42700	42	97	17	40.47619048	38	39.17525773	8	19.04761905	16	16.49484536	841587.88	20037.80667	2231813.93	23008.39103	2.965814858	0.965404724	0.50639499	314571.95	55011976.68	694326.3579	402720.6162	10.6619542	2.708050201	3.737669618	4.574710979	2.079441542	2.94694211	2.80304793	9.905376102	10.04361426	1.08715182	-0.035207862	12.6589681	17.82306148	13.45069739	12.90599834	-0.680438302	-1.933669931	-0.270038923	-1.661583017	-2.165307613	-1.16743062	0.074603541	-0.035820066	-1.544344227	-0.228752122
0.296682869	Lithuania	15.9	152071	160	840	54	33.75	247	29.4047619	19	11.875	97	11.54761905	7314407.05	45715.04406	17785247.93	21172.9142	4.311153512	0.910292745	0.301976879	41400.14	2904910	388333.4284	184838.6445	11.9321028	2.766319109	5.075173815	6.733401892	2.944438979	2.47443535	2.446479273	10.73018271	9.960478012	1.461205505	-0.093989033	10.63103954	14.88191297	12.8696196	12.12723853	-1.197404824	-0.760424026	-0.227325505	0.308377546	0.227249459	-0.030917764	-0.318535692	-0.501899928	-0.457352556	-1.30088977
0.297662191	Croatia	7	294872	262	1345	73	27.86259542	478	35.53903346	48	18.32061069	178	13.23420074	6181178.06	23592.28267	14925241.41	11096.83376	4.532491769	0.90140526	0.294256262	48732	4203604	1149643.65	275355.9894	12.59429664	1.945910149	5.568344504	7.204149292	3.871201011	2.908026693	2.582804444	10.06867493	9.3144151	1.511271848	-0.103800333	10.79409118	15.25145281	13.95496258	12.52582005	-1.223304252	-0.14875054	-0.828717778	1.034750449	0.748996233	0.552696946	-0.662648711	-0.209278091	0.707255066	-0.317052833
0.297781061	United States	12.5	517000	266	1268	85	31.95488722	473	37.30283912	71	26.69172932	464	36.59305994	11721024.33	44064.00124	45624634.58	35981.57301	4.670902373	0.903695054	0.329468208	18036648	321418820	1165648.073	528902.7723	13.15579815	2.525728644	5.583496309	7.145196135	4.262679877	3.284353754	3.599858603	10.69339843	10.49076223	1.541352281	-0.101263305	16.70791625	19.58825557	13.96878778	13.1785599	-1.110275415	0.369912669	-0.403687848	1.057066984	0.683656266	0.92129571	-0.423458272	-0.125139648	1.199203653	0.536849046
0.302071751	United States	53	500000	159	520	55	34.59119497	145	27.88461538	41	25.78616352	125	24.03846154	8084556.576	50846.26777	16353955.91	31449.91521	4.141962863	0.913438197	0.305050096	18036648	321418820	1482320.071	329888.132	13.12236338	3.970291914	5.068904202	6.253828812	3.713572067	3.24983805	3.179655112	10.836562	10.35615157	1.421169797	-0.090539561	16.70791625	19.58825557	14.20911903	12.70650888	-1.187279267	0.339028713	0.655234262	0.299143264	-0.304279144	-0.0002012	-0.269368671	-0.57441515	0.509171995	0.458531467
0.302297951	United States	12	192000	100	227	31	31	73	32.15859031	19	19	45	19.82378855	13108409.77	131084.0977	23217495.57	102279.7162	3.632002168	0.927103438	0.338213873	18036648	321418820	309452.2698	128047.7555	12.16525065	2.48490665	4.605170186	5.424950017	2.944438979	2.944438979	2.986882658	11.78359436	11.53546665	1.289784058	-0.075690136	16.70791625	19.58825557	12.64255914	11.76015856	-1.084076823	-0.545063581	-0.433611987	-0.383873452	-1.222956203	-0.737398728	-0.479270493	-0.370534643	-0.457352556	-0.23443183
0.306378456	United States	9	311017	185	534	46	24.86486486	135	25.28089888	47	25.40540541	141	26.40449438	2555274.239	13812.29318	5400634.502	10113.54776	4.256809416	0.907524448	0.278475915	18036648	321418820	1555041.67	357819.9849	12.64760285	2.197224577	5.220355825	6.280395839	3.850147602	3.234961963	3.273534237	9.533314285	9.221631166	1.448519916	-0.097034773	16.70791625	19.58825557	14.2570129	12.7877853	-1.278423705	-0.09951119	-0.644494345	0.522210769	-0.274833924	-0.276650273	-0.83786312	-0.698619679	0.680798479	0.424777001
0.308892341	Italy	12.6	380000	103	740	45	43.68932039	225	30.40540541	28	27.18446602	104	14.05405405	13606245.74	132099.4732	44647095.68	60333.91308	3.676582988	0.892938243	0.148418112	1821496.96	60730582	4977319.409	310686.2416	12.84792653	2.533696814	4.634728988	6.606650186	3.33220451	3.302645708	2.642910899	11.7913105	11.00764963	1.301983785	-0.113237857	14.41516923	17.92195795	15.42040203	12.64653881	-1.907721907	0.085529314	-0.397846864	-0.340337383	0.08676585	-0.307366837	0.26240783	-0.454166446	0.029929699	0.578354257
0.311406415	India	82	704822	77	627	24	31.16883117	252	40.19138756	13	16.88311688	72	11.48325359	1679520.831	21811.95885	17298740.69	27589.69807	3.501473145	0.954734802	0.628732177	2088841.35	1311050527	2761539.617	561960.0732	13.46570057	4.406719247	4.343805422	6.440946541	2.564949357	2.826314121	2.440889765	9.990213669	10.22519772	1.253183779	-0.046321671	14.55212009	20.99409458	14.83129891	13.23918608	-0.464049905	0.656171883	0.975152789	-0.768827965	-0.096889636	-0.952414674	-0.469402476	0.012652157	-0.934234961	-0.502462085
0.31150588	United States	52.6	1719925	557	7709	146	26.21184919	1648	21.37761059	119	21.36445242	1044	13.54261253	16346935.02	29348.17777	66816469	8667.332857	4.042653655	0.916717249	0.594354528	18036648	321418820	786250.1417	263059.7826	14.35779124	3.96271612	6.32256524	8.950143756	4.779123493	3.061728439	2.605841198	10.28698574	9.067316393	1.396901322	-0.086956198	16.70791625	19.58825557	13.57503027	12.4801366	-0.520279289	1.480202815	0.649680905	2.145614333	2.684146549	2.795006094	-0.759133208	-0.884817401	1.848188129	0.031702872
0.318264294	United States	54	881776	227	890	51	22.46696035	228	25.61797753	61	26.8722467	219	24.60674157	15409623.88	67883.80566	25964819.81	29173.95485	4.411614833	0.909553056	0.37105395	18036648	321418820	1131135.803	354048.439	13.68969333	3.988984047	5.424950017	6.791221463	4.110873864	3.291094033	3.203020453	11.12555278	10.28103163	1.484240798	-0.094801947	16.70791625	19.58825557	13.93873282	12.77718902	-0.991407809	0.863075703	0.668936336	0.823550003	0.29133303	-0.123067455	-0.978018286	-0.682540088	1.008437918	0.552143021
0.319603702	France	3	156000	66	382	33	50	99	25.91623037	24	36.36363636	104	27.22513089	1577836.21	23906.60924	6284295.46	16451.03524	2.716886275	0.930932856	0.223252408	2418835.53	66538391	333942.9087	41898.69274	11.95761129	1.098612289	4.189654742	5.945420609	3.17805383	3.593569274	3.304140477	10.08191024	9.708143687	0.999486473	-0.071568125	14.6987968	18.01328965	12.71872533	10.64300991	-1.499452273	-0.73686164	-1.449820679	-0.995870812	-0.646099375	-0.675965601	0.63126086	-0.668312597	-0.163782441	1.238472026
0.320150855	United States	16.9	1304047	307	1284	99	32.247557	476	37.07165109	73	23.77850163	456	35.51401869	14327328.33	46668.82191	25108412.9	19554.83871	4.467135842	0.909940743	0.399554913	18036648	321418820	4512298.453	1013423.656	14.08098306	2.827313622	5.726847748	7.157735484	4.290459441	3.16878188	3.569927511	10.7508316	9.880978039	1.496747452	-0.094375799	16.70791625	19.58825557	15.32231722	13.82884491	-0.917404069	1.224512997	-0.182614111	1.268204027	0.697554092	1.351327601	-0.40635201	-0.136167961	1.234112606	0.274611617
0.324162996	Denmark	8	412000	100	807	52	52	302	37.42255266	28	28	139	17.22428748	9538544.409	95385.44409	35852197.26	44426.51457	3.552132018	0.913153017	0.201969171	301307.83	5683483	298847.6796	96212.44425	12.92877863	2.079441542	4.605170186	6.693323668	3.33220451	3.33220451	2.846320451	11.46568127	10.70159175	1.267547992	-0.090851814	12.61588771	15.55307481	12.60768929	11.47431399	-1.599640212	0.16021301	-0.730833976	-0.383873452	0.18282928	-0.092350891	0.748158897	-0.119428979	0.029929699	0.645424418
0.329153021	Portugal	90	70000	65	411	31	47.69230769	312	75.91240876	9	13.84615385	63	15.32846715	4611480.957	70945.86088	35388840.74	86104.23539	3.191483116	0.923934311	0.234231214	199112.62	10358076	79570.58791	18075.41146	11.15625052	4.49980967	4.17438727	6.018593214	2.197224577	2.628007494	2.729711698	11.16967234	11.36331388	1.160485735	-0.079114302	12.20162587	16.15327706	11.2843998	9.802307811	-1.451446557	-1.477084664	1.043391757	-1.018357708	-0.564999466	-0.737398728	0.49637851	1.71664435	-1.396333177	-0.952428137
0.33254087	United States	4	264561	81	200	20	24.69135802	44	22	21	25.92592593	78	39	1627552.553	20093.2414	4238030.03	21190.15015	3.561869732	0.931116917	0.274001927	18036648	321418820	911097.2036	194477.8029	12.48582713	1.386294361	4.394449155	5.298317367	3.044522438	3.255243469	3.663561646	9.908138789	9.961291737	1.270285613	-0.071370427	16.70791625	19.58825557	13.72240487	12.17807331	-1.29462014	-0.248944655	-1.238938322	-0.694236681	-1.363307859	-1.075280929	-0.848004425	-0.855127692	-0.331583529	0.470796589
0.33874037	United States	4	623848	96	235	27	28.125	93	39.57446809	8	8.333333333	28	11.91489362	827232.74	8617.007708	1934074.4	8230.10383	3.705823418	0.950913362	0.645589595	18036648	321418820	1305389.527	74829.59931	13.34366203	1.386294361	4.564348191	5.459585514	2.079441542	2.120263536	2.477789182	9.06149317	9.01555391	1.309905479	-0.050332323	16.70791625	19.58825557	14.08201204	11.2229688	-0.437591279	0.543443957	-1.238938322	-0.44399866	-1.1845684	-0.860264983	-0.647311421	-0.01677662	-1.544344227	-2.104520465
0.341223722	Germany	32.65	3256231	462	2438	159	34.41558442	780	31.99343724	91	19.6969697	460	18.86792453	25439066.59	55062.91469	110889030.6	45483.60565	5.253978408	0.920379051	0.618073218	3363446.82	81679769	3144484.602	842102.8968	14.99608095	3.485844856	6.135564891	7.79893331	4.510859507	2.980464802	2.937463366	10.91623171	10.72510722	1.658985582	-0.082969682	15.02847685	18.2183169	14.96116056	13.64365749	-0.481148353	2.069795864	0.300115375	1.870188421	1.408217384	3.194321422	-0.279632935	-0.378412905	1.511076473	-0.152687728
0.343244655	United States	33	420000	388	2560	118	30.41237113	793	30.9765625	74	19.07216495	374	14.609375	10277123.63	26487.43203	50054108.29	19552.38605	5.084639738	0.89993925	0.323934489	18036648	321418820	3310053.144	128857.1392	12.94800999	3.496507561	5.96100534	7.847762537	4.304065093	2.94822994	2.681663446	10.18442564	9.880852607	1.626224179	-0.105428018	16.70791625	19.58825557	15.0124748	11.76645962	-1.127213978	0.177977165	0.307931561	1.613086101	1.462336625	1.934942311	-0.513616823	-0.426920662	1.251210033	-0.225829981
0.344700625	Finland	60	92449	42	175	25	59.52380952	110	62.85714286	7	16.66666667	15	8.571428571	2272501.77	54107.185	10646238.79	60835.65023	2.999413864	0.963503906	0.539300578	232351.11	5479531	28977.08448	1093.014579	11.43441242	4.094344562	3.737669618	5.164785974	1.945910149	2.813410717	2.148434413	10.89872227	11.01593125	1.098416891	-0.037178737	12.35600491	15.51653007	10.27426061	6.996694827	-0.617482205	-1.220144406	0.746169769	-1.661583017	-1.511305646	-0.92169811	1.18791818	1.093871808	-1.712145315	-0.53174045
0.347130496	France	180	40000	139	1513	87	62.58992806	927	61.26900198	33	23.74100719	250	16.52346332	9110671.805	65544.40147	75550906.7	49934.50542	4.079422763	0.907615507	0.270558767	2418835.53	66538391	241907.3354	2988.863026	10.59663473	5.192956851	4.934473933	7.321849714	3.496507561	3.167203814	2.80478139	11.09048308	10.81846753	1.405955499	-0.096934441	14.6987968	18.01328965	12.39631002	8.002648335	-1.307265951	-1.994006018	1.551496103	0.101145883	0.879447969	0.982728837	1.367129799	1.018113065	0.236399731	0.271030921
0.350149509	Poland	13.8	177543	200	798	72	36	318	39.84962406	44	22	191	23.93483709	5925346.484	29626.73242	13707875.06	17177.78829	4.453090812	0.901506926	0.274601156	477066.45	37986412	429651.0832	65846.1266	12.08696811	2.624668592	5.298317367	6.682108597	3.784189634	3.091042453	3.175335016	10.29643236	9.75137245	1.49359842	-0.103687554	13.07541107	17.45273907	12.97072872	11.09507588	-1.292435576	-0.617373757	-0.331160946	0.637037446	0.170399201	0.521980382	-0.1870254	-0.003650914	0.59791296	0.0982176
0.352217215	United States	107	1919469	670	6324	167	24.92537313	1379	21.8058191	157	23.43283582	845	13.36179633	20232788.94	30198.19245	117933546.8	18648.56843	4.346750174	0.915456765	0.570855491	18036648	321418820	12729630.44	2051748.904	14.46755914	4.672828834	6.507277712	8.752107198	5.056245805	3.154138279	2.592399615	10.31553735	9.833524662	1.469428479	-0.088332142	16.70791625	19.58825557	16.35944294	14.53420311	-0.560619182	1.581596258	1.17022166	2.417670515	2.464655299	3.440053931	-0.834326471	-0.864390662	2.196431525	0.241384674
0.352731109	India	76	2035363	69	1161	39	56.52173913	658	56.67527993	23	33.33333333	228	19.63824289	13853793.82	200779.6206	68226552.85	58765.33407	3.103142686	0.952524734	0.590344894	2088841.35	1311050527	30783930.52	4783637.35	14.52618474	4.33073334	4.234106505	7.057036982	3.135494216	3.506557897	2.977478833	12.20996317	10.9813074	1.132415368	-0.048639205	14.55212009	20.99409458	17.24250338	15.38071177	-0.527048347	1.635749166	0.919452109	-0.930399451	0.585946212	-0.491666219	1.012450112	0.79897973	-0.217264618	1.041039563
0.353458835	United States	69.23	776885	243	1682	60	24.69135802	242	14.38763377	43	17.69547325	482	28.65636147	8231634.739	33875.04008	22154868.19	13171.7409	4.216558306	0.923672986	0.506479769	18036648	321418820	1383609.78	280114.5858	13.56304761	4.237434295	5.493061443	7.427738841	3.761200116	2.873308858	3.355375459	10.43043374	9.485828973	1.439019228	-0.079397181	16.70791625	19.58825557	14.14020642	12.54295403	-0.680270899	0.746092088	0.851060212	0.923868808	0.996808809	0.153381618	-0.848004425	-1.218258762	0.569023377	-0.395829056
0.353783353	United States	36	900763	276	1069	63	22.82608696	257	24.04115996	57	20.65217391	258	24.13470533	12133234.81	43960.9957	35193967.38	32922.32683	4.4815056	0.916146578	0.471809249	18036648	321418820	1273596.96	203613.5115	13.71099746	3.583518938	5.620400866	6.974478911	4.043051268	3.027820588	3.18365086	10.69105806	10.40190633	1.499959061	-0.087578907	16.70791625	19.58825557	14.05735571	12.22397892	-0.751180509	0.882754486	0.371714347	1.111422343	0.494444046	0.245531309	-0.957027688	-0.757758678	0.92320923	-0.045235463
0.355464157	Hungary	30	255538	107	516	55	51.40186916	249	48.25581395	16	14.95327103	77	14.92248062	10522218.01	98338.48605	41783681.87	80976.12765	3.76357639	0.895886906	0.164375723	121715.2	9843028	491914.9254	48779.658	12.45112641	3.401197382	4.672828834	6.246106765	2.772588722	2.704930074	2.702868842	11.49617075	11.30190967	1.325369673	-0.109941095	11.70943917	16.10227395	13.10606106	10.79506866	-1.805600478	-0.280997976	0.238065423	-0.284221526	-0.312837773	-0.0002012	0.713198737	0.397347755	-0.673306719	-0.777887578
0.357486009	United States	2	150000	71	133	21	29.57746479	35	26.31578947	2	2.816901408	5	3.759398496	2439413.609	34357.93815	3446516.829	25913.66037	3.407403072	0.94737037	0.418524085	18036648	321418820	6672153.091	272171.6131	11.91839057	0.693147181	4.262679877	4.890349128	0.693147181	1.035637489	1.32425897	10.44458837	10.16252554	1.225950439	-0.054065164	16.70791625	19.58825557	15.71345317	12.51418808	-0.87102084	-0.77309011	-1.747042668	-0.888314786	-1.815474164	-1.044564365	-0.56241628	-0.649252515	-3.286419241	-4.565582441
0.359224452	United Kingdom	3.2	70000	76	214	39	51.31578947	138	64.48598131	11	14.47368421	23	10.74766355	1355424.491	17834.53278	2351888.461	10990.133	3.504596982	0.910586919	0.160539499	2861090.73	65128861	1963889.991	45423.87726	11.15625052	1.16315081	4.33073334	5.365976015	2.397895273	2.672332118	2.374688387	9.788891901	9.304753149	1.25407553	-0.093665921	14.86671348	17.99187834	14.49043775	10.72379318	-1.829215267	-1.477084664	-1.402511386	-0.788081352	-1.288319274	-0.491666219	0.708167463	1.171571938	-1.144162055	-0.851853705
0.359374154	United States	3	200000	77	207	22	28.57142857	39	18.84057971	11	14.28571429	29	14.00966184	6688916.746	86869.04864	13300825.62	64255.19624	3.549979501	0.95485317	0.571304432	18036648	321418820	1481541.078	118694.4767	12.20607265	1.098612289	4.343805422	5.332718793	2.397895273	2.659260037	2.639747223	11.37215708	11.07061787	1.266941829	-0.046197699	16.70791625	19.58825557	14.20859337	11.68430805	-0.559833056	-0.507355995	-1.449820679	-0.768827965	-1.325179484	-1.013847801	-0.621218109	-1.005840839	-1.144162055	-0.881514806
0.36061942	Japan	12	773277	107	534	25	23.36448598	192	35.95505618	10	9.345794393	56	10.48689139	4057158.347	37917.36773	5907334.647	11062.42443	3.650271297	0.963833817	0.788919075	4383076.3	126958472	29555656.99	3748118.396	13.55839261	2.48490665	4.672828834	6.280395839	2.302585093	2.234926445	2.350126038	10.54316454	9.311309458	1.294801493	-0.036836388	15.29326139	18.6593706	17.20178572	15.13676451	-0.23709153	0.741792224	-0.433611987	-0.284221526	-0.274833924	-0.92169811	-0.925558793	-0.189432648	-1.263932781	-1.844345519
0.361491665	Moldova	24.3	299000	157	1011	59	37.57961783	399	39.46587537	23	14.64968153	61	6.033630069	6605357.467	42072.34056	17887083.91	17692.46677	3.797895616	0.900740349	0.258289017	6568.29	3554108	1120522.245	221736.1427	12.60819885	3.19047635	5.056245805	6.918695219	3.135494216	2.684418597	1.797348831	10.64714581	9.780894222	1.334447128	-0.104538244	8.790008804	15.08361468	13.92930542	12.30924341	-1.3536761	-0.135908964	0.083598558	0.280499179	0.432616914	0.122665054	-0.094698288	-0.021956795	-0.217264618	-0.824428979
0.368287266	Switzerland	6.5	160000	19	48	18	94.73684211	46	95.83333333	7	36.84210526	16	33.33333333	1368544.538	72028.6599	6113099.046	127356.2301	2.320117518	0.961431449	0.251431599	670789.93	8281430	1106536.921	130808.9292	11.98292909	1.871802177	2.944438979	3.871201011	1.945910149	3.606641356	3.506557897	11.18481937	11.7547434	0.841617839	-0.039332012	13.4162113	15.92952622	13.91674581	11.78149298	-1.380584299	-0.713475388	-0.883041857	-2.829903147	-2.94503376	-1.136714056	3.246085375	2.666927931	-1.712145315	1.268133127
0.369101609	United Kingdom	222	480000	64	608	41	64.0625	554	91.11842105	10	15.625	57	9.375	14545671.18	227276.1122	96484096.95	158690.9489	3.044897795	0.931591769	0.270063584	2861090.73	65128861	4043909.524	459326.801	13.08154138	5.402677382	4.158883083	6.410174882	2.302585093	2.748872196	2.238046572	12.33392091	11.97471387	1.113467336	-0.070860576	14.86671348	17.99187834	15.21272249	13.03751722	-1.309097851	0.301321127	1.705229562	-1.041193252	-0.130995005	-0.430233092	1.453200184	2.442013484	-1.263932781	-0.678181061
0.372544106	United Kingdom	4	80000	126	474	0	0	0	0	28	22.22222222	138	29.11392405	278604.8868	2211.149895	1085921.28	2290.973165	3.84929942	0.938617941	0.543260116	2861090.73	65128861	2673247.896	144489.684	11.28978191	1.386294361	4.836281907	6.161207322	3.33220451	3.101092789	3.371216549	7.701267974	7.736731969	1.347891163	-0.063346761	14.86671348	17.99187834	14.79880473	11.88096339	-0.610167039	-1.353740703	-1.238938322	-0.043477528	-0.406934971	-1.689612202	-2.291190068	-1.904588962	0.029929699	0.121022233
0.372687744	Russian Federation	1.9	280389	171	1235	62	36.25730994	525	42.51012146	28	16.37426901	98	7.935222672	4011681.608	23460.12636	9731243.439	7879.549343	3.950278422	0.91831012	0.387289017	1365865.25	144096870	630972.4807	25591.14881	12.5439332	0.641853886	5.141663557	7.118826249	3.33220451	2.79571114	2.071311416	10.06305751	8.972025991	1.373786063	-0.085220124	14.12729867	18.78599634	13.35501753	10.15000182	-0.948584051	-0.195271631	-1.784642685	0.406307831	0.654429545	0.214814746	-0.171985886	0.123262221	0.029929699	-0.571901533
0.372976911	France	5.5	35000	66	260	10	15.15151515	64	24.61538462	17	25.75757576	55	21.15384615	378212.569	5730.49347	1043144.319	4012.093533	3.356143959	0.952246725	0.449541426	2418835.53	66538391	788695.2986	34761.85786	10.46310334	1.704748092	4.189654742	5.560681631	2.833213344	3.248728788	3.05182174	8.653556926	8.297068462	1.210792684	-0.048931113	14.6987968	18.01328965	13.57813534	10.45627603	-0.799527269	-2.117349979	-1.00549912	-0.995870812	-1.07251983	-1.382446565	-1.405598878	-0.730366562	-0.597123304	0.456014505
0.378446819	Australia	19	638045	156	940	57	36.53846154	304	32.34042553	37	23.71794872	403	42.87234043	11814826.3	75736.06599	21314121.58	22674.59742	3.958057145	0.938041848	0.583707129	1339140.53	23789752	1510414.366	400913.1568	13.36616409	2.944438979	5.049856007	6.845879875	3.610917913	3.166232091	3.758226873	11.23500976	10.02900052	1.375753285	-0.063960717	14.10753857	16.98476546	14.22789459	12.90150012	-0.538355913	0.564229285	-0.096756583	0.271087881	0.351912973	0.061231927	-0.155552851	-0.361860597	0.380172525	0.268826041
0.38084552	Thailand	800	937658	246	2201	102	41.46341463	851	38.66424353	74	30.08130081	762	34.62062699	17593105.36	71516.68844	120005359.6	54523.10749	4.657598697	0.920033179	0.500431599	395168.03	67959359	2212264.355	157413.1787	13.75114056	6.684611728	5.505331536	7.696667082	4.304065093	3.403903743	3.54444966	11.17768611	10.90637988	1.538500014	-0.083345545	12.88706635	18.03442042	14.60952714	11.96662934	-0.692284355	0.919834968	2.644938228	0.941940975	1.294871937	1.443477292	0.132305823	-0.060196867	1.251210033	0.808112984
0.380885883	United States	32	175910	144	405	59	40.97222222	191	47.16049383	40	27.77777778	90	22.22222222	6207298.528	43106.23978	11037793.89	27253.81208	3.939965687	0.906544854	0.226626204	18036648	321418820	418942.7682	130100.1636	12.07772778	3.465735903	4.9698133	6.003887067	3.688879454	3.324236341	3.101092789	10.67142304	10.21294868	1.371172014	-0.09811477	16.70791625	19.58825557	12.9454896	11.77605992	-1.484453297	-0.625909122	0.285374716	0.153195931	-0.581298834	0.122665054	0.103596109	0.345097934	0.478142233	0.627344307
0.383212682	Sweden	85	127000	35	102	21	60	71	69.60784314	3	8.571428571	9	8.823529412	4805198.58	137291.388	15212368.16	149140.8643	2.81439603	0.960927978	0.422716763	495694.36	9799186	523855.1609	9653.237963	11.75194237	4.442651256	3.555348061	4.624972813	1.098612289	2.148434413	2.17742195	11.82986087	11.91264654	1.034747684	-0.039855818	13.11371481	16.09780988	13.16897051	9.175048678	-0.861052915	-0.926839584	1.001492375	-1.930117709	-2.10960056	-1.044564365	1.215751046	1.415899012	-2.776894963	-2.040599564
0.383750972	United States	9.5	460253	160	640	59	36.875	210	32.8125	33	20.625	166	25.9375	11879257.08	74245.35676	24892377.17	38894.33933	4.074170323	0.905591273	0.233872832	18036648	321418820	1287169.402	375867.7089	13.03953162	2.251291799	5.075173815	6.461468176	3.496507561	3.026503932	3.255689798	11.21513052	10.568604	1.404667124	-0.099167208	16.70791625	19.58825557	14.0679561	12.83699252	-1.452977764	0.262516387	-0.604860929	0.308377546	-0.074144747	0.122665054	-0.135882509	-0.33934133	0.236399731	-0.04822301
0.386750429	France	4	1000000	81	504	30	37.03703704	81	16.07142857	20	24.69135802	82	16.26984127	863100.946	10655.56723	2491154.038	4942.765948	2.504327726	0.921128948	0.210870906	2418835.53	66538391	2778041.353	483360.6428	13.81551056	1.386294361	4.394449155	6.222576268	2.995732274	3.206453305	2.789313165	9.273837779	8.505680362	0.918020326	-0.082155244	14.6987968	18.01328965	14.83725669	13.08851833	-1.556509153	0.979294028	-1.238938322	-0.694236681	-0.338917495	-0.768115292	-0.126411603	-1.137937061	-0.392895274	0.36008966
0.388963692	Sri Lanka	10.4	1456442	261	1766	115	44.06130268	714	40.43035108	68	26.05363985	326	18.45979615	20980425.96	80384.77381	427172145.3	241886.832	4.409269828	0.912441216	0.411350674	82316.17	20966000	6741790.997	1352677.239	14.19150703	2.341805806	5.564520407	7.476472381	4.219507705	3.260157484	2.915595186	11.29458006	12.39622526	1.483709104	-0.091631616	11.31832284	16.85841264	15.72383617	14.11759633	-0.888309207	1.326604827	-0.538510576	1.029118079	1.050821997	1.84279262	0.28414983	0.024051382	1.14495171	0.481946695
0.388992871	Poland	123.8	433186	191	988	87	45.54973822	481	48.68421053	48	25.13089005	236	23.88663968	21688407.79	113551.8732	68423737.82	69254.79536	4.339270906	0.884891723	0.169186898	477066.45	37986412	1004221.733	253870.8068	12.97892248	4.81866736	5.252273428	6.895682698	3.871201011	3.224097769	3.173319293	11.64001504	11.14554767	1.46770634	-0.122289988	13.07541107	17.45273907	13.8197234	12.44458078	-1.77675127	0.206531263	1.277127077	0.569221028	0.407111285	0.982728837	0.371147427	0.417783465	0.707255066	0.400125689
0.391692107	United States	5.6	51382	68	240	16	23.52941176	73	30.41666667	13	19.11764706	64	26.66666667	781189.18	11488.07618	1995479.22	8314.49675	3.238605077	0.944447058	0.388506744	18036648	321418820	414449.6333	167040.281	10.8470432	1.722766598	4.219507705	5.480638923	2.564949357	2.950611838	3.283414346	9.349064923	9.025755867	1.175142705	-0.057155647	16.70791625	19.58825557	12.93470673	12.02599027	-0.94544475	-1.762701819	-0.992290842	-0.951901484	-1.161234127	-1.198147183	-0.915919043	-0.453629252	-0.934234961	-0.220425353
0.402575617	Italy	42	369690	160	799	79	49.375	405	50.68836045	56	35	307	38.42302879	13251217.39	82820.10866	53823275.7	67363.29875	4.303072905	0.898989025	0.249292871	1821496.96	60730582	1709976.859	108609.2909	12.8204201	3.737669618	5.075173815	6.683360946	4.025351691	3.555348061	3.648656988	11.32442617	11.11785562	1.459329397	-0.106484453	14.41516923	17.92195795	14.3519904	11.59551223	-1.389126885	0.06012141	0.484712903	0.308377546	0.171787225	0.736996328	0.594730224	0.513386997	0.900967207	1.151746492
0.403577956	Ukraine	11.6	188100	98	344	68	69.3877551	212	61.62790698	13	13.26530612	31	9.011627907	6761757.436	68997.52486	18777718.76	54586.39174	3.795368649	0.89888055	0.177776493	90615.02	45154029	504903.391	161054.7467	12.14472902	2.451005098	4.584967479	5.840641657	2.564949357	2.585152065	2.198515733	11.14182591	10.9075399	1.333781547	-0.106605123	11.41437526	17.62559007	13.13212239	11.98949963	-1.727228175	-0.564019572	-0.458463168	-0.413629273	-0.762229766	0.399114128	1.764456118	1.035233833	-0.934234961	-1.049668903
0.403962817	Hungary	30	435266	343	2027	146	42.56559767	703	34.68179576	74	21.57434402	276	13.61618155	33352196.68	97236.72503	100793908.9	49725.65807	4.780760129	0.87722173	0.194473988	121715.2	9843028	626957.25	71071.25021	12.98371262	3.401197382	5.837730447	7.614312146	4.304065093	3.071504832	2.611258905	11.48490375	10.81427634	1.564599557	-0.130995491	11.70943917	16.10227395	13.34863364	11.17143818	-1.637456863	0.210955953	0.238065423	1.431519062	1.203594913	2.795006094	0.19672734	-0.250170716	1.251210033	0.053885918
0.404887697	Germany	27	1406235	135	872	61	45.18518519	414	47.47706422	40	29.62962963	218	25	14222403.83	105351.1395	50075073.24	57425.54271	4.033318096	0.900705581	0.201545279	3363446.82	81679769	2175569.279	276968.7552	14.15642648	3.295836866	4.905274778	6.770789424	3.688879454	3.388774862	3.218875825	11.56505424	10.95824448	1.394589386	-0.104576844	15.02847685	18.2183169	14.59280093	12.53165998	-1.601741213	1.294200652	0.16083199	0.058139526	0.268687445	0.184098182	0.34983966	0.360199224	0.478142233	0.773784917
0.408073639	United States	16	550000	119	301	55	46.21848739	132	43.8538206	26	21.8487395	67	22.25913621	8651618.422	72702.67581	23897763.14	79394.56191	3.955608921	0.905144411	0.219352601	18036648	321418820	1728654.976	354365.2348	13.21767356	2.772588722	4.779123493	5.707110265	3.258096538	3.084143231	3.102752541	11.19413347	11.28218516	1.375134552	-0.099660778	16.70791625	19.58825557	14.36285419	12.7780834	-1.517074794	0.42706745	-0.22272963	-0.127664046	-0.910227553	-0.0002012	0.410235159	0.187360412	-0.063197453	0.082562975
0.408180801	Spain	1.5	212000	131	492	43	32.82442748	131	26.62601626	42	32.0610687	182	36.99186992	2432449.926	18568.32004	6423512.366	13055.91944	3.878307327	0.927637778	0.365181118	1192901.19	46443994	1297571.341	177200.487	12.26434155	0.405465108	4.875197323	6.198478716	3.737669618	3.467642481	3.610698157	9.829212184	9.476996907	1.355398803	-0.075113948	13.99189887	17.65375771	14.07600488	12.08503707	-1.007361835	-0.453532562	-1.957925025	0.013839552	-0.365625704	-0.368799964	-0.372634497	-0.634453833	0.539453978	0.952738852
0.408670396	United States	12	450000	130	706	43	33.07692308	163	23.0878187	24	18.46153846	56	7.932011331	5236109.629	40277.76638	15971473.15	22622.48321	3.583502538	0.897094692	0.165982659	18036648	321418820	551005.0448	136126.5964	13.01700286	2.48490665	4.86753445	6.559615237	3.17805383	2.915689566	2.070906639	10.60355489	10.02669952	1.276340685	-0.108593857	16.70791625	19.58825557	13.21949924	11.82134059	-1.79587196	0.241706404	-0.433611987	0.002553189	0.034635275	-0.368799964	-0.357876377	-0.803235711	-0.163782441	-0.299665454
0.409070442	Colombia	20	500000	187	1408	50	26.73796791	456	32.38636364	27	14.43850267	187	13.28125	2664897.691	14250.78979	19144904.82	13597.23353	4.139908426	0.93288913	0.583321773	292080.16	48228704	4333385.705	1465979.83	13.12236338	2.995732274	5.231108617	7.249925537	3.295836866	2.669898435	2.586353266	9.564567608	9.517621634	1.420673668	-0.069468917	12.58478356	17.69146492	15.28185971	14.1980344	-0.539016319	0.339028713	-0.059156566	0.538048159	0.79973174	-0.153784019	-0.728382085	-0.359669221	-0.015771391	-0.857375835
0.409612314	United Arab Emirates	364	966566	188	3950	77	40.95744681	2481	62.81012658	46	24.46808511	1414	35.79746835	11980848.45	63727.91731	282612118.8	71547.37185	4.091627287	0.907481072	0.311032755	370296.26	9156963	206501.3612	24365.88515	13.78150486	5.897153868	5.236441963	8.281470858	3.828641396	3.19736962	3.577877174	11.06237801	11.17811505	1.408942761	-0.09708257	12.82205867	16.03002513	12.23806228	10.10093928	-1.167857051	0.947882709	2.067700417	0.545903448	1.943031616	0.675563201	0.102732501	1.091629	0.653772889	0.339478399
0.413024854	Germany	22	625000	248	1250	56	22.58064516	386	30.88	34	13.70967742	113	9.04	11583071.86	46705.93494	40591061.08	32472.84887	4.657426848	0.915051964	0.432905588	3363446.82	81679769	1541904.142	266852.509	13.34550693	3.091042453	5.513428746	7.13089883	3.526360525	2.618101964	2.201659174	10.75162652	10.3881596	1.538463117	-0.088774424	15.02847685	18.2183169	14.24852867	12.49445138	-0.837235616	0.545148106	0.010709572	0.953867057	0.667810034	0.030515363	-0.97137352	-0.431526962	0.273914203	-0.974904198
0.413130778	United Kingdom	80	600000	91	826	61	67.03296703	692	83.77723971	34	37.36263736	254	30.75060533	20060678.98	220447.0217	120003243.3	145282.3768	3.624076886	0.926516379	0.274971098	2861090.73	65128861	2875357.852	80739.31671	13.30468493	4.382026635	4.510859507	6.716594774	3.526360525	3.620671204	3.42590968	12.30341268	11.88643455	1.287599604	-0.076323555	14.86671348	17.99187834	14.87168769	11.29898093	-1.291089285	0.50744052	0.957052126	-0.52278017	0.208621507	0.184098182	1.626821066	2.091818689	0.273914203	1.299967441
0.414354728	United Kingdom	15	153612	115	653	29	25.2173913	326	49.92343032	23	20	104	15.92649311	2263451.149	19682.18391	9156471.891	14022.16216	3.558610951	0.917154892	0.241974952	2861090.73	65128861	377965.5329	49843.28966	11.94218522	2.708050201	4.744932128	6.481577129	3.135494216	2.995732274	2.767983956	9.887469135	9.548394368	1.269370286	-0.086478909	14.86671348	17.99187834	12.84255829	10.81663916	-1.418921062	-0.751110813	-0.270038923	-0.178023245	-0.05185725	-0.798831856	-0.817258296	0.4768977	-0.217264618	-0.118045194
[truncated: 10 more columns]
