# Supplementary material for: A system wide approach to managing zoo collections for visitor attendance and in situ conservation
Source: Nat Commun. 2020 Feb 4;11:584. doi: 10.1038/s41467-020-14303-2 (PMC7000708; doi:10.1038/s41467-020-14303-2)
Supplement: Supplementary file 11 — Supplementary Data 7 [file 41467_2020_14303_MOESM11_ESM.csv]

AnonID	Country	Zoo.Area.ha	Attendance	Sp.Richness	Total.Animals	Mam.Sp.Richness	Prop.Mam.Sp	Total.Mammals	Prop.Mam.Abdun	Threatened.Sp	Prop.Threat.Sp	Threatened.Abund	Prop.Threat.Abund	Total.Sp.BodyMass	Mean.Sp.BodyMass	Total.Sp.BodyMassXAbund	Mean.Sp.BodyMassXAbund	Brillouin.Index	Mean.Jaccard.Dissim.P.A.	Mean.Raup.Crick	GDP.Millions._WBank2015	Nat_Pop._WB2015	X50km_Pop	X10km_Pop	lAttendance	lZoo.Area.ha	lSp.Richness	lTotal.Animals	lThreatened.Sp	lProp.Threat.Sp	lProp.Threat.Abund	lMean.Sp.BodyMass	lMean.Sp.BodyMassXAbund	lBrillouin.Index	lMean.Jaccard.Dissim.P.A.	lGDP.Millions	lNat_Pop._WB2015	lX50km_Pop	lX10km_Pop	lMean.Raup.Crick	Attendance2	Zoo.Area.ha2	Sp.Richness2	Total.Animals2	Mam.Sp.Richness2	Prop.Mam.Sp2	Prop.Mam.Abdun2	Threatened.Sp2	Prop.Threat.Sp2
0.99815315	United States	809	730000	220	855	49	22.27272727	254	29.70760234	31	14.09090909	182	21.28654971	12721876.97	57826.71352	66421364.98	77685.80699	4.483123959	0.929046419	0.595601156	18036648	321418820	637766.5245	28835.30717	13.50079981	6.695798917	5.393627546	6.751101469	3.433987204	2.645529844	3.058075404	10.96520612	11.26042786	1.500320116	-0.073596575	16.70791625	19.58825557	13.36572755	10.26935586	-0.518184037	0.688593323	2.653138881	0.777416292	0.246866555	-0.184500582	-0.989371019	-0.487453595	0.157834056	-0.91266919
0.997977762	Germany	15	200940	97	486	44	45.36082474	288	59.25925926	16	16.49484536	58	11.93415638	8447970.975	87092.48428	28580428.25	58807.46553	3.642892856	0.913792701	0.203755299	3363446.82	81679769	1364766.459	128916.7792	12.21076164	2.708050201	4.574710979	6.186208624	2.772588722	2.80304793	2.479404573	11.37472587	10.98202409	1.292778107	-0.090151537	15.02847685	18.2183169	14.12649388	11.76692235	-1.59083552	-0.50302474	-0.270038923	-0.428735694	-0.379225102	-0.338083401	0.360105619	0.92224274	-0.673306719	-0.555254049
0.997434627	France	40	210000	141	1007	42	29.78723404	500	49.65243297	36	25.53191489	174	17.27904667	8078374.13	57293.43355	27092396.28	26904.06781	3.755816851	0.911060472	0.292379576	2418835.53	66538391	573028.3526	19856.73917	12.25486281	3.688879454	4.94875989	6.914730893	3.583518938	3.239929234	2.849494592	10.9559413	10.20003277	1.323305798	-0.093146004	14.6987968	18.01328965	13.25869048	9.896298733	-1.229702403	-0.46228815	0.44894778	0.122187142	0.428223105	-0.399516528	-0.550155473	0.463970371	0.345741838	0.436047947
0.997425328	United States	17	102599	56	126	21	37.5	36	28.57142857	3	5.357142857	21	16.66666667	967196.34	17271.36321	1838888.13	14594.35024	3.160048354	0.956221515	0.529500963	18036648	321418820	512091.741	104541.8079	11.53858347	2.833213344	4.025351691	4.836281907	1.098612289	1.678430784	2.813410717	9.756805103	9.588389763	1.150587329	-0.044765683	16.70791625	19.58825557	13.14625907	11.55734235	-0.635820295	-1.12392082	-0.178289381	-1.237866711	-1.875398868	-1.044564365	-0.099351872	-0.541652248	-2.776894963	-3.107057505
0.994876101	Germany	23.5	982000	158	1085	80	50.63291139	513	47.28110599	30	18.98734177	217	20	14498754.24	91764.26733	40661320.94	37475.87184	4.246059071	0.900477101	0.206603083	3363446.82	81679769	1620879.951	154081.0856	13.79734659	3.157000421	5.062595033	6.989335266	3.401197382	2.943772535	2.995732274	11.42697826	10.53145259	1.445991275	-0.104830544	15.02847685	18.2183169	14.29847974	11.94523427	-1.5769558	0.96251583	0.059059375	0.289850722	0.510909894	0.767712892	0.66825391	0.35085147	0.116629004	-0.235944021
0.991138315	Germany	40	2283739	207	1784	99	47.82608696	1007	56.44618834	49	23.67149758	281	15.75112108	16850120.46	81401.54813	94528171.33	52986.64312	4.257285641	0.8932802	0.176922929	3363446.82	81679769	2454058.753	687834.5779	14.64132457	3.688879454	5.332718793	7.486613313	3.891820298	3.164271691	2.756911542	11.30714957	10.87779514	1.448631784	-0.112854974	15.02847685	18.2183169	14.71325385	13.44130365	-1.732041071	1.742104702	0.44894778	0.687706038	1.062061567	1.351327601	0.504197777	0.788051423	0.733166118	0.26437781
0.991111908	United Kingdom	17	210285	128	748	60	46.875	447	59.75935829	33	25.78125	137	18.31550802	3315273.255	25900.57231	14636487.68	19567.4969	3.534512229	0.901214137	0.182144509	2861090.73	65128861	847538.4944	25888.64444	12.25621903	2.833213344	4.852030264	6.617402978	3.496507561	3.249647484	2.907748134	10.16202034	9.881625147	1.262575307	-0.104012384	14.86671348	17.99187834	13.65009154	10.16155971	-1.702954901	-0.461035397	-0.178289381	-0.020282355	0.098683567	0.153381618	0.448607677	0.946098857	0.236399731	0.458099063
0.988300653	India	61.92	2123420	81	1128	35	43.20987654	354	31.38297872	20	24.69135802	200	17.73049645	12142821.18	149911.3726	68722873.1	60924.53289	3.359869502	0.939728369	0.479296724	2088841.35	1311050527	14981068.42	1212978.933	14.56853855	4.125843229	4.394449155	7.028201432	2.995732274	3.206453305	2.87528612	11.91779955	11.01739121	1.211902135	-0.062164415	14.55212009	20.99409458	16.52229786	14.00858982	-0.735435408	1.674871707	0.76925954	-0.694236681	0.553986705	-0.614532474	0.234384808	-0.407533476	-0.392895274	0.36008966
0.987150524	India	68	162160	40	162	27	67.5	124	76.54320988	18	45	91	56.17283951	8804322.72	220108.068	21525358.77	132872.585	2.989633	0.961438312	0.52516185	2088841.35	1311050527	8857323.701	177900.0895	11.99633878	4.219507705	3.688879454	5.087596335	2.890371758	3.80666249	4.028433357	12.30187392	11.79714594	1.095150637	-0.039324874	14.55212009	20.99409458	15.99675521	12.08897738	-0.644048778	-0.701088758	0.837919311	-1.733444249	-1.596857781	-0.860264983	1.654118685	1.74673532	-0.52529567	1.721989466
0.982146476	United States	16	263000	199	1744	47	23.61809045	206	11.81192661	31	15.57788945	140	8.027522936	10667212.29	53604.08185	31062432.66	17811.0279	3.277671282	0.902530906	0.283655106	18036648	321418820	390366.9453	110603.2164	12.47990931	2.772588722	5.293304825	7.463936604	3.433987204	2.745852566	2.082876004	10.8893805	9.787573089	1.187133195	-0.102552344	16.70791625	19.58825557	12.87484246	11.61370445	-1.259996194	-0.254410987	-0.22272963	0.629654658	1.036928131	-0.24593371	-0.910735861	-1.341127167	0.157834056	-0.685032727
0.980689645	United Kingdom	2	60000	148	716	44	29.72972973	202	28.2122905	26	17.56756757	156	21.7877095	712860.8497	4816.627363	1757218.224	2454.215397	3.740672082	0.929293176	0.438761079	2861090.73	65128861	1305597.049	72011.26383	11.00209984	0.693147181	4.997212274	6.573680167	3.258096538	2.86605445	3.081346026	8.479829245	7.805562395	1.319265296	-0.073331008	14.86671348	17.99187834	14.082171	11.18457783	-0.823800253	-1.619474818	-1.747042668	0.193550869	0.050223957	-0.338083401	-0.553516543	-0.558784135	-0.063197453	-0.412289612
0.979829051	Germany	27	1866809	321	12841	99	30.8411215	690	5.373413286	89	27.7258567	561	4.368818628	14139728.09	44048.99715	65700536.37	5116.465724	1.612667463	0.918454791	0.521894027	3363446.82	81679769	1253042.896	319038.4317	14.43974111	3.295836866	5.771441123	9.460398456	4.48863637	3.322365433	1.474492636	10.69305786	8.540219191	0.477889617	-0.085062596	15.02847685	18.2183169	14.04108547	12.67306685	-0.650290725	1.555900533	0.16083199	1.333883964	3.249680727	1.351327601	-0.488556785	-1.648262183	1.483149957	0.623099139
0.976137848	Japan	11	810006	200	1111	67	33.5	358	32.22322232	60	30	181	16.29162916	12834271.76	64171.35882	22789787.2	20512.85977	4.05549859	0.909661819	0.284878613	4383076.3	126958472	14292878.04	2615780.885	13.60479693	2.397895273	5.298317367	7.01301579	4.094344562	3.401197382	2.790651427	11.06931227	9.928807274	1.400073637	-0.094682376	15.29326139	18.6593706	16.47527193	14.77707323	-1.255692109	0.784656253	-0.497394774	0.637037446	0.537155895	0.368397564	-0.333147946	-0.367451516	0.987666512	0.801972136
0.976064087	Canada	287	1462910	274	1883	88	32.11678832	476	25.27881041	71	25.91240876	691	36.69676049	15871068.22	57923.60663	72700550.83	38608.89582	4.54281482	0.901049606	0.301510597	1552807.65	35848610	3881982.591	509080.9195	14.19593816	5.659482216	5.613128106	7.540621529	4.262679877	3.254721957	3.602688481	10.96688029	10.56123799	1.513546824	-0.104194966	14.25557524	17.39481535	15.17185656	13.14036226	-1.198950116	1.330697894	1.89347768	1.100710565	1.121920872	1.013445401	-0.413995311	-0.698719304	1.199203653	0.469613256
0.97449776	New Zealand	17	689281	115	861	33	28.69565217	126	14.63414634	38	33.04347826	229	26.59698026	8824204.975	76732.21717	18920869.14	21975.45777	3.90709067	0.937898506	0.469231214	173754.08	4595700	1332506.529	480134.1159	13.4434043	2.833213344	4.744932128	6.758094504	3.63758616	3.497824217	3.280797685	11.24807694	9.997681554	1.362793023	-0.064113538	12.06539625	15.34063164	14.10257233	13.08182075	-0.756659638	0.635576655	-0.178289381	-0.178023245	0.254617196	-0.675965601	-0.613957362	-1.206499426	0.413684951	1.021222478
0.973741694	United States	40	3600000	649	3673	157	24.19106317	813	22.13449496	153	23.57473035	786	21.39940103	25480797.74	39261.62979	67089995.69	18265.72167	5.408829389	0.93176435	0.865560694	18036648	321418820	4250339.615	724047.191	15.0964444	3.688879454	6.475432717	8.208764046	5.030437921	3.16017539	3.063362932	10.57800298	9.81278145	1.68803269	-0.07067534	16.70791625	19.58825557	15.26250945	13.49261185	-0.144377781	2.162502349	0.44894778	2.370767197	1.862447964	3.132888294	-0.877246168	-0.848711908	2.164000267	0.255083133
0.969258944	France	12	161000	163	950	53	32.51533742	290	30.52631579	31	19.01840491	202	21.26315789	2307118.232	14154.09959	10102579.01	10634.29369	4.265503762	0.91461394	0.302086705	2418835.53	66538391	2286929.734	65525.43151	11.98915964	2.48490665	5.093750201	6.856461985	3.433987204	2.94540719	3.056975899	9.557759585	9.271839312	1.450560289	-0.089253226	14.6987968	18.01328965	14.64272075	11.09019361	-1.1970412	-0.707720182	-0.433611987	0.335738018	0.363641516	-0.061634328	-0.390700508	-0.448398684	0.157834056	-0.232234919
0.968789774	Israel	5.3	245876	156	769	62	39.74358974	310	40.31209363	35	22.43589744	168	21.84655397	9238808.176	59223.12933	27165652.4	35325.94591	4.189744268	0.906260012	0.260747592	299415.71	8380100	2563705.587	320211.809	12.41258262	1.667706821	5.049856007	6.64509097	3.555348061	3.11066224	3.084043196	10.98906744	10.47237298	1.432639698	-0.098429025	12.60958822	15.94137041	14.75696426	12.67673796	-1.34420242	-0.316601161	-1.03265184	0.271087881	0.129371194	0.214814746	0.031783746	0.018410172	0.310341145	0.142735719
0.966958097	Switzerland	27	1420000	242	2247	65	26.85950413	423	18.82510013	46	19.00826446	387	17.22296395	8015804.795	33123.16031	49288549.36	21935.26896	4.473874006	0.913135472	0.370855491	670789.93	8281430	2639977.89	545957.548	14.16616743	3.295836866	5.488937726	7.717351272	3.828641396	2.944873856	2.846243607	10.40798802	9.995851075	1.498254701	-0.090871028	13.4162113	15.92952622	14.7862811	13.2102965	-0.991942804	1.303198443	0.16083199	0.917795138	1.317796991	0.306964437	-0.721278413	-1.006579258	0.653772889	-0.233445076
0.962113727	Greece	20	312000	296	1735	63	21.28378378	343	19.76945245	56	18.91891892	270	15.56195965	13880153.73	46892.41125	41512621.56	23926.58303	4.701843777	0.891527721	0.218208092	194851.32	10820883	3399749.936	341699.8757	12.65075847	2.995732274	5.690359454	7.458762692	4.025351691	2.940162422	2.744829452	10.75561113	10.08274538	1.547954725	-0.114818747	12.17999209	16.19698844	15.03921244	12.74168807	-1.522306121	-0.096596325	-0.059156566	1.214461766	1.031193693	0.245531309	-1.047173795	-0.961531023	0.900967207	-0.244135516
0.961195015	United States	10	200000	104	367	43	41.34615385	230	62.67029973	22	21.15384615	59	16.07629428	1425564.769	13707.35355	5738579.568	15636.45659	3.406605757	0.911148354	0.206040462	18036648	321418820	304121.079	228530.6543	12.20607265	2.302585093	4.644390899	5.905361848	3.091042453	3.05182174	2.777345782	9.525687723	9.657360428	1.225716416	-0.093049548	16.70791625	19.58825557	12.62518119	12.33942563	-1.579682712	-0.507355995	-0.567260912	-0.326106711	-0.690497983	-0.368799964	0.125452046	1.08495887	-0.273124548	0.009224157
0.95923781	United States	100	527941	381	2116	89	23.35958005	452	21.3610586	86	22.57217848	469	22.16446125	21010254.86	55145.02589	74603265.38	35256.74167	4.961557795	0.914834391	0.507824663	18036648	321418820	613164.0762	232542.8425	13.17673981	4.605170186	5.942799375	7.657282793	4.454347296	3.116718107	3.098490162	10.91772183	10.47041204	1.601719763	-0.089012224	16.70791625	19.58825557	13.32638784	12.35682976	-0.677619043	0.38925664	1.12062519	1.586271208	1.251220871	1.044161965	-0.92584554	-0.885606977	1.440060885	0.156476735
0.955193992	Portugal	2	18073	129	378	0	0	0	0	26	20.15503876	77	20.37037037	382392.5472	2964.283312	1097174.488	2902.57801	4.060111208	0.934565322	0.485420039	199112.62	10358076	2187941.325	212250.8813	9.802174391	0.693147181	4.859812404	5.934894196	3.258096538	3.00345432	3.014081412	7.994390566	7.97335459	1.401210364	-0.067673754	12.20162587	16.15327706	14.59847163	12.26552426	-0.722740703	-2.727855069	-1.747042668	-0.008820327	-0.657766188	-1.689612202	-2.291190068	-1.904588962	-0.063197453	-0.100523548
0.95501804	United Kingdom	34.4	451430	297	2139	67	22.55892256	316	14.77325853	107	36.02693603	696	32.53856942	10766082.36	36249.43556	26336069.22	12312.32783	4.772834792	0.91018495	0.38544894	2861090.73	65128861	692356.8237	124059.7902	13.0201756	3.538056564	5.693732139	7.668093709	4.672828834	3.584266882	3.482426137	10.49817909	9.418356302	1.562940424	-0.094107458	14.86671348	17.99187834	13.44785674	11.72851891	-0.953346546	0.244637088	0.338388626	1.219429269	1.26320301	0.368397564	-0.972643185	-1.199863387	1.714613851	1.217364507
0.953050697	United Kingdom	122	450003	85	584	49	57.64705882	426	72.94520548	19	22.35294118	158	27.05479452	12852009.35	151200.11	86150654.15	147518.2434	3.549906448	0.90103434	0.147044316	2861090.73	65128861	2933903.016	102934.1129	13.01700953	4.804021045	4.442651256	6.369900983	2.944438979	3.106957909	3.297864236	11.92635947	11.90170713	1.26692125	-0.104211909	14.86671348	17.99187834	14.89184418	11.54184438	-1.917021268	0.241712562	1.266390748	-0.623241584	-0.175632059	-0.184500582	1.078223943	1.57510049	-0.457352556	0.134330436
0.951684732	Costa Rica	2.5	97006	64	280	16	25	49	17.5	8	12.5	26	9.285714286	805281.4364	12582.52244	2154115.125	7693.268304	3.288861547	0.971079893	0.771369942	54136.83	4807850	3215873.699	1431314.075	11.48252811	0.916290732	4.158883083	5.634789603	2.079441542	2.525728644	2.228477121	9.440064022	8.948100979	1.190541471	-0.029346535	10.89927001	15.38576056	14.98360964	14.17410351	-0.259587199	-1.175699576	-1.583469604	-1.041193252	-0.99038322	-1.198147183	-0.829964604	-1.069790225	-1.544344227	-1.184503135
0.948114197	United States	21	231893	228	705	49	21.49122807	220	31.20567376	33	14.47368421	79	11.20567376	10940192.7	47983.30129	25192578.82	35734.15435	4.335086235	0.912937342	0.43282659	18036648	321418820	283526.545	130741.2915	12.35403134	3.044522438	5.429345629	6.558197803	3.496507561	2.672332118	2.416420236	10.77860834	10.48386221	1.466741503	-0.091088029	16.70791625	19.58825557	12.55506103	11.78097578	-0.837418116	-0.370685428	-0.023391443	0.830024137	0.033064279	-0.184500582	-1.03504888	-0.415991417	0.236399731	-0.851853705
0.948044664	United States	15	520613	147	592	52	35.37414966	185	31.25	22	14.96598639	76	12.83783784	4410545.472	30003.71069	13797545.98	23306.66551	3.871041439	0.911987735	0.243641618	18036648	321418820	543975.1834	173568.2047	13.16276224	2.708050201	4.990432587	6.383506635	3.091042453	2.705780052	2.552396892	10.30907634	10.05649467	1.353523577	-0.092128737	16.70791625	19.58825557	13.20665891	12.06432591	-1.412056912	0.376345451	-0.270038923	0.183565318	-0.160552411	-0.092350891	-0.223605738	-0.413876931	-0.273124548	-0.775958941
0.948041598	Hungary	17.2	1076959	452	4006	136	30.08849558	1122	28.00798802	70	15.48672566	400	9.985022466	18327112.4	40546.70886	85324947.7	21299.28799	5.024158091	0.900018274	0.334949904	121715.2	9843028	2361025.468	996652.1404	13.88965189	2.844909384	6.11368218	8.295548516	4.248495242	2.739983248	2.301086217	10.61020989	9.966428923	1.614257896	-0.105340211	11.70943917	16.10227395	14.6746066	13.81215708	-1.093774299	1.047778936	-0.16971572	1.837958183	1.958634406	2.487840457	-0.532547031	-0.568529932	1.181378652	-0.698350456
0.945599538	United Kingdom	5	528036	174	1563	58	33.33333333	421	26.93538068	67	38.50574713	655	41.90658989	1413637.55	8124.353738	5314482.947	3400.181028	4.11864176	0.930967136	0.519094412	2861090.73	65128861	2050348.103	429101.7764	13.17691974	1.609437912	5.159055299	7.35436233	4.204692619	3.650807506	3.735443091	9.002621464	8.131583953	1.415523439	-0.071531302	14.86671348	17.99187834	14.53352014	12.96944941	-0.655669501	0.389422841	-1.075365258	0.431923487	0.915482906	0.091948491	-0.34288945	-0.619696289	1.126334459	1.368347974
0.944322674	United States	22	828152	297	1287	69	23.23232323	179	13.90831391	61	20.53872054	315	24.47552448	12038440.26	40533.46888	29316625.79	22779.04101	4.642328995	0.910843648	0.442712909	18036648	321418820	857272.6536	406317.3813	13.62695199	3.091042453	5.693732139	7.160069208	4.110873864	3.022311911	3.197673617	10.6098833	10.03359614	1.535216179	-0.093384023	16.70791625	19.58825557	13.6615113	12.91488986	-0.81483378	0.805121048	0.010709572	1.219429269	0.700140644	0.429830691	-0.933283576	-1.241123654	1.008437918	-0.057734881
0.94279754	France	8	197000	169	573	57	33.72781065	192	33.5078534	39	23.07692308	116	20.2443281	12396381.14	73351.3677	33323638.93	58156.43792	4.416833275	0.889401258	0.153982659	2418835.53	66538391	1509431.03	41843.63588	12.19095901	2.079441542	5.129898715	6.350885717	3.663561646	3.138833117	3.00787466	11.20301643	10.97089186	1.485422986	-0.117206786	14.6987968	18.01328965	14.22724334	10.64169499	-1.870915287	-0.521316577	-0.730833976	0.38897983	-0.196707382	0.061231927	-0.319832637	-0.306171036	0.446326825	0.20665662
0.941558469	Netherlands	18	750000	118	1094	61	51.69491525	483	44.14990859	34	28.81355932	226	20.65813528	8432842.302	71464.76527	36921130.17	33748.74787	3.808562366	0.914267172	0.232499037	750283.91	16939923	3440762.676	237608.3418	13.52782849	2.890371758	4.770684624	6.997595983	3.526360525	3.360846086	3.028109202	11.17695981	10.4266986	1.337251786	-0.08963244	13.52820696	16.6451837	15.05120371	12.37837897	-1.458869196	0.713559913	-0.136389999	-0.140093344	0.520065553	0.184098182	0.730326993	0.201484634	0.273914203	0.710413355
0.939782985	India	21.2	1455257	12	42	9	75	30	71.42857143	8	66.66666667	29	69.04761905	8307335.13	692277.9275	44120535.6	1050488.943	1.891999507	0.975898366	0.379595376	2088841.35	1311050527	22830149.6	4014984.234	14.19069308	3.054001182	2.48490665	3.737669618	2.079441542	4.199705078	4.234796398	13.44774278	13.86476627	0.63763421	-0.024396831	14.55212009	20.99409458	16.94359257	15.20554398	-0.968649394	1.325852968	-0.016443148	-3.506731353	-3.093031547	-1.413163129	2.092486324	1.502752822	-1.544344227	2.613819578
0.937690005	Czech Republic	52	585118	183	1009	50	27.32240437	252	24.97522299	44	24.04371585	191	18.9296333	11955539.81	65330.81866	37111798.63	36780.77168	4.422126992	0.919890861	0.398233141	185156.36	10546059	795823.527	68981.03112	13.27956882	3.951243719	5.209486153	6.91671502	3.784189634	3.179873667	2.940728594	11.08721916	10.51273048	1.4866208	-0.083500245	12.12895594	16.17126279	13.58713274	11.14158683	-0.920717664	0.48424057	0.641271181	0.50620123	0.430422187	-0.153784019	-0.694222348	-0.71320127	0.59791296	0.299779349
0.934333352	Chile	11	850000	215	886	65	30.23255814	333	37.58465011	31	14.41860465	112	12.64108352	7877993.463	36641.83006	25320761.33	28578.73739	4.595722666	0.894548957	0.215539499	240796.39	17948141	7136885.959	227175.1291	13.65299163	2.397895273	5.370638028	6.786716951	3.433987204	2.668519362	2.536952107	10.50894576	10.26041827	1.525126016	-0.111435646	12.391707	16.7029971	15.7807871	12.33347649	-1.534611096	0.829174058	-0.497394774	0.743555879	0.286340513	0.306964437	-0.524126716	-0.111696479	0.157834056	-0.860505009
0.93377237	France	10	122343	51	204	28	54.90196078	102	50	18	35.29411765	76	37.25490196	2421050.72	47471.58275	5347676.16	26214.09882	3.31137991	0.926711959	0.178836224	2418835.53	66538391	327169.7028	14189.91209	11.71458385	2.302585093	3.931825633	5.318119994	2.890371758	3.563716311	3.617783532	10.76788655	10.17405267	1.197364994	-0.076112486	14.6987968	18.01328965	12.69823428	9.560286575	-1.721284842	-0.961347924	-0.567260912	-1.37561779	-1.341359874	-0.829548419	0.917775657	0.480550287	-0.52529567	1.170734401
0.930651507	France	31	44262	65	559	27	41.53846154	235	42.03935599	5	7.692307692	78	13.95348837	1339338.17	20605.20262	11553268.66	20667.74358	3.447246438	0.962132123	0.642620424	2418835.53	66538391	429836.8261	7808.891836	10.6978818	3.433987204	4.17438727	6.326149473	1.609437912	2.040220828	2.635729539	9.933298877	9.936329483	1.237575778	-0.038603496	14.6987968	18.01328965	12.97116094	8.963018342	-0.442201049	-1.900483333	0.262101662	-1.018357708	-0.224123477	-0.860264983	0.136692242	0.100805397	-2.134970289	-2.286140725
0.930448978	India	603	2212131	144	2043	42	29.16666667	450	22.02643172	31	21.52777778	418	20.46010768	14498433.51	100683.566	97827890.87	47884.43019	3.504425829	0.932596275	0.561441233	2088841.35	1311050527	13728839.14	871078.5538	14.60946686	6.401917197	4.9698133	7.622174595	3.433987204	3.069344091	3.018477023	11.51973787	10.77654568	1.254026692	-0.069782889	14.55212009	20.99409458	16.43500923	13.67748744	-0.577248171	1.712677496	2.437711936	0.153195931	1.212309155	-0.399516528	-0.586427026	-0.853866826	0.157834056	0.048983106
0.930138837	United Kingdom	1.8	97000	42	161	3	7.142857143	12	7.453416149	11	26.19047619	44	27.32919255	166068.125	3954.002976	785985.36	4881.896646	2.93153447	0.961917947	0.428200385	2861090.73	65128861	2552213.62	248642.4688	11.48246626	0.587786665	3.737669618	5.081404365	2.397895273	3.26539584	3.307955455	8.282483756	8.49328908	1.075525996	-0.038826126	14.86671348	17.99187834	14.75247163	12.42377128	-0.848164004	-1.175756711	-1.824276101	-1.661583017	-1.603720571	-1.597462511	-1.873697079	-1.549040254	-1.144162055	0.493832745
0.929264217	United States	49	1326110	399	2018	114	28.57142857	309	15.31219029	67	16.79197995	1046	51.83349851	19032045.49	47699.36213	42288098.21	20955.45005	3.654841015	0.910832317	0.484558767	18036648	321418820	4149472.126	526464.8355	14.0977604	3.891820298	5.988961417	7.609862201	4.204692619	2.820901388	3.94803663	10.7726733	9.950154037	1.296052594	-0.093396463	16.70791625	19.58825557	15.23849169	13.17393982	-0.724516561	1.240010353	0.597711459	1.654261575	1.198662873	1.812076057	-0.621218109	-1.174154841	1.126334459	-0.514743802
0.927707342	Israel	25	752246	274	1941	83	30.2919708	661	34.05461103	58	21.16788321	375	19.31993818	13095758.29	47794.73828	53323556.66	27472.20848	4.49911284	0.893003267	0.235739884	299415.71	8380100	4957021.4	648893.7289	13.53081868	3.218875825	5.613128106	7.570958583	4.060443011	3.05248509	2.961137629	10.77467083	10.22093017	1.503880231	-0.11316504	12.60958822	15.94137041	15.41631559	13.38302424	-1.445026268	0.716321975	0.104416498	1.100710565	1.155544553	0.859862583	-0.520654104	-0.280089175	0.945064415	0.010729326
0.922433794	France	14	160000	138	578	55	39.85507246	291	50.34602076	35	25.36231884	121	20.93425606	12828303.7	92958.72246	27262072.9	47166.21609	3.890453765	0.885606975	0.124895954	2418835.53	66538391	695374.4359	18757.54728	11.98292909	2.63905733	4.927253685	6.359573869	3.555348061	3.233264562	3.041386863	11.43991083	10.76143315	1.3585258	-0.121482022	14.6987968	18.01328965	13.45220574	9.839351472	-2.080274256	-0.713475388	-0.320613432	0.090511446	-0.187077982	-0.0002012	0.038299802	0.497056441	0.310341145	0.420925528
0.919992109	Canada	48.6	156000	118	300	65	55.08474576	179	59.66666667	20	16.94915254	41	13.66666667	12207098.74	103449.9893	28265262.55	94217.54183	3.918390992	0.897576804	0.185052023	1552807.65	35848610	2210491.666	111745.5514	11.95761129	3.883623531	4.770684624	5.703782475	2.995732274	2.830217835	2.614959778	11.54684358	11.45336166	1.365681108	-0.108056587	14.25557524	17.39481535	14.60872552	11.6239797	-1.687118288	-0.73686164	0.591702904	-0.140093344	-0.913915866	0.306964437	0.92845926	0.941677208	-0.392895274	-0.493604395
0.916536707	Belgium	58	1390000	376	3501	85	22.60638298	713	20.36560983	81	21.54255319	581	16.5952585	27324030.18	72670.29302	120935148.6	34543.03016	4.976318818	0.90694241	0.416125241	455085.95	11249420	3127273.887	43689.03054	14.14481431	4.060443011	5.929589143	8.160803921	4.394449155	3.070030197	2.809117022	11.19368796	10.44996108	1.604690425	-0.097676326	13.02824158	16.23582713	14.95567222	10.68485233	-0.876769004	1.2834744	0.721318588	1.566814345	1.809291982	0.92129571	-0.96986917	-0.933092655	1.364790394	0.05053991
0.912046557	United Kingdom	160	168328	88	714	76	86.36363636	681	95.37815126	37	42.04545455	281	39.3557423	9497744.12	107928.9105	81531098.69	114189.2139	3.673392143	0.939739169	0.393926782	2861090.73	65128861	1040940.092	35148.04002	12.03366974	5.075173815	4.477336814	6.570882962	3.610917913	3.738751284	3.672641893	11.58922805	11.64561212	1.301115525	-0.062152922	14.86671348	17.99187834	13.8556348	10.46732414	-0.931590219	-0.666605872	1.465156472	-0.572154506	0.047123711	0.644846637	2.756679717	2.645214479	0.380172525	1.567896094
0.906794244	United Kingdom	4	198000	170	986	47	27.64705882	183	18.55983773	35	20.58823529	162	16.43002028	1519877.723	8940.457192	5170800.034	5244.219101	4.393981556	0.943398056	0.676468208	2861090.73	65128861	316020.5275	25171.66529	12.19602231	1.386294361	5.135798437	6.893656355	3.555348061	3.02471981	2.799110166	9.098342007	8.564881625	1.480235776	-0.058266969	14.86671348	17.99187834	12.66356245	10.13347425	-0.390869827	-0.516639567	-1.238938322	0.397669313	0.404865414	-0.24593371	-0.675246614	-1.019233013	0.310341145	-0.052271258
0.905516606	Japan	8	1155387	150	850	67	44.66666667	322	37.88235294	39	26	124	14.58823529	10400521.2	69336.80799	26304049.01	30945.94001	3.783229774	0.903876993	0.200493256	4383076.3	126958472	12797421.92	773957.9645	13.95994591	2.079441542	5.010635294	6.745236349	3.663561646	3.258096538	2.680215402	11.14673118	10.33999709	1.330578082	-0.101061998	15.29326139	18.6593706	16.3647543	13.55927284	-1.606974669	1.11271006	-0.730833976	0.21332114	0.240366026	0.368397564	0.319532761	-0.097495225	0.446326825	0.477270322
0.90364538	Poland	39.5	713804	386	1898	74	19.17098446	363	19.12539515	73	18.9119171	420	22.12855638	17369308.51	44998.20859	62516099.65	32937.8818	5.052467753	0.904029754	0.367747592	477066.45	37986412	2224943.032	946185.6309	13.47836369	3.676300672	5.955837369	7.548555979	4.290459441	2.939792258	3.096868918	10.71437796	10.4023787	1.619876788	-0.100893005	13.07541107	17.45273907	14.61524187	13.76019406	-1.000358467	0.667868909	0.439727034	1.605474389	1.130714917	0.58341351	-1.170664842	-0.992254349	1.234112606	-0.244975435
0.901305028	Germany	70	995474	146	876	80	54.79452055	532	60.73059361	37	25.34246575	215	24.543379	12566735.48	86073.53068	67645874.13	77221.3175	4.185524015	0.91863555	0.349175337	3363446.82	81679769	1376217.77	319611.5972	13.81097428	4.248495242	4.983606622	6.775366091	3.610917913	3.232481477	3.200442123	11.36295722	11.25443083	1.431631909	-0.084865808	15.02847685	18.2183169	14.13484955	12.67486178	-1.052181085	0.975103838	0.859168324	0.173511606	0.273759934	0.767712892	0.911495881	0.992429486	0.380172525	0.419148674
0.899743506	United Kingdom	24	497000	161	802	87	54.03726708	399	49.75062344	59	36.64596273	276	34.41396509	12584696.4	78165.81616	47382307.93	59080.18445	4.168092089	0.892621882	0.178693642	2861090.73	65128861	1461506.765	119128.6173	13.11634531	3.17805383	5.081404365	6.687108608	4.077537444	3.601303265	3.538462444	11.2665877	10.98665086	1.427458398	-0.113592212	14.86671348	17.99187834	14.19497849	11.68795901	-1.722082437	0.333469774	0.074492358	0.317554292	0.175940898	0.982728837	0.867235159	0.46865433	0.966545989	1.256020775
0.899291664	United Kingdom	55	90000	108	523	53	49.07407407	338	64.62715105	28	25.92592593	126	24.0917782	2305054.57	21343.09787	10452412.45	19985.49226	3.820644771	0.9190602	0.267219653	2861090.73	65128861	1544390.067	13793.52538	11.40756495	4.007333185	4.682131227	6.259581464	3.33220451	3.255243469	3.181870629	9.968483682	9.902761902	1.340419197	-0.084403653	14.86671348	17.99187834	14.25013961	9.531954586	-1.319684288	-1.244943618	0.682386982	-0.270520375	-0.297903266	-0.061634328	0.577141398	1.178306128	0.029929699	0.470796589
0.898306722	United States	2	30000	69	180	27	39.13043478	53	29.44444444	14	20.28985507	27	15	514968.7988	7463.315924	1273375.642	7074.309123	3.33037203	0.929694738	0.243651252	18036648	321418820	780443.0065	7185.353159	10.30895266	0.693147181	4.234106505	5.192956851	2.63905733	3.010121011	2.708050201	8.917755088	8.864225067	1.203084018	-0.072898985	16.70791625	19.58825557	13.56761699	8.87979995	-1.412017371	-2.259740133	-1.747042668	-0.930399451	-1.48008282	-0.860264983	-0.004054559	-0.50000696	-0.841107808	-0.085396546
0.888345627	Austria	17	2528444	217	2505	93	42.85714286	823	32.85429142	48	22.11981567	510	20.35928144	20499338.34	94466.99697	65342909.7	26084.99389	4.222816553	0.919816354	0.42055684	376950.25	8638366	2163587.122	810807.8529	14.74311465	2.833213344	5.379897354	7.826044014	3.871201011	3.096473843	3.013536898	11.45600581	10.16911548	1.440502335	-0.083581244	12.83986849	15.971724	14.58727811	13.60578638	-0.866175636	1.836128974	-0.178289381	0.757193598	1.438265181	1.167028219	0.213767871	-0.337347763	0.707255066	0.110541652
0.881708218	Germany	22	200000	126	838	14	11.11111111	83	9.904534606	33	26.19047619	214	25.53699284	662104.6763	5254.799018	2823979.918	3369.904436	3.762242159	0.934747396	0.469078998	3363446.82	81679769	371705.6937	6153.171933	12.20607265	3.091042453	4.836281907	6.7310181	3.496507561	3.26539584	3.240128101	8.566897037	8.122639666	1.325015099	-0.067478951	15.02847685	18.2183169	12.82585767	8.724722989	-0.756984085	-0.507355995	0.010709572	-0.043477528	0.224607415	-1.259580311	-1.641756529	-1.432115077	0.236399731	0.493832745
0.875849597	United Kingdom	121	567000	49	235	34	69.3877551	214	91.06382979	13	26.53061224	49	20.85106383	5861057.58	119613.42	20167097.61	85817.43664	2.902620646	0.928266615	0.183907514	2861090.73	65128861	2678840.353	141708.7148	13.24811458	4.795790546	3.891820298	5.459585514	2.564949357	3.278299245	3.03740497	11.69202032	11.35997749	1.065614	-0.074436287	14.86671348	17.99187834	14.80089455	11.86152893	-1.693322289	0.455186056	1.260357466	-1.434540171	-1.1845684	-0.645249037	1.764456118	2.439409329	-0.934234961	0.523111112
0.875504251	Chile	4.5	806721	141	652	45	31.91489362	185	28.37423313	23	16.31205674	139	21.3190184	11106270.89	78767.87867	25091348.7	38483.66366	4.038036466	0.915660153	0.291132948	240796.39	17948141	7132539.269	1747139.866	13.60073316	1.504077397	4.94875989	6.480044562	3.135494216	2.791904512	3.059599557	11.27426056	10.55798911	1.395758551	-0.088109995	12.391707	16.7029971	15.78017787	14.37349065	-1.23397525	0.780902516	-1.152598691	0.122187142	-0.053555851	-0.307366837	-0.425795858	-0.55105902	-0.217264618	-0.580538932
0.873878878	France	5	643450	158	740	54	34.17721519	219	29.59459459	41	25.94936709	192	25.94594595	5511563.339	34883.31227	16382644.61	22138.70893	4.298942774	0.931059159	0.461847784	2418835.53	66538391	8930146.648	3443367.155	13.3745996	1.609437912	5.062595033	6.606650186	3.713572067	3.25614722	3.256015372	10.45976384	10.00508289	1.458369126	-0.07143246	14.6987968	18.01328965	16.00494337	15.05196037	-0.772519914	0.57202123	-1.075365258	0.289850722	0.08676585	-0.030917764	-0.293565383	-0.49284438	0.509171995	0.472847237
0.872877408	Ireland	30	1076876	84	488	43	51.19047619	236	48.36065574	30	35.71428571	182	37.29508197	13693039.72	163012.3776	73236214.67	150074.2104	3.583674295	0.907534521	0.14882659	283703.22	4643740	1336802.805	667648.1003	13.88957481	3.401197382	4.430816799	6.190315406	3.401197382	3.575550769	3.618861467	12.00158141	11.91888519	1.276388613	-0.097023674	12.55568397	15.35103063	14.10579135	13.41151652	-1.904973476	1.047707744	0.238065423	-0.64067212	-0.374673403	-0.368799964	0.700843025	0.402349	0.116629004	1.197587281
0.871755454	Armenia	35	250000	15	54	11	73.33333333	39	72.22222222	4	26.66666667	10	18.51851852	3967683.46	264512.2307	5741623.76	106326.3659	2.091161122	0.974915508	0.377333333	10529.18	3017712	1563199.721	835078.7141	12.4292162	3.555348061	2.708050201	3.988984047	1.386294361	3.283414346	2.918771232	12.48564277	11.57426857	0.737719472	-0.02540447	9.261905729	14.92000949	14.26224538	13.63528127	-0.97462631	-0.301236602	0.351063978	-3.178071453	-2.81449046	-1.351730002	1.995071293	1.540612175	-2.415381734	0.53471749
0.870950912	Switzerland	12	2012511	162	1121	63	38.88888889	467	41.65923283	33	20.37037037	225	20.07136485	14339790.09	88517.22275	67579443.14	60284.96266	4.290498349	0.916883711	0.301543353	670789.93	8281430	1851120.402	353665.8616	14.51489375	2.48490665	5.087596335	7.021976423	3.496507561	3.014081412	2.999294165	11.39095242	11.00683798	1.456402891	-0.086774629	13.4162113	15.92952622	14.43130164	12.77610785	-1.198841482	1.625319598	-0.433611987	0.326674217	0.547087297	0.245531309	-0.018172679	0.082672464	0.236399731	-0.076410229
0.869871949	Denmark	120	325000	54	556	43	79.62962963	493	88.66906475	13	24.07407407	77	13.84892086	13693260.13	253578.8913	83329442.75	149873.0985	3.403753146	0.921507221	0.187639692	301307.83	5683483	476710.7494	9932.893689	12.69158046	4.787491743	3.988984047	6.320768294	2.564949357	3.181135497	2.628207313	12.44343026	11.91754421	1.224878689	-0.081744666	12.61588771	15.55307481	13.07466519	9.203607123	-1.673231687	-0.058888738	1.254274115	-1.291431272	-0.230087637	-0.368799964	2.363083633	2.325172367	-0.934234961	0.302642493
0.868902182	France	15	1500000	159	1784	53	33.33333333	318	17.82511211	36	22.64150943	630	35.31390135	7302929.34	45930.37321	29262437.04	16402.71135	3.620559212	0.93487306	0.524354528	2418835.53	66538391	8909842.646	3005275.563	14.22097567	2.708050201	5.068904202	7.486613313	3.583518938	3.119784922	3.564276692	10.7348819	9.705201926	1.286628492	-0.067344524	14.6987968	18.01328965	16.00266714	14.91587982	-0.645587243	1.353825227	-0.270038923	0.299143264	1.062061567	-0.061634328	-0.34288945	-1.054281472	0.345741838	0.163435466
0.868495879	United States	15.78	691000	233	727	73	31.3304721	177	24.34662999	57	24.46351931	205	28.19807428	16489741.41	70771.42234	39945630.78	54945.84701	4.627818178	0.897852432	0.266371869	18036648	321418820	1157456.349	365599.4919	13.4458951	2.758743315	5.451038454	6.588926478	4.043051268	3.197183	3.339253688	11.16721056	10.91410338	1.532085521	-0.107749554	16.70791625	19.58825557	13.96173535	12.80929373	-1.322861943	0.637877425	-0.232878862	0.861974698	0.067122007	0.552696946	-0.459954723	-0.743186907	0.92320923	0.339054951
0.867406573	Czech Republic	112	242179	129	749	47	36.43410853	309	41.25500668	15	11.62790698	79	10.54739653	8337212.176	64629.55176	53982085.1	72072.20975	4.140962587	0.939897629	0.544423892	185156.36	10546059	754277.2319	61433.76859	12.3974324	4.718498871	4.859812404	6.618738984	2.708050201	2.453407983	2.355879055	11.07642704	11.18542381	1.42092827	-0.061984315	12.12895594	16.17126279	13.53351526	11.02571494	-0.608027122	-0.330595535	1.203699606	-0.008820327	0.100164312	-0.24593371	-0.161652182	0.063389751	-0.754408503	-1.348601747
0.864862473	United States	298	182000	39	202	26	66.66666667	183	90.59405941	1	2.564102564	2	0.99009901	2223572.05	57014.66795	27746057.15	137356.7186	2.530613703	0.966785745	0.581589595	18036648	321418820	813983.7298	12124.20089	12.11176197	5.697093487	3.663561646	5.308267697	0	0.94160854	-0.009950331	10.95106385	11.83033661	0.928461844	-0.033778375	16.70791625	19.58825557	13.60969566	9.402958808	-0.541990243	-0.594471486	1.921048231	-1.770733914	-1.352279539	-0.890981547	1.60541117	2.416999974	-4.157456749	-4.77893807
0.862311268	France	18	705901	127	1604	76	59.84251969	731	45.57356608	56	44.09448819	362	22.56857855	15074820.17	118699.3714	57051370.92	35568.18636	3.440332162	0.885752998	0.153186898	2418835.53	66538391	296347.1378	17033.22282	13.46723028	2.890371758	4.844187086	7.380255788	4.025351691	3.78633479	3.116558609	11.68434928	10.47920688	1.235568025	-0.121317151	14.6987968	18.01328965	12.59928681	9.742920999	-1.876096548	0.65758489	-0.136389999	-0.031834281	0.944181584	0.644846637	1.206546476	0.269397061	0.900967207	1.675865064
0.861505641	Indonesia	7	194612	199	1305	1	0.502512563	4	0.30651341	38	19.09547739	267	20.45977011	262276.3088	1317.971401	1303449.463	998.8118487	4.362796535	0.959772039	0.890684008	861933.97	257563815	4005222.495	827960.2206	12.17876311	1.945910149	5.293304825	7.17395832	3.63758616	2.949451521	3.018460524	7.183849016	6.906566421	1.473113259	-0.041059482	13.66693395	19.36677807	15.20310969	13.62672039	-0.115765563	-0.532582019	-0.828717778	0.629654658	0.715534461	-1.658895639	-2.261818702	-1.889967418	0.413684951	-0.223058162
0.861280153	United Kingdom	20	76000	33	130	24	72.72727273	99	76.15384615	8	24.24242424	26	20	4270098.91	129396.9367	13160937.91	101237.9839	2.85627089	0.926728935	0.149208092	2861090.73	65128861	191169.1125	16366.64025	11.23848862	2.995732274	3.496507561	4.86753445	2.079441542	3.188104166	2.995732274	11.77063999	11.5252293	1.049516889	-0.076094167	14.86671348	17.99187834	12.16091372	9.703000411	-1.902413357	-1.401120708	-0.059156566	-2.016781709	-1.840760516	-0.952414674	1.959647646	1.728161586	-1.544344227	0.318454696
0.860829209	United States	91	1287000	300	924	65	21.66666667	203	21.96969697	62	20.66666667	196	21.21212121	14562498.81	48541.66269	51674269.23	55924.5338	4.785166323	0.906496787	0.381366089	18036648	321418820	865633.1992	279090.227	14.06782449	4.510859507	5.703782475	6.828712072	4.127134385	3.028522097	3.054572773	10.79017773	10.93175845	1.565520784	-0.098167793	16.70791625	19.58825557	13.67121654	12.5392904	-0.963995502	1.21235832	1.051491725	1.234232038	0.33288526	0.306964437	-1.024794666	-0.856573231	1.028871564	-0.043643711
0.856965328	United States	2.8	50000	84	200	26	30.95238095	56	28	6	7.142857143	22	11	1638901.476	19510.73185	5737643.477	28688.21739	3.520658046	0.94166156	0.499468208	18036648	321418820	406473.4624	41519.09386	10.81977828	1.029619417	4.430816799	5.298317367	1.791759469	1.966112856	2.397895273	9.878719944	10.26424177	1.258647917	-0.060109347	16.70791625	19.58825557	12.91527392	10.63390869	-0.694211331	-1.787886625	-1.500395188	-0.64067212	-1.363307859	-0.890981547	-0.482053779	-0.568910983	-1.905857455	-2.454294821
0.85667494	Germany	23	976030	142	963	67	47.18309859	399	41.43302181	38	26.76056338	228	23.67601246	16571530.44	116700.9186	57920298.53	60145.68902	4.072684287	0.912913439	0.253736031	3363446.82	81679769	2358803.091	183908.87	13.7912486	3.135494216	4.955827058	6.870053412	3.63758616	3.286929288	3.164462403	11.66736969	11.00452505	1.404302312	-0.091114212	15.02847685	18.2183169	14.67366488	12.12219564	-1.3714608	0.956883075	0.043294475	0.132596112	0.378705398	0.368397564	0.466615737	0.071881568	0.413684951	0.542693041
0.852337514	United States	54	691567	146	2071	57	39.04109589	227	10.96088846	35	23.97260274	112	5.408015451	9020985.932	61787.57487	45655602.76	22045.19689	2.036636805	0.903766707	0.222023121	18036648	321418820	628363.7655	98507.47942	13.44671532	3.988984047	4.983606622	7.635786861	3.555348061	3.176911626	1.687882196	11.03145757	10.00085003	0.711299822	-0.101184019	16.70791625	19.58825557	13.35087452	11.49788776	-1.504973754	0.638635062	0.668936336	0.173511606	1.227396134	0.061231927	-0.00927633	-1.381724056	0.310341145	0.293058352
0.85061485	United States	81.7	886200	233	1098	86	36.90987124	333	30.32786885	49	21.03004292	183	16.66666667	20715391.07	88907.2578	65506657.09	59659.97913	4.378154866	0.883266896	0.16022736	18036648	321418820	1721154.494	260923.4763	13.69469794	4.403054002	5.451038454	7.001245622	3.891820298	3.045952031	2.813410717	11.39534906	10.99641671	1.476627372	-0.124127864	16.70791625	19.58825557	14.35850584	12.47198245	-1.831161472	0.867698493	0.972466019	0.861974698	0.524110583	0.952012274	-0.133844319	-0.457865155	0.733166118	-0.00409446
0.840992631	South Africa	85	622508	317	1933	80	25.23659306	415	21.46921883	51	16.08832808	364	18.8308329	18512821.07	58400.06647	73640987.61	38096.73441	4.443858885	0.916577747	0.508957611	314571.95	55011976.68	6371216.952	574358.1256	13.34151176	4.442651256	5.758901774	7.566828479	3.931825633	2.778094045	2.935495574	10.97507231	10.54788385	1.491523117	-0.087108385	12.6589681	17.82306148	15.66730105	13.26100839	-0.675390545	0.541457737	1.001492375	1.315415219	1.150967006	0.767712892	-0.816135972	-0.880447432	0.783438482	-0.611875459
0.840262502	United States	11.74	135160	129	285	40	31.00775194	97	34.03508772	21	16.27906977	57	20	3146419.77	24390.85093	12460990.08	43722.7722	4.002023891	0.91094366	0.301595376	18036648	321418820	1353472.799	73446.0286	11.81421454	2.463001814	4.859812404	5.65248918	3.044522438	2.78988022	2.995732274	10.10196338	10.68562435	1.386800206	-0.093274228	16.70791625	19.58825557	14.11818429	11.20430611	-1.198668975	-0.869318302	-0.4496691	-0.008820327	-0.970766124	-0.460949655	-0.478817399	-0.281020491	-0.331583529	-0.585132136
0.835422269	Netherlands	140	875000	159	1386	82	51.57232704	672	48.48484848	46	28.93081761	270	19.48051948	20536875.61	129162.7397	156919549.8	113217.5684	4.187586902	0.911731594	0.33171869	750283.91	16939923	2626913.654	153424.2347	13.68197917	4.941642423	5.068904202	7.23417718	3.828641396	3.36490738	2.969414965	11.76882844	11.63706663	1.43212465	-0.092409637	13.52820696	16.6451837	14.7813202	11.94096214	-1.103467989	0.855950066	1.36727267	0.299143264	0.782277253	0.829146019	0.723161833	0.40827334	0.653772889	0.719628601
0.831033959	Australia	35	100000	113	1274	25	22.12389381	551	43.24960754	8	7.079646018	40	3.139717425	388578.5695	3438.748402	6741741.909	5291.791138	3.699925797	0.971874791	0.914420039	1339140.53	23789752	1120303.384	224250.9682	11.51292546	3.555348061	4.727387819	7.149916836	2.079441542	1.957223909	1.144132804	8.142862848	8.573912057	1.308312765	-0.028528299	14.10753857	16.98476546	13.92911009	12.3205211	-0.089465252	-1.14762131	0.351063978	-0.203863611	0.688888394	-0.92169811	-0.998070188	0.158537767	-1.544344227	-2.474464215
0.828224666	United States	3.4	190000	301	1041	49	16.27906977	321	30.83573487	59	19.6013289	154	14.79346782	2581396.621	8576.068507	6472872.343	6217.936929	4.36962855	0.914216548	0.457080925	18036648	321418820	12301284.66	765380.6036	12.15477935	1.223775432	5.707110265	6.947937069	4.077537444	2.975597365	2.69418572	9.056730872	8.735193447	1.474678005	-0.089687812	16.70791625	19.58825557	16.32521426	13.54812851	-0.782894825	-0.554736001	-1.358071137	1.239133417	0.465026739	-0.184500582	-1.339694417	-0.433638532	0.966545989	-0.163732146
0.827077069	United States	3	120000	130	433	0	0	0	0	10	7.692307692	47	10.85450346	176068.9572	1354.376594	509376.1172	1176.388261	4.02818241	0.95389756	0.737834297	18036648	321418820	1467357.977	270932.5675	11.69524702	1.098612289	4.86753445	6.070737728	2.302585093	2.040220828	2.384580059	7.211096549	7.070204228	1.393315259	-0.047198993	16.70791625	19.58825557	14.19897405	12.50962524	-0.304036009	-0.979209503	-1.449820679	0.002553189	-0.507205771	-1.689612202	-2.291190068	-1.904588962	-1.263932781	-2.286140725
0.826906765	Czech Republic	58	1382243	476	2417	151	31.72268908	868	35.91228796	123	25.84033613	665	27.51344642	24785079.5	52069.49474	106459901.1	44046.2975	5.340075769	0.928280555	0.751063584	185156.36	10546059	1775567.166	446846.1044	14.1392181	4.060443011	6.165417854	7.790282381	4.812184355	3.251936687	3.314674846	10.86033454	10.69299658	1.675239842	-0.07442127	12.12895594	16.17126279	14.38963046	13.00996953	-0.286264965	1.278305143	0.721318588	1.914157749	1.398629239	2.948588912	-0.437030025	-0.191472811	1.88973378	0.463293362
0.823922161	Canada	4	40000	34	84	25	73.52941176	68	80.95238095	11	32.35294118	35	41.66666667	1012066.29	29766.65559	2711409.68	32278.68667	2.791628236	0.946954897	0.201468208	1552807.65	35848610	546742.934	12334.84058	10.59663473	1.386294361	3.526360525	4.430816799	2.397895273	3.476704934	3.729701449	10.30114411	10.38216244	1.026625023	-0.054503814	14.25557524	17.39481535	13.21173401	9.420183105	-1.602123687	-1.994006018	-1.238938322	-1.972812382	-2.324790861	-0.92169811	2.006531885	1.957065059	-1.144162055	0.973301939
0.821687148	United States	28	206000	174	457	57	32.75862069	145	31.72866521	29	16.66666667	76	16.63019694	14471827.76	83171.42393	26704291.16	58433.8975	4.163813813	0.888757285	0.199655106	18036648	321418820	439870.3116	132064.4428	12.23563145	3.33220451	5.159055299	6.124683391	3.36729583	2.813410717	2.811220136	11.32865911	10.97565144	1.426431436	-0.117931101	16.70791625	19.58825557	12.99423522	11.79104529	-1.611163871	-0.480052305	0.187490914	0.431923487	-0.447415796	0.061231927	-0.376480839	-0.391043268	0.074026908	-0.53174045
0.817326684	United States	44.5	944543	433	2100	94	21.70900693	334	15.9047619	99	22.86374134	602	28.66666667	12992429.81	30005.61156	70807050.92	33717.64329	5.023164679	0.910310963	0.475244701	18036648	321418820	5127276.163	367269.3103	13.75845649	3.795489189	6.070737728	7.649692624	4.59511985	3.129552308	3.355735008	10.3091397	10.42577652	1.614060149	-0.09396902	16.70791625	19.58825557	15.45008511	12.81385067	-0.743925448	0.926592753	0.527096939	1.774706886	1.242808406	1.197744783	-1.022319919	-1.145887525	1.616961517	0.185598075
0.816884301	Slovakia	96	306806	169	698	90	53.25443787	335	47.99426934	26	15.38461538	73	10.45845272	9816027.798	58083.00472	37746157.46	54077.58948	4.296245667	0.885763957	0.183472062	87263.62	5423801	1295844.881	282567.9245	12.6339709	4.564348191	5.129898715	6.548219103	3.258096538	2.733368009	2.347410524	10.96962838	10.89817514	1.457741541	-0.121304778	11.37668893	15.50630742	14.07467346	12.55167424	-1.695692874	-0.112103123	1.09070105	0.38897983	0.022004517	1.074878528	0.82147956	0.384871348	-0.063197453	-0.713360711
0.816317438	Argentina	29	523557	220	1008	39	17.72727273	296	29.36507937	30	13.63636364	180	17.85714286	4994836.66	22703.803	18681714.18	18533.44661	4.176142314	0.931243999	0.620086705	584711.49	43416755	6701132.286	247560.9908	13.16840119	3.36729583	5.393627546	6.915723449	3.401197382	2.612740022	2.882403588	10.03028772	9.827332304	1.429387929	-0.071233953	13.27887383	17.58635598	15.71778707	12.41941226	-0.477895964	0.381554186	0.213214242	0.777416292	0.429323191	-0.491666219	-1.255048375	-0.503792895	0.116629004	-0.987070672
0.815508222	Spain	6	43804	360	2715	52	14.44444444	259	9.539594843	36	10	131	4.825046041	3500174.974	9722.708262	17011862.05	6265.879208	4.953288158	0.914987219	0.5048921	1192901.19	46443994	450809.959	81802.0115	10.68748042	1.791759469	5.886104031	7.906547232	3.583518938	2.302585093	1.573820277	9.182219486	8.742874194	1.60005163	-0.088845182	13.99189887	17.65375771	13.01880115	11.31205711	-0.683410536	-1.91009117	-0.941716333	1.502766729	1.527489879	-0.092350891	-1.446926467	-1.44952372	0.345741838	-1.690825209
0.81416184	United States	33	579013	285	1404	58	20.35087719	278	19.8005698	65	22.80701754	569	40.52706553	10863947.47	38119.11394	30292663.44	21575.97111	4.316696177	0.919827267	0.531192678	18036648	321418820	820894.5125	115663.1795	13.26908021	3.496507561	5.65248918	7.247080585	4.17438727	3.127068275	3.701970036	10.54847111	9.979335526	1.462490336	-0.08356938	16.70791625	19.58825557	13.61814989	11.65843762	-0.632630465	0.474552164	0.307931561	1.158684038	0.796578575	0.091948491	-1.10170127	-0.960046638	1.088251499	0.179961701
0.813348164	Germany	12.9	887000	273	1734	82	30.03663004	720	41.52249135	50	18.31501832	188	10.84198385	10845577.19	39727.38898	38922202.24	22446.48342	4.535823651	0.921718065	0.509069364	3363446.82	81679769	1222751.034	285326.1849	13.69560026	2.557227311	5.609471795	7.458186157	3.912023005	2.907721397	2.383425991	10.58979613	10.01888924	1.512006688	-0.081515889	15.02847685	18.2183169	14.01661382	12.56138831	-0.675170997	0.868531976	-0.380598077	1.095325319	1.030554698	0.829146019	-0.535578521	0.076149515	0.758553678	-0.317745564
0.810439706	Czech Republic	42.5	365909	173	958	91	52.60115607	580	60.54279749	44	25.43352601	240	25.05219207	6762495.49	39089.56931	41662410	43488.94573	4.388566063	0.904004952	0.248466281	185156.36	10546059	676066.6348	84594.90417	12.81013995	3.749504076	5.153291594	6.864847778	3.784189634	3.236068225	3.220961331	10.57361094	10.68026206	1.479002537	-0.100920441	12.12895594	16.17126279	13.42404692	11.34562931	-1.392448133	0.05062556	0.493388029	0.423434339	0.372935802	1.105595092	0.78329588	0.983471088	0.59791296	0.427287157
0.808205463	United States	25	932583	385	5660	65	16.88311688	217	3.833922261	78	20.25974026	361	6.378091873	16432680.74	42682.28762	43653225.04	7712.58393	2.257232057	0.923543526	0.65449711	18036648	321418820	733400.7107	234375.9356	13.74571343	3.218875825	5.953243334	8.641179171	4.356708827	3.008635678	1.852868973	10.6615393	8.95060855	0.814139309	-0.079537349	16.70791625	19.58825557	13.5054475	12.36468167	-0.423888109	0.914821895	0.104416498	1.60165373	2.341709659	0.306964437	-1.304388456	-1.721700193	1.317364332	-0.088766828
0.807088644	United Kingdom	8	48000	145	539	58	40	185	34.32282004	34	23.44827586	119	22.07792208	1477467.611	10189.4318	3677735.571	6823.257088	4.279216362	0.919877472	0.329978805	2861090.73	65128861	372818.7313	6106.215753	10.77895629	2.079441542	4.976733742	6.289715571	3.526360525	3.154796968	3.094578108	9.229106364	8.828092216	1.4537699	-0.0835148	14.86671348	17.99187834	12.82884761	8.717062507	-1.108726854	-1.825594211	-0.730833976	0.163388796	-0.26450452	0.091948491	0.046770674	-0.267294858	0.273914203	0.242879267
0.800516058	Czech Republic	21	401473	872	4635	219	25.1146789	1643	35.44768069	126	14.44954128	694	14.97303128	9027531.327	10352.67354	31446004.86	6784.467069	5.971423253	0.946978783	0.961947977	185156.36	10546059	473843.895	151121.6518	12.90289556	3.044522438	6.770789424	8.441391478	4.836281907	2.670662669	2.706250668	9.245000078	8.822391024	1.7869853	-0.05447859	12.12895594	16.17126279	13.06863321	11.92584043	-0.038794908	0.136304625	-0.023391443	2.805787189	2.120277561	5.037315242	-0.823261735	-0.213635872	1.920015764	-0.855641757
0.79810419	Netherlands	12	635000	67	456	55	82.08955224	315	69.07894737	36	53.73134328	268	58.77192982	1424562.817	21262.13159	6247609.359	13700.89772	3.276681399	0.952415804	0.479	750283.91	16939923	2196446.814	91199.02786	13.36138028	2.48490665	4.204692619	6.12249281	3.583518938	3.983996505	4.073664357	9.96468291	9.525216637	1.186831142	-0.048753571	13.52820696	16.6451837	14.60235153	11.42079952	-0.736054682	0.559810439	-0.433611987	-0.973722077	-0.449843698	-0.0002012	2.506863695	1.390669211	0.345741838	2.124367782
0.797512043	Australia	21	68000	148	543	57	38.51351351	218	40.14732965	21	14.18918919	88	16.20626151	4393091.286	29683.04923	10307830.98	18983.11414	4.135745082	0.924103741	0.393922929	1339140.53	23789752	26517.17328	475.8818296	11.12726298	3.044522438	4.997212274	6.29710932	3.044522438	2.65248035	2.785397681	10.29833143	9.851305134	1.419667501	-0.07893094	14.10753857	16.98476546	10.18554785	6.165169566	-0.9316	-1.503860672	-0.023391443	0.193550869	-0.256309754	0.061231927	-0.040113002	0.010550472	-0.331583529	-0.8968982
0.793305446	United States	36	147529	125	308	70	56	195	63.31168831	24	19.2	55	17.85714286	5446100.113	43568.80091	14112958.5	45821.29382	4.033871177	0.90330584	0.230782274	18036648	321418820	92422.00878	73251.58847	11.90178005	3.583518938	4.828313737	5.730099783	3.17805383	2.954910279	2.882403588	10.6820966	10.73250419	1.394726505	-0.10169409	16.70791625	19.58825557	11.43412042	11.20165521	-1.46628055	-0.78843338	0.371714347	-0.055213551	-0.884747419	0.460547255	0.981954972	1.115554892	-0.163782441	-0.210672011
0.786806145	Colombia	3.2	130000	103	437	46	44.66019417	190	43.47826087	16	15.53398058	90	20.59496568	3268332.48	31731.3833	9305040.87	21292.9997	3.780987989	0.944066997	0.540125241	292080.16	48228704	8246509.075	279606.4239	11.77528973	1.16315081	4.634728988	6.079933195	2.772588722	2.74302992	3.025046661	10.36506148	9.966133645	1.329985348	-0.057558144	12.58478356	17.69146492	15.92530053	12.54113826	-0.615954239	-0.905273446	-1.402511386	-0.340337383	-0.497014095	-0.276650273	0.31915445	0.169445167	-0.673306719	-0.69143743
0.785465745	United States	11.3	358166	169	419	49	28.99408284	138	32.93556086	41	24.26035503	93	22.19570406	8273844.756	48957.66128	17649112.56	42121.98702	4.318302834	0.916601018	0.346955684	18036648	321418820	2206113.952	642434.1123	12.78875185	2.424802726	5.129898715	6.03787092	3.713572067	3.188843538	3.099898759	10.79871115	10.64832514	1.462862463	-0.087082996	16.70791625	19.58825557	14.60674313	13.37301954	-1.058558219	0.030869207	-0.477670545	0.38897983	-0.543633272	-0.184500582	-0.596514382	-0.333470984	0.509171995	0.320132361
0.783676766	Germany	16	1000000	167	664	86	51.49700599	378	56.92771084	44	26.34730539	188	28.31325301	13167759.6	78848.85989	45244760.58	68139.69967	4.342205369	0.907677207	0.273416185	3363446.82	81679769	5670148.462	464360.1734	13.81551056	2.772588722	5.117993812	6.498282149	3.784189634	3.271366008	3.343329999	11.27528813	11.12931528	1.468382369	-0.096866462	15.02847685	18.2183169	15.55072586	13.04841577	-1.296760157	0.979294028	-0.22272963	0.371445539	-0.033342458	0.952012274	0.718759391	0.811021387	0.59791296	0.507379305
0.778847236	United States	37	1260505	275	1202	73	26.54545455	182	15.14143095	60	21.81818182	388	32.27953411	11511044.58	41858.34393	17875373.07	14871.35862	4.445776551	0.906232375	0.324439306	18036648	321418820	2006125.544	363186.2172	14.04702299	3.610917913	5.616771098	7.091742115	4.094344562	3.082743651	3.474433411	10.64204643	9.607192402	1.491954556	-0.098459521	16.70791625	19.58825557	14.51171583	12.80267098	-1.125656799	1.193143822	0.391798881	1.106076192	0.624411197	0.552696946	-0.739634302	-1.182300537	0.987666512	0.079387269
0.778757404	Australia	250	502286	55	329	37	67.27272727	259	78.72340426	10	18.18181818	49	14.89361702	10872373.37	197679.5158	62285373.19	189317.2437	3.312646716	0.942505892	0.311982659	1339140.53	23789752	2295027.753	68549.84188	13.12692496	5.521460918	4.007333185	5.796057751	2.302585093	2.900422094	2.700932733	12.19440239	12.15117942	1.197747482	-0.059213108	14.10753857	16.98476546	14.64625549	11.13531638	-1.164807673	0.343242279	1.7923026	-1.264405503	-0.811643761	-0.553099346	1.640834817	1.850736664	-1.263932781	-0.334307988
0.776176304	France	2	84000	58	261	23	39.65517241	98	37.54789272	6	10.34482759	42	16.09195402	1167423.93	20127.99879	3208303.02	12292.34874	3.366995556	0.943384743	0.352955684	2418835.53	66538391	653855.6077	111545.719	11.33857208	0.693147181	4.060443011	5.564520407	1.791759469	2.336486645	2.778319397	9.909867099	9.416732294	1.21402082	-0.058281081	14.6987968	18.01328965	13.39064182	11.62218982	-1.041412771	-1.308672858	-1.747042668	-1.186182002	-1.068265172	-0.983131238	0.02661584	-0.113449909	-1.905857455	-1.613901166
0.774385821	Thailand	194	263909	61	328	43	70.49180328	271	82.62195122	22	36.06557377	153	46.64634146	3917360.97	64219.0323	24684756.66	75258.40445	3.36750368	0.925733927	0.214292871	395168.03	67959359	1279587.76	134994.833	12.48335963	5.267858159	4.110873864	5.793013608	3.091042453	3.585338775	3.842594499	11.0700549	11.22868286	1.214171722	-0.077168421	12.88706635	18.03442042	14.06204852	11.81299178	-1.540411644	-0.251223905	1.60640173	-1.111904259	-0.815017697	-0.368799964	1.828986651	2.036708211	-0.273124548	1.219796679
0.772204706	France	120	270000	88	1204	35	39.77272727	281	23.33887043	13	14.77272727	59	4.900332226	3174605.92	36075.06727	29149626.24	24210.65302	3.017988488	0.933531892	0.419346821	2418835.53	66538391	663578.3967	5028.294242	12.50617724	4.787491743	4.477336814	7.093404626	2.564949357	2.692782729	1.589303004	10.49335725	10.09454802	1.104590546	-0.068780153	14.6987968	18.01328965	13.40540228	8.522836089	-0.869056966	-0.230147104	1.254274115	-0.572154506	0.626253819	-0.614532474	0.033486806	-0.791259844	-0.934234961	-0.805450413
0.771061039	Germany	20	926857	449	3440	90	20.04454343	460	13.37209302	107	23.83073497	475	13.80813953	22825164.27	50835.55517	90396628.63	26278.08972	4.68589592	0.919801779	0.626242775	3363446.82	81679769	4803092.499	546139.2882	13.73955457	2.995732274	6.107022888	8.14322675	4.672828834	3.170976133	2.625258239	10.83635129	10.17649078	1.544557129	-0.08359709	15.02847685	18.2183169	15.38477054	13.21062933	-0.468017164	0.909132906	-0.059156566	1.828149958	1.789810553	1.074878528	-1.119606177	-1.266702884	1.714613851	0.27959047
0.768358568	Canada	17	115000	48	152	40	83.33333333	140	92.10526316	11	22.91666667	34	22.36842105	7535851.84	156996.9133	19259141.61	126704.879	3.009369366	0.925558795	0.179764933	1552807.65	35848610	685722.9119	51462.24573	11.65268741	2.833213344	3.871201011	5.023880521	2.397895273	3.131864448	3.10765019	11.96398142	11.74961587	1.101730544	-0.077357621	14.25557524	17.39481535	13.43822891	10.84860373	-1.716105209	-1.018522142	-0.178289381	-1.464909558	-1.667476377	-0.460949655	2.579561479	2.489088601	-1.144162055	0.190844417
0.767908933	United States	12.88	1219309	140	548	48	34.28571429	314	57.29927007	29	20.71428571	79	14.41605839	9697283.205	69266.30861	21569153.38	39359.76895	3.241845464	0.9244144	0.373849711	18036648	321418820	1431578.801	202485.2758	14.01379486	2.555675721	4.941642423	6.306275287	3.36729583	3.030823593	2.668342751	11.1457139	10.58049948	1.176142755	-0.078594823	16.70791625	19.58825557	14.17428845	12.21842245	-0.983901405	1.162450746	-0.381735455	0.111704086	-0.246150773	-0.215217146	-0.287223717	0.828745797	0.074026908	-0.038421519
0.765646135	United States	26	149505	73	249	53	72.60273973	203	81.52610442	12	16.43835616	29	11.64658635	9621900.76	131806.8597	36683576.94	147323.6022	3.424309936	0.931456664	0.278747592	18036648	321418820	359579.6159	19394.09614	11.91508512	3.258096538	4.290459441	5.517452896	2.48490665	2.799617394	2.45501312	11.78909295	11.90038682	1.230899973	-0.071005613	16.70791625	19.58825557	12.79269089	9.872723976	-1.277448595	-0.776143386	0.133166835	-0.847399291	-1.120431837	-0.061634328	1.952368814	1.984433267	-1.034819948	-0.563038078
0.763884097	Latvia	137	294909	274	2650	100	36.49635036	781	29.47169811	56	20.4379562	374	14.11320755	13775763.86	50276.51043	81792548.86	30865.11278	4.549271592	0.903011806	0.335878613	27002.83	1977527	663160.9897	332181.916	12.59442211	4.919980926	5.613128106	7.882314919	4.025351691	3.01739377	2.647111065	10.82529326	10.33738179	1.51496713	-0.102019651	10.20369695	14.49735763	13.40477306	12.71343804	-1.091005455	-0.148634642	1.351393935	1.100710565	1.500632309	1.382044165	-0.158014208	-0.498706884	0.900967207	-0.06889435
0.760859162	Switzerland	5.5	220000	89	326	32	35.95505618	141	43.25153374	18	20.2247191	57	17.48466258	2821321.765	31700.24455	12778151.88	39196.78492	3.74413273	0.920483725	0.187597303	670789.93	8281430	1766995.122	116768.3868	12.30138283	1.704748092	4.48863637	5.786897381	2.890371758	3.006905574	2.861324073	10.36407967	10.57635001	1.320190009	-0.082855959	13.4162113	15.92952622	14.38479099	11.66794765	-1.673457619	-0.419317258	-1.00549912	-0.555511808	-0.821796538	-0.706682165	-0.189652322	0.158629652	-0.52529567	-0.092692507
0.758897296	Russian Federation	268.6	2565300	733	5446	167	22.78308322	1453	26.68013221	116	15.82537517	656	12.04553801	15849778.86	21623.16352	66762520.14	12259.00113	5.480648851	0.923402231	0.680404624	1365865.25	144096870	10215870.28	2325195.331	14.75758599	5.593223284	6.597145702	8.602636673	4.753590191	2.761614675	2.488694302	9.981520404	9.414015732	1.701223497	-0.079690353	14.12729867	18.78599634	16.13945298	14.65931461	-0.385067622	1.849496258	1.844907258	2.55003376	2.298991581	3.440053931	-0.959541214	-0.631872352	1.816101922	-0.649267841
0.752307893	India	52.6	1790512	45	327	17	37.77777778	171	52.29357798	11	24.44444444	95	29.05198777	5410564.666	120234.7704	29840322.91	91254.81011	3.009385577	0.972055632	0.740192678	2088841.35	1311050527	8622846.892	2667545.419	14.39801217	3.96271612	3.80666249	5.789960171	2.397895273	3.196402969	3.369086907	11.69720153	11.42141098	1.101735931	-0.028342242	14.55212009	20.99409458	15.96992585	14.79666929	-0.300844751	1.517355191	0.649680905	-1.559965964	-0.818401935	-1.16743062	-0.083116033	0.589960344	-1.144162055	0.337285027
0.750664856	United States	3.2	82220	73	160	18	24.65753425	39	24.375	15	20.54794521	40	25	1873623.56	25666.07616	3712471.46	23202.94662	3.45824037	0.931535813	0.284292871	18036648	321418820	43883.71378	21662.34988	11.31715386	1.16315081	4.290459441	5.075173815	2.708050201	3.022760946	3.218875825	10.15292541	10.05203456	1.240759896	-0.070920643	16.70791625	19.58825557	10.68929855	9.983331004	-1.257750336	-1.328457028	-1.402511386	-0.847399291	-1.61062612	-1.136714056	-0.849981391	-0.741833578	-0.754408503	-0.056716003
0.749412203	United States	6	98358	99	294	36	36.36363636	126	42.85714286	17	17.17171717	41	13.94557823	2748624.424	27763.88307	8196566.148	27879.47669	3.749747255	0.902331532	0.179870906	18036648	321418820	195671.377	77349.0527	11.49636916	1.791759469	4.59511985	5.683579767	2.833213344	2.84326368	2.635162485	10.23149128	10.23564609	1.321688439	-0.102773274	16.70791625	19.58825557	12.18419188	11.25608361	-1.715515874	-1.162914492	-0.941716333	-0.39867622	-0.936307275	-0.58381591	-0.165771211	0.139816109	-0.597123304	-0.464002826
0.745036	Jersey	12	184081	112	1347	26	23.21428571	211	15.6644395	55	49.10714286	597	44.32071269	702969.3091	6276.511688	3066097.586	2276.241712	3.949249459	0.954034486	0.691890173	2861090.73	65128861	183740.8746	66546.88856	12.12313116	2.48490665	4.718498871	7.205635176	4.007333185	3.8940045	3.791452123	8.744569641	7.73028099	1.37352555	-0.047055459	14.86671348	17.99187834	12.12128175	11.10566207	-0.368328045	-0.583969678	-0.433611987	-0.216955814	0.750643094	-0.890981547	-0.934337852	-1.157351573	0.878324405	1.92017215
0.744352464	Japan	14	3693757	420	1928	125	29.76190476	872	45.22821577	82	19.52380952	327	16.96058091	17591285.23	41884.01246	37234770.34	19312.64022	4.915241192	0.927112251	0.698477842	4383076.3	126958472	29840238.37	4314198.323	15.12215466	2.63905733	6.040254711	7.564238475	4.406719247	2.971634722	2.830891882	10.64265947	9.868515094	1.592340825	-0.07568063	15.29326139	18.6593706	17.21136832	15.27742208	-0.358851823	2.186251104	-0.320613432	1.729809575	1.148096408	2.149958257	-0.551635944	0.25292289	1.380209502	-0.172723549
0.743961646	Korea, Republic Of	230	3600000	44	300	37	84.09090909	213	71	25	56.81818182	158	52.66666667	9172735.62	208471.2641	41405614.45	138018.7148	3.055918276	0.945598762	0.245296724	1377873.11	50617045	20271709.44	2404132.975	15.0964444	5.438079309	3.784189634	5.703782475	3.218875825	4.039856377	3.963982744	12.24755649	11.83514457	1.117080129	-0.055936942	14.13605164	17.73979894	16.82473685	14.69269989	-1.405286683	2.162502349	1.731180577	-1.593065403	-0.913915866	-0.553099346	2.623841039	1.482308771	-0.112483829	2.251116174
0.740410181	South Africa	54	527152	285	1665	99	34.73684211	812	48.76876877	49	17.19298246	242	14.53453453	20150074.52	70702.01585	114449521.2	68738.45117	4.666745859	0.911703044	0.424894027	314571.95	55011976.68	10557221.5	1172116.441	13.17524421	3.988984047	5.65248918	7.417580402	3.891820298	2.844501304	2.676527509	11.16622936	11.13806402	1.540462011	-0.092440952	12.6589681	17.82306148	16.17232069	13.9743216	-0.855915489	0.38787514	0.668936336	1.158684038	0.985549836	1.351327601	-0.260855739	0.421817128	0.733166118	-0.461194605
0.740246568	United Kingdom	260	696750	178	1674	81	45.50561798	1131	67.56272401	54	30.33707865	359	21.44563919	23044782.59	129465.0707	144837231.9	86521.64392	3.842282938	0.8978719	0.207366089	2861090.73	65128861	6174891.462	170759.8036	13.45418195	5.560681631	5.18178355	7.422971251	3.988984047	3.412370682	3.065521324	11.7711664	11.36814988	1.346066705	-0.107727871	14.86671348	17.99187834	15.63600186	12.04801319	-1.573269502	0.645532044	1.821052937	0.465399089	0.991524713	0.798429455	0.368568642	1.318341134	0.855266116	0.827324824
0.737150564	Russian Federation	7.3	711309	312	1664	83	26.6025641	481	28.90625	50	16.02564103	188	11.29807692	4127651.479	13229.65218	12994948.44	7809.464208	4.796895732	0.917613474	0.515317919	1365865.25	144096870	3013728.809	1305915.903	13.47486221	1.987874348	5.743003188	7.416979621	3.912023005	2.774190004	2.424632527	9.490215967	8.963091637	1.567968986	-0.085979029	14.12729867	18.78599634	14.91868868	14.08241519	-0.66297125	0.664634565	-0.797956357	1.291998778	0.984883968	0.859862583	-0.736296305	-0.525680334	0.758553678	-0.620733893
0.736418287	United States	166	1200309	232	998	81	34.9137931	439	43.98797595	43	18.53448276	157	15.73146293	8499161.268	36634.31581	37213053.74	37287.629	4.507942009	0.913875923	0.383797688	18036648	321418820	2177394.117	201294.5144	13.99808958	5.111987788	5.446737372	6.905753276	3.761200116	2.91963293	2.755662715	10.50874067	10.52641689	1.505840732	-0.090060468	16.70791625	19.58825557	14.59363936	12.21252436	-0.957639719	1.147943658	1.492142573	0.855639793	0.41827288	0.798429455	-0.250513127	0.193759996	0.569023377	-0.290717795
0.735275253	Slovakia	41	294622	216	789	78	36.11111111	368	46.64131812	54	25	204	25.85551331	11375942.02	52666.39822	41362177.4	52423.5455	4.551914424	0.91044817	0.355084778	87263.62	5423801	770795.2132	58625.91848	12.59344846	3.713572067	5.375278408	6.670766321	3.988984047	3.218875825	3.252523859	10.87173293	10.86711111	1.515547897	-0.093818306	11.37668893	15.50630742	13.55517801	10.97893217	-1.035398707	-0.149534015	0.467048443	0.750390523	0.157828136	0.706279764	-0.180531064	0.320331807	0.855266116	0.38827688
0.730684997	Romania	6.7	113300	118	537	42	35.59322034	127	23.64990689	19	16.10169492	68	12.66294227	3507230.332	29722.29095	11760360.35	21900.11238	3.798315426	0.908128287	0.245944123	177954.49	19815308	2593758.785	694488.7748	11.63779445	1.902107526	4.770684624	6.285998095	2.944438979	2.778924541	2.538679797	10.29965258	9.994247047	1.334557659	-0.096369625	12.08928312	16.80196533	14.76861865	13.45093128	-1.402650911	-1.032278883	-0.860826836	-0.140093344	-0.268624736	-0.399516528	-0.210801272	-0.776422539	-0.457352556	-0.609991029
0.728572569	Spain	13.5	995755	67	608	21	31.34328358	105	17.26973684	16	23.88059701	162	26.64473684	6353699.38	94831.33403	40628464.76	66823.13283	3.227949372	0.938023604	0.271040462	1192901.19	46443994	942554.8907	102949.1873	13.81125652	2.602689685	4.204692619	6.410174882	2.772588722	3.173066289	3.282591639	11.45985516	11.1098046	1.171847066	-0.063980166	13.99189887	17.65375771	13.75634944	11.54199082	-1.305487163	0.975364543	-0.347272356	-0.973722077	-0.130995005	-1.044564365	-0.459205904	-1.080774419	-0.673306719	0.284333121
0.725546121	India	250	100000	11	39	3	27.27272727	12	30.76923077	4	36.36363636	16	41.02564103	511840.36	46530.94182	2135179.62	54748.19538	1.880371627	0.982432248	0.496568401	2088841.35	1311050527	4108939.173	392100.8582	11.51292546	5.521460918	2.397895273	3.663561646	1.386294361	3.593569274	3.714197262	10.74787279	10.91049969	0.631469431	-0.017723896	14.55212009	20.99409458	15.22867544	12.87927438	-0.700034039	-1.14762131	1.7923026	-3.634887198	-3.175168156	-1.597462511	-0.697125926	-0.436810963	-2.415381734	1.238472026
0.724949439	Thailand	19	1973532	236	1310	77	32.62711864	366	27.9389313	66	27.96610169	392	29.92366412	11402884.98	48317.30925	34084882.87	26018.99456	4.398847543	0.923324084	0.526614644	395168.03	67959359	19180610.63	4306324.401	14.49533539	2.944438979	5.463831805	7.177782416	4.189654742	3.330993123	3.39864961	10.78554515	10.16658211	1.481342585	-0.079774986	12.88706635	18.03442042	16.76941046	15.27559529	-0.641286224	1.607253387	-0.096756583	0.880817553	0.719772849	0.675563201	-0.384167005	-0.57182413	1.107437238	0.642675729
0.723053331	United States	50.5	957228	234	793	84	35.8974359	278	35.05674653	53	22.64957265	187	23.5813367	12271899.93	52444.01678	27359968.17	34501.85141	4.404945576	0.893568389	0.23526975	18036648	321418820	4000275.798	542495.456	13.77179689	3.921973336	5.455321115	6.675823222	3.970291914	3.120140984	3.160455581	10.86750153	10.44876827	1.482727904	-0.112532407	16.70791625	19.58825557	15.20187387	13.20393499	-1.447022551	0.938915377	0.619814831	0.868282472	0.163432887	0.890579146	-0.193020171	-0.23228452	0.831776806	0.164243386
0.718095437	New Zealand	80	165000	88	341	39	44.31818182	131	38.41642229	18	20.45454545	111	32.55131965	10846849.2	123259.65	33097610.2	97060.44047	3.681022996	0.93891426	0.332761079	173754.08	4595700	365671.9303	137713.6645	12.01370075	4.382026635	4.477336814	5.831882477	2.890371758	3.018205129	3.48281791	11.72204838	11.48308916	1.303190702	-0.063031114	12.06539625	15.34063164	12.80949185	11.83293191	-1.100330527	-0.685051373	0.957052126	-0.572154506	-0.77193789	-0.491666219	0.299164164	-0.07201863	-0.52529567	-0.067053342
0.716771097	Malaysia	14	700850	159	1297	94	59.11949686	702	54.12490362	64	40.25157233	522	40.24672321	15097094.46	94950.27962	119575614.5	92193.99732	4.213515098	0.934530873	0.537358382	296283.19	30331007	1328251.148	266460.4216	13.46004916	2.63905733	5.068904202	7.167809184	4.158883083	3.695149067	3.69502859	11.46110866	11.4316503	1.438297239	-0.067710616	12.599071	17.22768108	14.09937371	12.492981	-0.621090029	0.650951638	-0.320613432	0.299143264	0.708719146	1.197744783	1.164286502	0.677319677	1.068768295	1.468960835
0.713861161	United States	10.1	108000	141	319	66	46.80851064	155	48.58934169	30	21.27659574	80	25.07836991	6782277.422	48101.25831	12043147.42	37752.81323	4.11409419	0.902224057	0.191011561	18036648	321418820	186242.1795	112989.06	11.58988651	2.312535424	4.94875989	5.765191103	3.401197382	3.057607677	3.222005718	10.78106362	10.53881527	1.414418686	-0.10289239	16.70791625	19.58825557	12.13480315	11.63504628	-1.655421324	-1.076531812	-0.559966925	0.122187142	-0.84585441	0.337681	0.444721439	0.413257957	0.116629004	0.022352691
0.711900675	Nepal	6	1000000	82	441	32	39.02439024	155	35.14739229	23	28.04878049	48	10.88435374	10211217.44	124527.042	21919225.74	49703.45973	3.595609749	0.944767713	0.535845857	21194.89	28513700	5423856.596	3459118.332	13.81551056	1.791759469	4.406719247	6.089044875	3.135494216	3.333945155	2.387326321	11.73227818	10.81382982	1.279713587	-0.056816188	9.961515394	17.16589523	15.50631767	15.0565243	-0.623908739	0.979294028	-0.941716333	-0.676164514	-0.486915282	-0.706682165	-0.010252758	-0.227960465	-0.217264618	0.649374014
0.709470887	United Kingdom	6	220000	126	406	64	50.79365079	269	66.25615764	32	25.3968254	102	25.12315271	3410833.12	27070.10413	7948811.92	19578.35448	3.818905518	0.888788565	0.148633911	2861090.73	65128861	8982429.243	237185.0888	12.30138283	1.791759469	4.836281907	6.00635316	3.465735903	3.234624182	3.22378984	10.20618523	9.882179872	1.339963868	-0.117895906	14.86671348	17.99187834	16.01078092	12.37659608	-1.90626897	-0.419317258	-0.941716333	-0.043477528	-0.578565573	0.276247873	0.67764897	1.256014279	0.197730788	0.424010562
0.708391959	New Zealand	25.77	120000	94	638	33	35.10638298	166	26.01880878	33	35.10638298	185	28.9968652	6061302.473	64481.9412	29909377.49	46879.90202	3.836506395	0.936283025	0.387524085	173754.08	4595700	246833.2121	117066.2545	11.69524702	3.249211025	4.543294782	6.458338283	3.496507561	3.558382965	3.367187728	11.07414048	10.75534433	1.34456216	-0.065837471	12.06539625	15.34063164	12.41646813	11.67049533	-0.947977277	-0.979209503	0.126653401	-0.47500745	-0.077613724	-0.675965601	-0.239256438	-0.663419321	0.236399731	1.158632816
0.707218703	United Kingdom	0.4	82000	39	179	5	12.82051282	13	7.262569832	10	25.64102564	83	46.36871508	182626.9496	4682.742298	497578.2227	2779.766608	2.710431221	0.974482854	0.637911368	2861090.73	65128861	2080694.959	47135.78047	11.31447453	-0.916290732	3.663561646	5.187385806	2.302585093	3.244193633	3.836624988	8.451639178	7.930122249	0.997107744	-0.025848355	14.86671348	17.99187834	14.54821251	10.76078766	-0.449555927	-1.330931949	-2.926824424	-1.770733914	-1.486257416	-1.536029384	-1.541843676	-1.558144155	-1.263932781	0.445724047
0.707129119	India	48	3400000	93	1676	21	22.58064516	337	20.10739857	19	20.43010753	185	11.03818616	8032234.056	86368.10813	26748520.09	15959.73752	3.269241023	0.95521645	0.715235067	2088841.35	1311050527	10176304.12	6390011.087	15.03928599	3.871201011	4.532599493	7.424165281	2.944438979	3.017009672	2.40136073	11.36637377	9.677824425	1.184557855	-0.045817315	14.55212009	20.99409458	16.13557245	15.67024656	-0.335144025	2.109704688	0.582596704	-0.490760146	0.992848101	-1.044564365	-0.97137352	-0.945410051	-0.457352556	-0.069765885
0.706321258	Denmark	400	239000	50	997	39	78	920	92.27683049	7	14	27	2.708124373	11360474.58	227209.4916	135680536.6	136088.803	2.98321084	0.936179407	0.230915222	301307.83	5683483	159110.3879	9938.629428	12.38421883	5.991464547	3.912023005	6.90475077	1.945910149	2.63905733	0.996256282	12.33362774	11.82106291	1.093000184	-0.065948147	12.61588771	15.55307481	11.9773535	9.204184406	-1.46570464	-0.342801011	2.136833882	-1.404784349	0.417161765	-0.491666219	2.26783338	2.497272841	-1.712145315	-0.927355596
0.705251359	France	297	313675	79	1159	49	62.02531646	822	70.92320966	26	32.91139241	264	22.77825712	13833112.13	175102.6851	136095336.7	117424.7944	3.583725643	0.935265352	0.35316185	2418835.53	66538391	645477.5948	23987.41415	12.6561127	5.693732139	4.369447852	7.055312843	3.258096538	3.493818872	3.125806446	12.07312785	11.67355336	1.276402942	-0.066924991	14.6987968	18.01328965	13.37774578	10.08528456	-1.040828829	-0.091650582	1.91858423	-0.731060176	0.584035286	-0.184500582	1.334128805	1.478645658	-0.063197453	1.01213418
0.703305115	Poland	35	861963	643	2930	149	23.1726283	745	25.42662116	139	21.61741835	724	24.70989761	21606795.58	33603.10355	79351525.48	27082.43191	5.630632786	0.914185676	0.521992293	477066.45	37986412	1036042.495	298502.6936	13.66696763	3.555348061	6.466144724	7.982757702	4.934473933	3.073499395	3.207203876	10.42237371	10.20664053	1.728221831	-0.089721582	13.07541107	17.45273907	13.85091872	12.60653424	-0.650102456	0.842083793	0.351063978	2.357087255	1.611956765	2.887155785	-0.936772686	-0.69166832	2.043407938	0.058411665
0.701661284	Germany	9.2	330000	193	1085	57	29.53367876	350	32.25806452	35	18.13471503	192	17.69585253	8799294.169	45592.19777	41874793.72	38594.27993	4.270400182	0.90693096	0.282687861	3363446.82	81679769	1228422.473	170976.6671	12.70684793	2.219203484	5.262690189	6.989335266	3.555348061	2.897828059	2.873330292	10.72749188	10.56085936	1.451707542	-0.097688951	15.02847685	18.2183169	14.02124136	12.04928238	-1.263411955	-0.044786058	-0.628382935	0.584563491	0.510909894	0.061231927	-0.56497553	-0.365789446	0.310341145	-0.340193962
0.699771454	United Kingdom	64	344883	237	1638	77	32.48945148	619	37.78998779	47	19.83122363	264	16.11721612	8026710.54	33867.97696	28341833.46	17302.70663	4.507478763	0.899819217	0.25644894	2861090.73	65128861	1269715.233	27447.4281	12.75096051	4.158883083	5.468060141	7.401231264	3.850147602	2.987257647	2.779888025	10.43022521	9.758618221	1.505737965	-0.105561406	14.86671348	17.99187834	14.05430321	10.22002775	-1.360825699	-0.004038938	0.793479062	0.887045313	0.967429481	0.675563201	-0.392213515	-0.1019013	0.680798479	-0.137274478
0.698461462	Germany	56	632337	190	1080	83	43.68421053	368	34.07407407	39	20.52631579	142	13.14814815	7828684.07	41203.60037	28208667.98	26119.13702	4.338049234	0.904706354	0.267853565	3363446.82	81679769	351503.5819	96547.78846	13.35717776	4.025351691	5.247024072	6.98471632	3.663561646	3.02170776	2.576280924	10.62628092	10.17042354	1.467424762	-0.100144859	15.02847685	18.2183169	12.76997518	11.47779338	-1.317314847	0.55592854	0.69559526	0.561489446	0.505790545	0.859862583	0.262109164	-0.279160733	0.446326825	-0.059105726
0.697540246	Israel	101	712700	158	1163	74	46.83544304	854	73.43078246	39	24.6835443	244	20.98022356	18715423.8	118452.0493	212724381.9	182910.0446	3.741557475	0.890412965	0.164707129	299415.71	8380100	5769971.451	1364396.3	13.47681585	4.615120517	5.062595033	7.058758153	3.663561646	3.206136799	3.043580259	11.68226351	12.11674975	1.319501962	-0.116069918	12.60958822	15.94137041	15.56817769	14.12622262	-1.803586358	0.666439157	1.127919177	0.289850722	0.58785385	0.58341351	0.446295612	1.598263864	0.446326825	0.359371496
0.692347882	Thailand	64	464803	69	802	45	65.2173913	641	79.92518703	27	39.13043478	410	51.12219451	9458721.61	137082.9219	59028834.62	73602.03818	3.090457586	0.928444221	0.253410405	395168.03	67959359	1134135.826	38545.89838	13.04936894	4.158883083	4.234106505	6.687108608	3.295836866	3.666900547	3.934218738	11.82834129	11.206428	1.128319166	-0.074244974	12.88706635	18.03442042	13.94138153	10.55960498	-1.37274495	0.271603196	0.793479062	-0.930399451	0.175940898	-0.307366837	1.520702447	1.908065049	-0.015771391	1.404863759
0.69218954	Denmark	8.5	350000	78	662	42	53.84615385	303	45.77039275	17	21.79487179	108	16.3141994	4454673.758	57111.20202	24068165.31	36356.74518	3.558943194	0.915866254	0.170025048	301307.83	5683483	330202.4697	115148.9833	12.76568843	2.140066163	4.356708827	6.495265556	2.833213344	3.081674703	2.792035857	10.95275556	10.50113503	1.269463645	-0.087884936	12.61588771	15.55307481	12.70746129	11.65398208	-1.771809512	0.009565358	-0.686393727	-0.749823017	-0.03668586	-0.399516528	0.856064778	0.278786242	-0.597123304	0.076961782
0.688904995	India	55	429000	31	195	19	61.29032258	141	72.30769231	10	32.25806452	71	36.41025641	1247937.75	40256.05645	11471712.66	58829.29569	2.756090195	0.965581453	0.543668593	2088841.35	1311050527	3016920.767	414917.2189	12.9692122	4.007333185	3.433987204	5.272999559	2.302585093	3.473768075	3.594850504	10.60301574	10.98239524	1.013813079	-0.035024817	14.55212009	20.99409458	14.91974726	12.93583431	-0.609415422	0.197561805	0.682386982	-2.108865635	-1.391368523	-1.105997492	1.291169134	1.544689336	-1.263932781	0.966638081
0.687726266	Slovakia	288	209297	181	682	64	35.35911602	270	39.58944282	34	18.78453039	106	15.54252199	8301894.194	45866.81875	36500552.45	53519.87162	4.509079367	0.889857143	0.200450867	87263.62	5423801	693365.3087	149464.0398	12.25150957	5.66296048	5.198497031	6.525029658	3.526360525	2.93303368	2.743579622	10.73349723	10.8878083	1.506093001	-0.116694343	11.37668893	15.50630742	13.44931228	11.91481111	-1.607186115	-0.465385558	1.896027385	0.490015759	-0.003697204	0.276247873	-0.224484439	-0.016062284	0.273914203	-0.260310933
0.681739489	Colombia	4	259095	145	751	48	33.10344828	191	25.43275632	26	17.93103448	118	15.71238349	6459562.353	44548.70588	14217843.57	18931.88226	4.048801957	0.93464683	0.530974952	292080.16	48228704	5668684.486	2482868.285	12.46495007	1.386294361	4.976733742	6.621405652	3.258096538	2.886532981	2.754449159	10.70433838	9.848602672	1.398421024	-0.067586543	12.58478356	17.69146492	15.55046764	14.72492502	-0.63304043	-0.268228953	-1.238938322	0.163388796	0.103119879	-0.215217146	-0.356326005	-0.691375656	-0.063197453	-0.365822966
0.679736386	Italy	14	110000	90	400	38	42.22222222	178	44.5	18	20	62	15.5	10599764.27	117775.1585	22546846.62	56367.11656	3.353837169	0.889973711	0.121094412	1821496.96	60730582	1817359.444	105369.9231	11.60823564	2.63905733	4.49980967	5.991464547	2.890371758	2.995732274	2.740840024	11.67653265	10.93964123	1.210105114	-0.116563355	14.41516923	17.92195795	14.41289515	11.56523251	-2.111184773	-1.059582573	-0.320613432	-0.539055066	-0.595067173	-0.522382783	0.176657382	0.218184969	-0.52529567	-0.118045194
0.671417765	France	3	30000	31	125	24	77.41935484	98	78.4	15	48.38709677	75	60	319279.83	10299.34935	974674.83	7797.39864	2.739991455	0.970488059	0.513809249	2418835.53	66538391	306212.7822	14532.28362	10.30895266	1.098612289	3.433987204	4.828313737	2.708050201	3.879233183	4.094344562	9.239836002	8.961545449	1.007954802	-0.02995618	14.6987968	18.01328965	12.63203551	9.58412791	-0.665903193	-2.259740133	-1.449820679	-2.108865635	-1.884230285	-0.952414674	2.23389524	1.83530938	-0.754408503	1.886655411
0.664070174	United Kingdom	7	95000	147	817	5	3.401360544	26	3.182374541	32	21.76870748	215	26.31578947	230900.4708	1570.751502	1271256.002	1556.004898	4.134561581	0.941276139	0.635057803	2861090.73	65128861	225945.4104	32094.47761	11.46163217	1.945910149	4.990432587	6.705639095	3.465735903	3.080473502	3.270169119	7.359309448	7.349876853	1.419381296	-0.06051873	14.86671348	17.99187834	12.3280487	10.37643926	-0.454039256	-1.195001315	-0.828717778	0.183565318	0.196478923	-1.536029384	-2.092383883	-1.752780833	0.197730788	0.074236206
0.661722387	Poland	16.64	334230	225	1058	73	32.44444444	265	25.04725898	57	25.33333333	233	22.02268431	5762061.273	25609.16121	20723914.82	19587.82119	4.55879377	0.898836733	0.243267823	477066.45	37986412	1183191.16	391871.4335	12.71958466	2.811809435	5.416100402	6.964135612	4.043051268	3.232121051	3.092073027	10.15070543	9.882663284	1.517058064	-0.106653871	13.07541107	17.45273907	13.98372572	12.87868909	-1.41359229	-0.033021049	-0.193979294	0.810515732	0.482980185	0.552696946	-0.394844133	-0.709764953	0.92320923	0.418330854
0.661256417	United States	8.1	622367	139	831	54	38.84892086	148	17.80986763	18	12.94964029	71	8.543922984	6538182.045	47037.2809	14475103.18	17418.89673	2.488674473	0.905804585	0.235242775	18036648	321418820	12220089.32	618191.7271	13.34128523	2.091864062	4.934473933	6.722629795	2.890371758	2.561068011	2.145220268	10.75869578	9.765310915	0.911750229	-0.098931686	16.70791625	19.58825557	16.31859182	13.33455393	-1.447137213	0.541248491	-0.721727777	0.101145883	0.215310345	-0.030917764	-0.020508772	-1.055008676	-0.52529567	-1.10431663
0.658014812	United States	5.6	362295	96	253	52	54.16666667	168	66.40316206	24	25	62	24.50592885	2538373.575	26441.39141	5614333.749	22191.04249	3.808125121	0.927794868	0.289978805	18036648	321418820	598733.2972	212893.6074	12.80021408	1.722766598	4.564348191	5.533389489	3.17805383	3.218875825	3.198915082	10.18268592	10.00744399	1.337136974	-0.074944618	16.70791625	19.58825557	13.30257153	12.26854782	-1.237947445	0.041456957	-0.992290842	-0.44399866	-1.102768722	-0.092350891	0.874798438	1.263026799	-0.163782441	0.38827688
0.65550508	United Kingdom	32	760897	135	722	69	51.11111111	363	50.27700831	57	42.22222222	246	34.07202216	5186134.538	38415.81139	17094040.8	23675.95678	4.03352136	0.919467953	0.277412331	2861090.73	65128861	1117834.319	293582.8955	13.54225328	3.465735903	4.905274778	6.582025139	4.043051268	3.742946675	3.528476583	10.55622441	10.07221533	1.394639781	-0.083960088	14.86671348	17.99187834	13.92690373	12.58991532	-1.28225032	0.726884204	0.285374716	0.058139526	0.059472998	0.429830691	0.696204214	0.493764355	0.92320923	1.577415612
0.654713924	France	7	159000	75	313	37	49.33333333	157	50.15974441	23	30.66666667	87	27.79552716	5666472.561	75552.96748	14279249.69	45620.60604	3.61358502	0.921069437	0.229720617	2418835.53	66538391	498259.316	133901.0952	11.97665948	1.945910149	4.317488114	5.746203191	3.135494216	3.423176288	3.324875114	11.23258925	10.72811478	1.28470036	-0.082219853	14.6987968	18.01328965	13.11887594	11.80485671	-1.470891417	-0.719266677	-0.828717778	-0.807589757	-0.866899416	-0.553099346	0.592294848	0.48817054	-0.217264618	0.851843197
0.6518555	United States	14	85600	68	404	35	51.47058824	92	22.77227723	17	25	40	9.900990099	3420036.67	50294.65691	7182158.11	17777.61908	1.890788153	0.93328353	0.253788054	18036648	321418820	1474377.804	105544.8896	11.35744056	2.63905733	4.219507705	6.001414878	2.833213344	3.218875825	2.292634762	10.82565413	9.78569559	0.636993754	-0.069046234	16.70791625	19.58825557	14.20374663	11.56689164	-1.371255793	-1.291243895	-0.320613432	-0.951901484	-0.584038853	-0.614532474	0.7172153	-0.818287918	-0.597123304	0.38827688
0.649316047	United Kingdom	40	363309	114	768	60	52.63157895	293	38.15104167	40	35.0877193	218	28.38541667	8493955.222	74508.37914	39644090.55	51619.90957	3.773693247	0.926159954	0.347134875	2861090.73	65128861	1822774.859	173894.5967	12.80300899	3.688879454	4.736198448	6.643789733	3.688879454	3.557851192	3.345875516	11.21866687	10.85166272	1.328054163	-0.076708323	14.86671348	17.99187834	14.41587055	12.06620463	-1.058041886	0.044038641	0.44894778	-0.19088676	0.127928985	0.153381618	0.785074067	-0.084678025	0.478142233	1.157426199
0.647208722	United States	14	350737	156	596	46	29.48717949	146	24.4966443	33	21.15384615	156	26.17449664	9900446.945	63464.40349	32566866.7	54642.39379	4.158790005	0.907796311	0.235377649	18036648	321418820	612949.3554	211153.415	12.76779193	2.63905733	5.049856007	6.390240667	3.496507561	3.05182174	3.264785526	11.05823445	10.9085653	1.425224168	-0.096735253	16.70791625	19.58825557	13.32603759	12.26034023	-1.446564038	0.011508378	-0.320613432	0.271087881	-0.153088833	-0.276650273	-0.567693367	-0.736030806	0.236399731	0.009224157
0.647058654	United States	75	2089519	360	2687	104	28.88888889	521	19.38965389	77	21.38888889	400	14.88649051	8749002.952	24302.78598	33367400.89	12418.08742	3.963705201	0.912507197	0.485576108	18036648	321418820	6783082.861	623063.7944	14.55244445	4.317488114	5.886104031	7.896180609	4.343805422	3.062871576	2.700454124	10.09834627	9.426909352	1.377179245	-0.091559306	16.70791625	19.58825557	15.72994226	13.34240419	-0.722419241	1.660005464	0.909742833	1.502766729	1.516000166	1.50491042	-0.602662865	-0.979648472	1.301149379	0.034296699
0.639061949	Canada	40	667424	125	746	62	49.6	502	67.2922252	23	18.4	65	8.713136729	15357600.35	122860.8028	41472577.32	55593.26718	3.145944241	0.893974373	0.151795761	1552807.65	35848610	524939.3702	60190.78807	13.41118081	3.688879454	4.828313737	6.6147256	3.135494216	2.912350665	2.164831856	11.71880731	10.92581738	1.146114081	-0.11207817	14.25557524	17.39481535	13.17103805	11.0052746	-1.885219339	0.605811564	0.44894778	-0.055213551	0.09571613	0.214814746	0.607881253	1.305437587	-0.217264618	-0.307241561
0.636653818	Australia	850	200000	83	644	54	65.06024096	521	80.90062112	28	33.73493976	234	36.33540373	21186353.17	255257.2671	124347860.5	193086.7398	3.452043071	0.927940662	0.299788054	1339140.53	23789752	51483.60901	27007.89252	12.20607265	6.745236349	4.418840608	6.467698726	3.33220451	3.518534088	3.592792575	12.45002721	12.1708948	1.23896625	-0.07478749	14.10753857	16.98476546	10.84901876	10.20388442	-1.204679541	-0.507355995	2.689378477	-0.65831141	-0.067239198	-0.030917764	1.511517164	1.954595971	0.029929699	1.068214043
0.631713543	Canada	113	1447622	112	580	50	44.64285714	224	38.62068966	26	23.21428571	170	29.31034483	9533414.563	85119.77289	22602543.99	38969.90343	3.759796578	0.920455515	0.274387283	1552807.65	35848610	993206.9554	352007.0534	14.18543277	4.727387819	4.718498871	6.363028104	3.258096538	3.144767853	3.37794052	11.35181464	10.57054492	1.324364854	-0.082886606	14.25557524	17.39481535	13.80869434	12.77140649	-1.293214729	1.320993983	1.210215557	-0.216955814	-0.183249525	-0.153784019	0.318141118	-0.062274508	-0.063197453	0.220122783
0.628814797	Finland	40	100000	57	149	30	52.63157895	92	61.74496644	5	8.771929825	14	9.395973154	2244648.82	39379.80386	8845751.01	59367.45644	3.355270796	0.966012712	0.65483815	232351.11	5479531	10609.19809	168.3947695	11.51292546	3.688879454	4.043051268	5.003946306	1.609437912	2.171556831	2.24028121	10.58100837	10.99150148	1.210532481	-0.034578285	12.35600491	15.51653007	9.269476648	5.126311041	-0.423367173	-1.14762131	0.44894778	-1.211797658	-1.689570206	-0.768115292	0.785074067	1.040817895	-2.134970289	-1.988133829
0.624414773	United Kingdom	2	34000	56	162	1	1.785714286	3	1.851851852	6	10.71428571	10	6.172839506	112927.5011	2016.56252	243297.3522	1501.835508	3.190987233	0.954663782	0.434202312	2861090.73	65128861	1345768.828	51966.56677	10.4341158	0.693147181	4.025351691	5.087596335	1.791759469	2.371577964	1.820158944	7.609149618	7.314443311	1.160330346	-0.046396061	14.86671348	17.99187834	14.11247603	10.85835584	-0.834244697	-2.144125987	-1.747042668	-1.237866711	-1.596857781	-1.658895639	-2.186816821	-1.816250471	-1.905857455	-1.534277491
0.623695158	Netherlands	25	404000	155	1416	66	42.58064516	373	26.34180791	25	16.12903226	111	7.838983051	8338769.952	53798.51582	22940295.56	16200.7737	3.665200488	0.912233265	0.262703276	750283.91	16939923	2690157.19	280229.0207	12.90917016	3.218875825	5.043425117	7.255591274	3.218875825	2.780620894	2.059109113	10.89300116	9.692814279	1.298883037	-0.091859549	13.52820696	16.6451837	14.80511018	12.54336248	-1.336730112	0.142100516	0.104416498	0.26161606	0.806011287	0.337681	0.197606851	-0.648011363	-0.112483829	-0.606141933
0.623245172	Portugal	8	106000	211	822	51	24.17061611	272	33.09002433	45	21.32701422	147	17.88321168	8521655.593	40386.99333	22961358.37	27933.52599	4.549699946	0.890876495	0.189169557	199112.62	10358076	2349422.76	452598.3313	11.57119437	2.079441542	5.351858133	6.711740395	3.80666249	3.059974542	2.883862378	10.60626306	10.23758289	1.515061285	-0.115549475	12.20162587	16.15327706	14.66968022	13.02276033	-1.665111539	-1.093797877	-0.730833976	0.715895665	0.20324122	-0.123067455	-0.878441278	-0.326102646	0.626153283	0.027723207
0.619020891	Japan	56.6	1041134	177	1687	70	39.5480226	548	32.48369887	38	21.46892655	361	21.39893302	13794742.92	77936.40067	63873011.32	37861.89171	4.228914102	0.926081239	0.434847784	4383076.3	126958472	28399931.33	1740801.766	13.85582106	4.036008985	5.176149733	7.430707083	3.63758616	3.066606613	3.063341062	11.2636484	10.54170039	1.441945247	-0.076793317	15.29326139	18.6593706	17.16189729	14.36985635	-0.832759231	1.016529146	0.703407479	0.457101247	1.000098622	0.460547255	0.020353039	-0.35502606	0.413684951	0.042771654
0.619001597	Germany	8	36566	101	529	33	32.67326733	198	37.42911153	13	12.87128713	65	12.28733459	3378559.239	33451.08157	21631733.91	40891.74651	3.950381243	0.918160797	0.234267823	3363446.82	81679769	901216.8603	34645.17522	10.50687413	2.079441542	4.615120517	6.270988432	2.564949357	2.554999027	2.508569024	10.4178394	10.61868352	1.373812091	-0.085382744	15.02847685	18.2183169	13.7115012	10.45291375	-1.451290275	-2.076918572	-0.730833976	-0.369217976	-0.285260501	-0.675965601	-0.381469659	-0.119116103	-0.934234961	-1.11808741
0.614837609	United States	4	65000	90	221	27	30	60	27.14932127	13	14.44444444	20	9.049773756	822899.0667	9143.322963	1658814.837	7505.949487	3.560947876	0.932526558	0.374714836	18036648	321418820	137817.6132	65379.38415	11.08214255	1.386294361	4.49980967	5.398162702	2.564949357	2.670309873	2.202739758	9.120779161	8.92345125	1.270026767	-0.069857647	16.70791625	19.58825557	11.83368645	11.08796226	-0.98158998	-1.545538761	-1.238938322	-0.539055066	-1.252645577	-0.860264983	-0.537719511	-0.609490727	-0.934234961	-0.856442265
0.610579689	United Kingdom	49	420000	63	267	40	63.49206349	203	76.02996255	17	26.98412698	90	33.70786517	12208633.67	193787.836	37561133.05	140678.4009	3.385658379	0.915757488	0.183098266	2861090.73	65128861	1556240.292	36899.96696	12.94800999	3.891820298	4.143134726	5.587248658	2.833213344	3.295248803	3.517731198	12.17451921	11.85423172	1.219548386	-0.0880037	14.86671348	17.99187834	14.2577834	10.51596593	-1.697732298	0.177977165	0.597711459	-1.064388426	-1.04307461	-0.460949655	1.41985873	1.722251993	-0.597123304	0.56157037
0.607812177	United States	8	57891	111	357	38	34.23423423	105	29.41176471	25	22.52252252	49	13.7254902	2502424.03	22544.36063	8940499.35	25043.41555	3.915383895	0.912075271	0.212123314	18036648	321418820	39134.24677	23675.37762	10.96631721	2.079441542	4.709530201	5.877735782	3.218875825	3.114515809	2.619254703	10.02324023	10.12836622	1.364913382	-0.092032758	16.70791625	19.58825557	10.57475324	10.07219087	-1.550587504	-1.652527505	-0.730833976	-0.230165437	-0.721116975	-0.522382783	-0.290232676	-0.501565874	-0.112483829	0.151479629
0.603853898	New Zealand	0.74	35000	56	242	15	26.78571429	40	16.52892562	9	16.07142857	36	14.87603306	974078.6017	17394.26074	2366102.71	9777.283924	3.140209716	0.954727771	0.427535645	173754.08	4595700	108289.6351	35208.48335	10.46310334	-0.301105093	4.025351691	5.488937726	2.197224577	2.777043073	2.699751398	9.763895588	9.187817007	1.144289586	-0.046329036	12.06539625	15.34063164	11.59256472	10.46904234	-0.849717614	-2.117349979	-2.475868977	-1.237866711	-1.152036256	-1.228863747	-0.725591356	-1.116113177	-1.396333177	-0.61426016
0.60297705	United States	6	498419	127	547	33	25.98425197	103	18.82998172	36	28.34645669	266	48.62888483	2977817.749	23447.38385	9385525.094	17158.18116	3.555237203	0.934101731	0.450529865	18036648	321418820	1790190.044	406113.519	13.11919637	1.791759469	4.844187086	6.304448802	3.583518938	3.344502038	3.884217692	10.0625142	9.750230374	1.268421785	-0.068169927	16.70791625	19.58825557	14.39783234	12.914388	-0.797330911	0.336103322	-0.941716333	-0.031834281	-0.248175134	-0.675965601	-0.772436042	-1.006346393	0.345741838	0.673328024
0.600229777	Poland	20	342780	218	1196	92	42.20183486	454	37.95986622	41	18.80733945	167	13.9632107	10876409.9	49891.78853	40284900.12	33683.02686	4.559128399	0.877083807	0.153314066	477066.45	37986412	1629285.963	291676.0774	12.74484412	2.995732274	5.384495063	7.086737935	3.713572067	2.93424719	2.636426064	10.81761171	10.42474934	1.517131465	-0.13115273	13.07541107	17.45273907	14.30365242	12.58339914	-1.875266743	-0.009688691	-0.059156566	0.763965394	0.618864878	1.136311656	0.175465761	-0.093797626	0.509171995	-0.257557427
0.593865563	United States	22	79000	69	188	33	47.82608696	92	48.93617021	15	21.73913043	41	21.80851064	1438213.486	20843.67371	2931060.179	15590.74563	3.275559054	0.925599463	0.195023121	18036648	321418820	130153.2281	48560.75849	11.27720313	3.091042453	4.234106505	5.236441963	2.708050201	3.079113882	3.08230029	9.944805762	9.654432788	1.186488558	-0.077313683	16.70791625	19.58825557	11.77646771	10.79057105	-1.634637158	-1.365359819	0.010709572	-0.930399451	-1.43188666	-0.675965601	0.504197777	0.429802643	-0.754408503	0.071151172
0.593540716	United Kingdom	43	1432867	298	3680	85	28.52348993	1198	32.55434783	116	38.9261745	1268	34.45652174	13807578.36	46334.15556	75724314.93	20577.25949	4.468229416	0.935756096	0.762165703	2861090.73	65128861	2785508.856	131613.0184	14.17518789	3.761200116	5.697093487	8.210668031	4.753590191	3.661666891	3.53969829	10.74363467	9.931941837	1.496992226	-0.066400418	14.86671348	17.99187834	14.83994113	11.78762122	-0.271591289	1.311530711	0.50196169	1.224380074	1.864558222	0.92129571	-0.624020076	-0.351655907	1.816101922	1.392988373
0.590008745	United States	58.6	247006	194	517	63	32.4742268	170	32.88201161	41	21.13402062	97	18.76208897	9355439.054	48223.91265	21238307.27	41079.89802	4.38481839	0.901720003	0.26922736	18036648	321418820	806206.9156	110301.6557	12.41716791	4.070734697	5.267858159	6.248042875	3.713572067	3.050884094	2.93183829	10.78361029	10.62327418	1.478148209	-0.103451225	16.70791625	19.58825557	13.60009571	11.61097422	-1.312199052	-0.312365699	0.728862802	0.592175204	-0.310691912	0.245531309	-0.393103383	-0.336025433	0.509171995	0.007096598
0.588958769	Denmark	40	165000	85	549	53	62.35294118	368	67.03096539	25	29.41176471	98	17.85063752	7833778.41	92162.09894	52156391.77	95002.5351	3.828906553	0.896740701	0.139491329	301307.83	5683483	282615.8763	6968.280336	12.01370075	3.688879454	4.442651256	6.308098442	3.218875825	3.381394755	2.882039223	11.43130425	11.46165886	1.342579267	-0.108988532	12.61588771	15.55307481	12.55184393	8.84912375	-1.969752837	-0.685051373	0.44894778	-0.623241584	-0.244130104	-0.061634328	1.353278149	1.292974767	-0.112483829	0.757039145
0.588528126	Hungary	17.4	184000	130	698	47	36.15384615	274	39.25501433	29	22.30769231	127	18.19484241	7531111.555	57931.62735	24476236	35066.24068	3.951696439	0.895469038	0.172680154	121715.2	9843028	619871.3395	104319.233	12.12269104	2.856470206	4.86753445	6.548219103	3.36729583	3.104931566	2.90113817	10.96701876	10.46499414	1.374144965	-0.110407633	11.70943917	16.10227395	13.33726722	11.55521102	-1.756314216	-0.58437622	-0.161241179	0.002553189	0.022004517	-0.24593371	-0.178033243	-0.032015454	0.074026908	0.129732578
0.588474787	Canada	50	332000	143	680	58	40.55944056	400	58.82352941	19	13.28671329	63	9.264705882	7485819.021	52348.38476	23334450.62	34315.36856	3.561368019	0.913377392	0.268630058	1552807.65	35848610	598538.1531	258318.8313	12.71289025	3.912023005	4.96284463	6.522092798	2.944438979	2.586764535	2.226212114	10.86567636	10.4433486	1.270144746	-0.09060613	14.25557524	17.39481535	13.30224555	12.46194988	-1.314420095	-0.039204727	0.612520844	0.142932035	-0.006952234	0.091948491	0.079469426	0.901457213	-0.457352556	-1.046010139
0.585380617	Netherlands	15	335000	268	2020	10	3.731343284	31	1.534653465	47	17.53731343	246	12.17821782	504724.0248	1883.2986	2594254.744	1284.284527	4.480875799	0.928924381	0.653533719	750283.91	16939923	4756095.586	147616.5639	12.72188581	2.708050201	5.590986981	7.61085279	3.850147602	2.864330807	2.499648931	7.540780093	7.157957054	1.499818518	-0.073727942	13.52820696	16.6451837	15.37493763	11.90237341	-0.42536115	-0.030895457	-0.270038923	1.068099718	1.19976078	-1.382446565	-2.073096715	-1.831381717	0.680798479	-0.416200631
0.584980144	United States	17.4	241726	97	223	40	41.2371134	98	43.94618834	12	12.37113402	34	15.24663677	3064382.828	31591.57555	6465789.725	28994.57276	3.696658694	0.914908794	0.242194605	18036648	321418820	321748.6493	17686.54559	12.39556013	2.856470206	4.574710979	5.407171771	2.48490665	2.515365857	2.724358939	10.36064577	10.27486395	1.307429356	-0.088930897	16.70791625	19.58825557	12.68152593	9.780559493	-1.418013723	-0.332324964	-0.161241179	-0.428735694	-1.242660492	-0.460949655	0.119078739	0.191766611	-1.034819948	-1.208016733
0.584297733	United States	728	230000	56	1050	42	75	946	90.0952381	15	26.78571429	243	23.14285714	9814934.77	175266.6923	108602288.4	103430.7508	2.619986725	0.940752969	0.281283237	18036648	321418820	157434.1646	3551.909731	12.34583459	6.590301048	4.025351691	6.956545443	2.708050201	3.287868697	3.141686186	12.07406405	11.54665759	0.963169251	-0.061074694	16.70791625	19.58825557	11.96676265	8.17524069	-1.268393156	-0.378256827	2.575804763	-1.237866711	0.474567719	-0.399516528	2.092486324	2.393204808	-0.754408503	0.544824598
0.582762435	India	103	375635	28	892	18	64.28571429	338	37.89237668	10	35.71428571	70	7.847533632	9894060.58	353359.3064	40552804.5	45462.78531	1.95707291	0.968716304	0.546148362	2088841.35	1311050527	4948548.569	413170.4632	12.83637321	4.634728988	3.33220451	6.793466133	2.302585093	3.575550769	2.060199295	12.77524068	10.72464936	0.671449944	-0.031783482	14.55212009	20.99409458	15.41460487	12.93161553	-0.604864615	0.07485742	1.142292963	-2.258777609	0.293820881	-1.136714056	1.46624684	-0.097017065	-1.263932781	1.197587281
0.579614825	Hungary	9	145000	111	683	59	53.15315315	369	54.02635432	25	22.52252252	84	12.29868228	6512604.406	58672.11177	25374376.58	37151.35664	3.777172448	0.900370028	0.187159923	121715.2	9843028	584517.6982	99711.22176	11.88448902	2.197224577	4.709530201	6.52649486	3.218875825	3.114515809	2.509492125	10.9797198	10.52275557	1.3289757	-0.104949458	11.70943917	16.10227395	13.27854234	11.5100335	-1.675791824	-0.804405231	-0.644494345	-0.230165437	-0.002073267	0.122665054	0.815559567	0.672618601	-0.112483829	0.151479629
0.577685178	United States	4	311000	133	491	43	32.33082707	167	34.01221996	24	18.04511278	80	16.29327902	1897641.901	14267.98422	5238225.294	10668.48329	3.997554902	0.917952297	0.271177264	18036648	321418820	12725465.16	2822828.935	12.64754819	1.386294361	4.890349128	6.196444128	3.17805383	2.892874888	2.790752693	9.565773441	9.275049187	1.3856829	-0.085609854	16.70791625	19.58825557	16.35911567	14.85325011	-1.304982561	-0.099561681	-1.238938322	0.036156086	-0.367880714	-0.368799964	-0.401484957	-0.282111347	-0.163782441	-0.351432914
0.573543872	Czech Republic	100	430886	242	1183	82	33.88429752	454	38.37700761	86	35.53719008	372	31.4454776	15112985.01	62450.35128	58750633.69	49662.41225	4.754377401	0.919529486	0.44828131	185156.36	10546059	1720144.422	219517.4276	12.97359883	4.605170186	5.488937726	7.075808864	4.454347296	3.570579756	3.448255176	11.04212714	10.81300363	1.559065752	-0.083893168	12.12895594	16.17126279	14.35791881	12.29918691	-0.80233432	0.201613773	1.12062519	0.917795138	0.606751785	0.829146019	-0.310686133	-0.07389882	1.440060885	1.186307845
0.569822386	United Kingdom	8	110000	218	1187	18	8.256880734	200	16.84919966	44	20.18348624	246	20.72451559	1453513.551	6667.493352	3377112.556	2845.082187	4.263023184	0.921450035	0.47344316	2861090.73	65128861	3530153.042	104072.5391	11.60823564	2.079441542	5.384495063	7.079184395	3.784189634	3.004864757	3.031317328	8.804999259	7.953347234	1.449978576	-0.081806725	14.86671348	17.99187834	15.07685178	11.55284343	-0.747723416	-1.059582573	-0.730833976	0.763965394	0.61049301	-1.136714056	-1.808583493	-1.100835213	0.59791296	-0.097323206
0.566424499	Japan	80	727404	204	1359	73	35.78431373	734	54.01030169	49	24.01960784	244	17.95437822	4455609.908	21841.22504	20427882.05	15031.55412	4.414160021	0.918750094	0.39305395	4383076.3	126958472	9487338.596	320824.7127	13.49723731	4.382026635	5.318119994	7.214504414	3.891820298	3.17887049	2.887833997	9.99155452	9.617906879	1.48481756	-0.084741126	15.29326139	18.6593706	16.06546869	12.67865019	-0.933808399	0.685302612	0.957052126	0.666204005	0.760473199	0.552696946	-0.199632051	0.671852846	0.733166118	0.297503098
0.565056714	France	30	900000	414	2981	108	26.08695652	649	21.77121771	111	26.8115942	709	23.78396511	19780407.72	47778.76262	93784276.6	31460.67648	5.160003986	0.89852878	0.314337187	2418835.53	66538391	344040.4651	11442.05303	13.71015004	3.401197382	6.025865974	8.000014094	4.709530201	3.288834413	3.169011619	10.77433652	10.35649368	1.640937352	-0.106996542	14.6987968	18.01328965	12.74851456	9.345050709	-1.157289025	0.881971719	0.238065423	1.708616935	1.631082662	1.627776674	-0.766433062	-0.866041245	1.760734311	0.54701585
0.564915348	Germany	25	261816	123	759	51	41.46341463	313	41.23847167	16	13.00813008	100	13.17523057	5931258.435	48221.61329	20518318.22	27033.35734	4.034052048	0.904585652	0.19577264	3363446.82	81679769	313876.2904	69094.22808	12.47539725	3.218875825	4.812184355	6.632001777	2.772588722	2.565574553	2.578338595	10.78356261	10.20482684	1.394771342	-0.100278283	15.02847685	18.2183169	12.65675421	11.14322648	-1.630801293	-0.258578816	0.104416498	-0.078969923	0.114863957	-0.123067455	0.132305823	0.062600985	-0.673306719	-1.094091098
0.564747864	France	80	312000	125	927	82	65.6	561	60.51779935	36	28.8	246	26.53721683	21036390.17	168291.1213	91088205.8	98261.27919	3.858413702	0.884052939	0.137853565	2418835.53	66538391	1291172.352	48728.90801	12.65075847	4.382026635	4.828313737	6.831953566	3.583518938	3.360375387	3.278548156	12.03345062	11.49538532	1.350256141	-0.123238332	14.6987968	18.01328965	14.07106116	10.79402773	-1.98156328	-0.096596325	0.957052126	-0.055213551	0.336477928	0.829146019	1.54306555	0.982278607	0.345741838	0.709345319
0.564046847	United States	29	449230	148	699	49	33.10810811	174	24.89270386	35	23.64864865	83	11.87410587	5966760.616	40315.95011	13842591.97	19803.42199	3.62865991	0.908404629	0.214568401	18036648	321418820	3556139.341	832510.6799	13.01529029	3.36729583	4.997212274	6.549650742	3.555348061	3.163305974	2.474360052	10.60450245	9.89361003	1.288863409	-0.096065373	16.70791625	19.58825557	15.08418606	13.63220133	-1.539126706	0.240124484	0.213214242	0.193550869	0.023591256	-0.184500582	-0.356053643	-0.717137662	0.310341145	0.262186558
0.563304862	Canada	55	300000	54	157	21	38.88888889	59	37.57961783	11	20.37037037	23	14.64968153	2355877.01	43627.35204	6082793.79	38743.90949	3.199529906	0.932712057	0.20955106	1552807.65	35848610	236549.1245	69438.73703	12.61153775	4.007333185	3.988984047	5.056245805	2.397895273	3.014081412	2.684418597	10.68343957	10.56472885	1.163003895	-0.069658746	14.25557524	17.39481535	12.37391118	11.14820016	-1.562787846	-0.132824795	0.682386982	-1.291431272	-1.631604734	-1.044564365	-0.018172679	-0.111936533	-1.144162055	-0.076410229
0.561657084	United States	14	186445	155	361	51	32.90322581	110	30.47091413	38	24.51612903	89	24.65373961	2937483.216	18951.50462	6472171.846	17928.45387	4.207003091	0.904619284	0.26438921	18036648	321418820	190610.0272	65468.67056	12.13589157	2.63905733	5.043425117	5.888877958	3.63758616	3.199331229	3.204928597	9.849638607	9.794144331	1.436750539	-0.100241104	16.70791625	19.58825557	12.15798488	11.089327	-1.330332981	-0.572182789	-0.320613432	0.26161606	-0.708767688	-0.123067455	-0.368028812	-0.451041497	0.413684951	0.343929371
0.556848993	Brazil	145	1184299	187	676	41	21.92513369	137	20.26627219	37	19.78609626	138	20.41420118	13904989.48	74358.23251	32180568.49	47604.39126	4.492080254	0.944833077	0.741662813	1803652.65	207847528	5627974.902	1872018.244	13.9846616	4.976733742	5.231108617	6.516193076	3.610917913	2.984979482	3.016230795	11.21664967	10.77068029	1.502315903	-0.056747005	14.40532442	19.15231533	15.54326024	14.44252768	-0.298860569	1.135540126	1.392995998	0.538048159	-0.013491115	-0.430233092	-1.009687522	-0.937831337	0.380172525	-0.142443729
0.556092436	France	35	290000	248	1932	6	2.419354839	34	1.759834369	39	15.72580645	295	15.26915114	634975.9872	2560.387045	3780240.087	1956.646008	4.567495565	0.934965262	0.720606936	2418835.53	66538391	2041540.132	15059.70291	12.5776362	3.555348061	5.513428746	7.566311015	3.663561646	2.755303086	2.725834528	7.847913715	7.578987066	1.518965038	-0.067245903	14.6987968	18.01328965	14.52921505	9.619777774	-0.327661455	-0.164139916	0.351063978	0.953867057	1.150393481	-1.50531282	-2.149781152	-1.820639961	0.446326825	-0.663589102
0.554963595	Hungary	3.58	80074	105	355	47	44.76190476	201	56.61971831	21	20	67	18.87323944	6138398.31	58460.93629	15288248.55	43065.48887	3.778211779	0.910337863	0.202888247	121715.2	9843028	449472.0989	127916.1958	11.29070649	1.2753628	4.65396035	5.872117789	3.044522438	2.995732274	2.937745016	10.97611405	10.67047723	1.329250823	-0.09393947	11.70943917	16.10227395	13.01582906	11.75913061	-1.595099959	-1.352886668	-1.320255551	-0.31201222	-0.727343604	-0.24593371	0.325099334	0.796329286	-0.331583529	-0.118045194
0.554377934	New Zealand	1	110000	30	79	8	26.66666667	30	37.97468354	2	6.666666667	5	6.329113924	226673.056	7555.768533	528049.656	6684.172861	2.788072308	0.961132871	0.307707129	173754.08	4595700	74586.47508	44685.68054	11.60823564	0	3.401197382	4.369447852	0.693147181	1.897119985	1.845160246	8.930066595	8.807497751	1.025350428	-0.039642616	12.06539625	15.34063164	11.21971447	10.70740838	-1.178606828	-1.059582573	-2.255147014	-2.157160555	-2.392808336	-1.443879693	-0.732549573	-0.093090799	-3.286419241	-2.610842539
0.553460686	France	30	290000	121	435	50	41.32231405	202	46.43678161	23	19.00826446	74	17.01149425	16115250.53	133183.8887	43215542.1	99346.07379	4.070267768	0.894588554	0.171131021	2418835.53	66538391	1951729.569	59864.51383	12.5776362	3.401197382	4.795790546	6.075346031	3.135494216	2.944873856	2.833889248	11.79948607	11.50636473	1.403708788	-0.111391383	14.6987968	18.01328965	14.4842265	10.99983919	-1.765325811	-0.164139916	0.238065423	-0.10311576	-0.502098218	-0.153784019	0.124058633	0.310574846	-0.217264618	-0.233445076
[truncated: 10 more columns]
